# Supplementary material for: A new, deep quinoxaline-based cavitand receptor for the complexation of benzene
Source: Acta Crystallogr E Crystallogr Commun. 2019 Jan 4;75(Pt 2):103–8. doi: 10.1107/S2056989018017784 (PMC6362646; doi:10.1107/S2056989018017784)
Supplement: Supplementary file 1 [file e-75-00103-sup1.cif]

##############################################################################
#                                                                            #
# This CIF contains the data in a paper accepted for publication in          #
# Acta Crystallographica Section E. It conforms to the requirements of       #
# Notes for Authors for Acta Crystallographica Section E, and has been       #
# peer reviewed under the auspices of the IUCr Commission on Journals.       #
#                                                                            #
# Full details of the Crystallographic Information File format               #
# are given in the paper "The Crystallographic Information File (CIF):       #
# a New Standard Archive File for Crystallography" by S. R. Hall, F. H.      #
# Allen and I. D. Brown [Acta Cryst. (1991), A47, 655-685].                  #
#                                                                            #
# The current version of the core CIF dictionary is obtainable from          #
# ftp://ftp.iucr.org/pub/cif_core.dic.                                       #
#                                                                            #
# Software is freely available for graphical display of the structure(s)     #
# in this CIF. For information consult the CIF software page                 #
# http://www.iucr.org/resources/cif/software.                                #
#                                                                            #
# This file may be used for bona fide research purposes within the           #
# scientific community so long as proper attribution is given to the journal # 
# article from which it was obtained.                                        #
#                                                                            #
##############################################################################
data_I
_database_code_depnum_ccdc_archive 'CCDC 1885516'
_audit_creation_method     'SHELXL-2014/7'
_journal_date_recd_electronic     2018-12-03
_journal_date_accepted     2018-12-15
_journal_name_full     'Acta Crystallographica, Section E'
_journal_year     2019
_journal_volume     75
_journal_issue      2
_journal_page_first     103
_journal_page_last     108
_journal_paper_category     GO
_journal_paper_doi     10.1107/S2056989018017784
_journal_coeditor_code     HB7791
_publ_contact_author_name     'Chiara Massera'
_publ_contact_author_address
;
Dipartimento di Scienze Chimiche, della Vita e della Sostenibilit\`a Ambientale,
 Universit\`a di Parma, Parco Area delle Scienze 17/A, 43124 Parma, Italy
;
_publ_contact_author_email     chiara.massera@unipr.it
_publ_contact_author_fax     '+39-0521-905557'
_publ_contact_author_phone     '+39-0521-905428'
_publ_section_title
;
A new, deep quinoxaline-based cavitand receptor for the complexation of benzene
;
_publ_section_title_footnote     .
loop_
    _publ_author_name
    _publ_author_footnote
    _publ_author_address
    'Pinalli, Roberta' .
;
Dipartimento di Scienze Chimiche, della Vita e della Sostenibilit\`a Ambientale,
Universit\`a di Parma, Parco Area delle Scienze 17/A, 43124 Parma,
Italy
;
    'Trzci\'nski, Jakub W.' .
;
Dipartimento di Scienze Chimiche, della Vita e della Sostenibilit\`a Ambientale,
Universit\`a di Parma, Parco Area delle Scienze 17/A, 43124 Parma,
Italy
;
    'Dalcanale, Enrico' .
;
Dipartimento di Scienze Chimiche, della Vita e della Sostenibilit\`a Ambientale,
Universit\`a di Parma, Parco Area delle Scienze 17/A, 43124 Parma,
Italy
;
    'Massera, Chiara' .
;
Dipartimento di Scienze Chimiche, della Vita e della Sostenibilit\`a Ambientale,
Universit\`a di Parma, Parco Area delle Scienze 17/A, 43124 Parma,
Italy
;
_publ_section_synopsis
;
A new, deep tetraquinoxaline-based cavitand has been synthesized, and its
solid-state complex with benzene has been studied through X-ray diffraction
analysis.
;
_chemical_name_systematic
;\
2,8,14,20-Tetrahexyl-4,24:6,10:12,16:18,22-<i>O</i>,<i>O</i>'-tetrakis[2,3-\
dihydro-[1,4]dioxino[2,3-<i>g</i>]quinoxalin-7,8-diyl]resorcin[4]arene
benzene monosolvate
;
_chemical_name_common     ?
_chemical_formula_moiety     'C92 H88 O16 N8, C6 H6'
_chemical_formula_sum     'C98 H94 N8 O16'
_chemical_formula_iupac     'C92 H88 O16 N8, C6 H6'
_chemical_formula_weight     1639.81
_chemical_melting_point     ?
_space_group_crystal_system     monoclinic
_space_group_name_H-M_alt     'C 2/c'
_space_group_name_Hall     '-C 2yc'
loop_
    _space_group_symop_operation_xyz
    'x, y, z'
    '-x, y, -z+1/2'
    'x+1/2, y+1/2, z'
    '-x+1/2, y+1/2, -z+1/2'
    '-x, -y, -z'
    'x, -y, z-1/2'
    '-x+1/2, -y+1/2, -z'
    'x+1/2, -y+1/2, z-1/2'
_cell_length_a     19.1730(10)
_cell_length_b     20.7560(10)
_cell_length_c     21.771(2)
_cell_angle_alpha     90
_cell_angle_beta     110.718(2)
_cell_angle_gamma     90
_cell_volume     8103.6(9)
_cell_formula_units_Z     4
_cell_measurement_reflns_used     1365
_cell_measurement_theta_min     1
_cell_measurement_theta_max     26.484
_cell_measurement_temperature     190(2)
_exptl_crystal_description     'prismatic'
_exptl_crystal_colour     'colourless'
_exptl_crystal_size_max     0.13
_exptl_crystal_size_mid     0.10
_exptl_crystal_size_min     0.08
_exptl_crystal_density_diffrn     1.344
_exptl_crystal_density_meas     ?
_exptl_crystal_density_method     'not measured'
_exptl_crystal_F_000     3464
_exptl_absorpt_coefficient_mu     0.092
_exptl_absorpt_correction_type     multi-scan
_exptl_absorpt_process_details
;
(<i>TWINABS</i>; Sheldrick, 2008)
;
_exptl_absorpt_correction_T_min     0.671267
_exptl_absorpt_correction_T_max     0.745473
_exptl_special_details     ?
_diffrn_ambient_temperature     190(2)
_diffrn_radiation_type     MoK\a
_diffrn_radiation_wavelength     0.71073
_diffrn_radiation_source     'fine-focus sealed tube'
_diffrn_radiation_monochromator     graphite
_diffrn_measurement_device_type     'Bruker APEXII CCD'
_diffrn_measurement_method     '\w scan'
_diffrn_detector_area_resol_mean     ?
_diffrn_reflns_number     8326
_diffrn_reflns_av_R_equivalents     0.0
_diffrn_reflns_av_unetI/netI     0.0437
_diffrn_reflns_theta_min     1.501
_diffrn_reflns_theta_max     26.484
_diffrn_reflns_theta_full     25.242
_diffrn_measured_fraction_theta_max     0.994
_diffrn_measured_fraction_theta_full     1.000
_diffrn_reflns_limit_h_min     -24
_diffrn_reflns_limit_h_max     22
_diffrn_reflns_limit_k_min     0
_diffrn_reflns_limit_k_max     25
_diffrn_reflns_limit_l_min     0
_diffrn_reflns_limit_l_max     27
_refine_special_details
;
 Refined as a 2-component twin.
 8600 Corrected reflections written to file twin4.hkl
 Reflections merged according to point-group 2/m
 Minimum and maximum apparent transmission:  0.671479  0.745373
 Additional spherical absorption correction applied with mu*r =  0.2000
 HKLF 5 dataset constructed from all observations involving domain 2
 12410 Corrected reflections written to file twin5.hkl
 Reflections merged according to point-group 2/m
 Single reflections that also occur in composites omitted
 Minimum and maximum apparent transmission:  0.671267  0.745373
 Additional spherical absorption correction applied with mu*r =  0.200
;
_reflns_number_total     8326
_reflns_number_gt     6387
_reflns_threshold_expression     'I > 2\s(I)'
_refine_ls_structure_factor_coef     Fsqd
_refine_ls_matrix_type     full
_refine_ls_R_factor_all     0.0690
_refine_ls_R_factor_gt     0.0463
_refine_ls_wR_factor_gt     0.1075
_refine_ls_wR_factor_ref     0.1191
_refine_ls_goodness_of_fit_ref     1.016
_refine_ls_restrained_S_all     1.014
_refine_ls_number_reflns     8326
_refine_ls_number_parameters     573
_refine_ls_number_restraints     22
_refine_ls_hydrogen_treatment     constr
_refine_ls_weighting_scheme     calc
_refine_ls_weighting_details
              'w=1/[\s^2^(Fo^2^)+(0.0582P)^2^+3.3175P] where P=(Fo^2^+2Fc^2^)/3'
_atom_sites_solution_hydrogens     geom
_atom_sites_solution_primary     direct
_atom_sites_solution_secondary     ?
_refine_ls_shift/su_max     0.001
_refine_ls_shift/su_mean     0.000
_refine_diff_density_max     0.352
_refine_diff_density_min     -0.256
_refine_ls_extinction_method     none
_refine_ls_extinction_coef     .
loop_
    _atom_type_symbol
    _atom_type_description
    _atom_type_scat_dispersion_real
    _atom_type_scat_dispersion_imag
    _atom_type_scat_source
    'C' 'C' 0.0033 0.0016
                         'International Tables Vol C Tables 4.2.6.8 and 6.1.1.4'
    'H' 'H' 0.0000 0.0000
                         'International Tables Vol C Tables 4.2.6.8 and 6.1.1.4'
    'N' 'N' 0.0061 0.0033
                         'International Tables Vol C Tables 4.2.6.8 and 6.1.1.4'
    'O' 'O' 0.0106 0.0060
                         'International Tables Vol C Tables 4.2.6.8 and 6.1.1.4'
_computing_data_collection
;
APEX2 (Bruker, 2008)
;
_computing_cell_refinement
;
APEX2 (Bruker, 2008)
;
_computing_data_reduction
;
SAINT (Bruker, 2008) and SADABS (Bruker, 2008)
;
_computing_structure_solution
;
SIR97 (Altomare <i>et al.</i>,  1999)
;
_computing_structure_refinement
;
SHELXL2014 (Sheldrick, 2015)
;
_computing_molecular_graphics
;
Mercury (Macrae <i>et al.</i>,  2006)
;
_computing_publication_material
;
WinGX (Farrugia, 2012), PARST (Nardelli, 1995) and publCIF
(Westrip, 2010)
;
loop_
    _atom_site_type_symbol
    _atom_site_label
    _atom_site_fract_x
    _atom_site_fract_y
    _atom_site_fract_z
    _atom_site_U_iso_or_equiv
    _atom_site_adp_type
    _atom_site_calc_flag
    _atom_site_occupancy
    _atom_site_disorder_assembly
    _atom_site_disorder_group
    C C1S 0.4811(3) 0.2252(2) 0.2717(2) 0.0445(14) Uani d 0.5 A 2
    H H1S 0.4682 0.2647 0.2870 0.053 Uiso calc 0.5 A 2
    C C3S 0.4808(3) 0.1094(2) 0.2715(2) 0.055(2) Uani d 0.5 A 2
    H H3S 0.4673 0.0699 0.2863 0.066 Uiso calc 0.5 A 2
    C C2S 0.4622(4) 0.16731(19) 0.2928(4) 0.070(3) Uani d 0.5 A 2
    H H2S 0.4359 0.1673 0.3225 0.084 Uiso calc 0.5 A 2
    C C4S 0.5000 0.0994(8) 0.2500 0.070(2) Uani d 0.5 B 1
    H H4S 0.5000 0.0536 0.2500 0.083 Uiso calc 0.5 B 1
    C C7S 0.5000 0.2312(6) 0.2500 0.070(2) Uani d 0.5 B 1
    H H7S 0.5000 0.2769 0.2500 0.083 Uiso calc 0.5 B 1
    C C5S 0.4655(7) 0.1331(4) 0.2850(6) 0.070(2) Uani d 0.5 B 1
    H H5S 0.4407 0.1107 0.3093 0.083 Uiso calc 0.5 B 1
    C C6S 0.4664(5) 0.1979(4) 0.2852(5) 0.070(2) Uani d 0.5 B 1
    H H6S 0.4430 0.2207 0.3105 0.083 Uiso calc 0.5 B 1
    N N1A 0.59064(9) 0.81836(7) 0.54916(8) 0.0263(4) Uani d 1 . .
    N N2A 0.71761(9) 0.81762(8) 0.66567(8) 0.0281(4) Uani d 1 . .
    O O1A 0.59123(7) 0.70686(6) 0.55285(6) 0.0256(3) Uani d 1 . .
    O O2A 0.71490(7) 0.70662(6) 0.66212(6) 0.0271(3) Uani d 1 . .
    O O3A 0.57670(9) 1.04593(6) 0.56278(7) 0.0364(4) Uani d 1 . .
    O O4A 0.69554(9) 1.04353(7) 0.68594(7) 0.0382(4) Uani d 1 . .
    C C1A 0.47418(11) 0.61563(8) 0.62389(8) 0.0213(4) Uani d 1 . .
    H H1A 0.4779 0.5795 0.6517 0.026 Uiso calc 1 . .
    C C2A 0.53807(10) 0.63498(8) 0.61211(9) 0.0216(4) Uani d 1 . .
    C C3A 0.52994(11) 0.68768(9) 0.57033(9) 0.0219(4) Uani d 1 . .
    C C4A 0.46352(11) 0.72085(8) 0.54400(9) 0.0217(4) Uani d 1 . .
    H H4A 0.4598 0.7571 0.5164 0.026 Uiso calc 1 . .
    C C5A 0.40255(10) 0.70036(8) 0.55851(9) 0.0214(4) Uani d 1 . .
    C C6A 0.40516(11) 0.64632(8) 0.59717(9) 0.0206(4) Uani d 1 . .
    C C7A 0.61328(10) 0.60203(9) 0.64580(9) 0.0222(4) Uani d 1 . .
    H H7A 0.6444 0.6108 0.6183 0.027 Uiso calc 1 . .
    C C8A 0.60921(11) 0.52876(9) 0.65182(9) 0.0259(4) Uani d 1 . .
    H H8A1 0.6605 0.5116 0.6719 0.031 Uiso calc 1 . .
    H H8A2 0.5820 0.5186 0.6817 0.031 Uiso calc 1 . .
    C C9A 0.57066(13) 0.49489(10) 0.58614(10) 0.0333(5) Uani d 1 . .
    H H9A1 0.5875 0.5149 0.5525 0.040 Uiso calc 1 . .
    H H9A2 0.5162 0.5019 0.5725 0.040 Uiso calc 1 . .
    C C10A 0.58578(13) 0.42232(10) 0.58786(10) 0.0352(5) Uani d 1 . .
    H H10A 0.5548 0.4037 0.5450 0.042 Uiso calc 1 . .
    H H10B 0.6387 0.4157 0.5930 0.042 Uiso calc 1 . .
    C C11A 0.57026(14) 0.38546(10) 0.64198(11) 0.0375(5) Uani d 1 . .
    H H11A 0.5193 0.3960 0.6405 0.045 Uiso calc 1 . .
    H H11B 0.6058 0.3998 0.6851 0.045 Uiso calc 1 . .
    C C12A 0.57693(14) 0.31275(11) 0.63640(12) 0.0432(6) Uani d 1 . .
    H H12A 0.5380 0.2978 0.5953 0.052 Uiso calc 1 . .
    H H12B 0.6261 0.3026 0.6335 0.052 Uiso calc 1 . .
    C C13A 0.56887(17) 0.27643(12) 0.69372(14) 0.0585(7) Uani d 1 . .
    H H13A 0.5736 0.2301 0.6875 0.088 Uiso calc 1 . .
    H H13B 0.6079 0.2902 0.7345 0.088 Uiso calc 1 . .
    H H13C 0.5198 0.2854 0.6963 0.088 Uiso calc 1 . .
    C C14A 0.62121(11) 0.76567(9) 0.57833(9) 0.0239(4) Uani d 1 . .
    C C15A 0.68585(11) 0.76556(9) 0.63649(9) 0.0251(4) Uani d 1 . .
    C C16A 0.68381(11) 0.87427(9) 0.63890(9) 0.0267(4) Uani d 1 . .
    C C17A 0.62093(11) 0.87498(9) 0.57991(9) 0.0261(4) Uani d 1 . .
    C C18A 0.58733(11) 0.93389(9) 0.55450(10) 0.0296(5) Uani d 1 . .
    H H18A 0.5471 0.9351 0.5136 0.036 Uiso calc 1 . .
    C C19A 0.61237(11) 0.98965(10) 0.58853(10) 0.0289(4) Uani d 1 . .
    C C20A 0.67261(11) 0.98849(10) 0.64967(10) 0.0288(5) Uani d 1 . .
    C C21A 0.70941(11) 0.93230(10) 0.67279(10) 0.0307(5) Uani d 1 . .
    H H21A 0.7523 0.9323 0.7118 0.037 Uiso calc 1 . .
    C C22A 0.61161(14) 1.10373(10) 0.59622(11) 0.0406(6) Uani d 1 . .
    H H22A 0.5751 1.1395 0.5848 0.049 Uiso calc 1 . .
    H H22B 0.6536 1.1158 0.5821 0.049 Uiso calc 1 . .
    C C23A 0.63970(14) 1.09286(10) 0.66863(12) 0.0407(6) Uani d 1 . .
    H H23A 0.6611 1.1334 0.6916 0.049 Uiso calc 1 . .
    H H23B 0.5979 1.0799 0.6826 0.049 Uiso calc 1 . .
    N N1B 0.27919(9) 0.84255(8) 0.63477(8) 0.0269(4) Uani d 1 . .
    N N2B 0.36596(9) 0.84062(7) 0.55356(8) 0.0268(4) Uani d 1 . .
    O O1B 0.25211(7) 0.73485(6) 0.61013(6) 0.0244(3) Uani d 1 . .
    O O2B 0.33462(7) 0.73349(6) 0.53150(6) 0.0238(3) Uani d 1 . .
    O O3B 0.33383(10) 1.06529(7) 0.67816(8) 0.0456(4) Uani d 1 . .
    O O4B 0.42759(10) 1.06135(7) 0.60250(9) 0.0456(4) Uani d 1 . .
    C C1B 0.64056(10) 0.61566(9) 0.76929(9) 0.0215(4) Uani d 1 . .
    H H1B 0.6100 0.5791 0.7672 0.026 Uiso calc 1 . .
    C C2B 0.32793(10) 0.64723(8) 0.67067(9) 0.0203(4) Uani d 1 . .
    C C3B 0.28589(10) 0.70178(9) 0.66982(9) 0.0217(4) Uani d 1 . .
    C C4B 0.72827(10) 0.72273(9) 0.77536(9) 0.0231(4) Uani d 1 . .
    H H4B 0.7581 0.7597 0.7773 0.028 Uiso calc 1 . .
    C C5B 0.69772(10) 0.68829(9) 0.71774(9) 0.0223(4) Uani d 1 . .
    C C6B 0.65171(10) 0.63515(8) 0.71207(9) 0.0209(4) Uani d 1 . .
    C C7B 0.33514(10) 0.62166(8) 0.60727(9) 0.0217(4) Uani d 1 . .
    H H7B 0.2921 0.6402 0.5706 0.026 Uiso calc 1 . .
    C C8B 0.32661(11) 0.54817(8) 0.60047(9) 0.0242(4) Uani d 1 . .
    H H8B1 0.3699 0.5274 0.6340 0.029 Uiso calc 1 . .
    H H8B2 0.2812 0.5349 0.6088 0.029 Uiso calc 1 . .
    C C9B 0.32125(13) 0.52490(9) 0.53253(10) 0.0305(5) Uani d 1 . .
    H H9B1 0.3715 0.5264 0.5295 0.037 Uiso calc 1 . .
    H H9B2 0.2889 0.5549 0.4992 0.037 Uiso calc 1 . .
    C C10B 0.29031(13) 0.45675(9) 0.51620(10) 0.0334(5) Uani d 1 . .
    H H10C 0.2403 0.4554 0.5198 0.040 Uiso calc 1 . .
    H H10D 0.2839 0.4475 0.4699 0.040 Uiso calc 1 . .
    C C11B 0.33720(13) 0.40362(10) 0.55869(11) 0.0360(5) Uani d 1 . .
    H H11C 0.3424 0.4115 0.6050 0.043 Uiso calc 1 . .
    H H11D 0.3877 0.4048 0.5560 0.043 Uiso calc 1 . .
    C C12B 0.30369(13) 0.33713(9) 0.53828(11) 0.0360(5) Uani d 1 . .
    H H12C 0.2527 0.3364 0.5398 0.043 Uiso calc 1 . .
    H H12D 0.2995 0.3291 0.4923 0.043 Uiso calc 1 . .
    C C13B 0.34868(16) 0.28340(11) 0.58112(14) 0.0519(7) Uani d 1 . .
    H H13D 0.3242 0.2420 0.5655 0.078 Uiso calc 1 . .
    H H13E 0.3989 0.2830 0.5791 0.078 Uiso calc 1 . .
    H H13F 0.3520 0.2904 0.6266 0.078 Uiso calc 1 . .
    C C14B 0.28771(10) 0.79144(9) 0.60426(9) 0.0232(4) Uani d 1 . .
    C C15B 0.33131(11) 0.79054(9) 0.56320(9) 0.0231(4) Uani d 1 . .
    C C16B 0.35949(11) 0.89601(9) 0.58592(9) 0.0268(4) Uani d 1 . .
    C C17B 0.31538(11) 0.89708(9) 0.62631(9) 0.0259(4) Uani d 1 . .
    C C18B 0.30869(13) 0.95474(9) 0.65696(10) 0.0325(5) Uani d 1 . .
    H H18B 0.2790 0.9560 0.6839 0.039 Uiso calc 1 . .
    C C19B 0.34410(12) 1.00920(9) 0.64875(10) 0.0305(5) Uani d 1 . .
    C C20B 0.38977(12) 1.00780(9) 0.60987(10) 0.0314(5) Uani d 1 . .
    C C21B 0.39683(13) 0.95212(9) 0.57931(11) 0.0336(5) Uani d 1 . .
    H H21B 0.4274 0.9514 0.5532 0.040 Uiso calc 1 . .
    C C22B 0.3660(2) 1.11976(12) 0.66256(19) 0.0798(11) Uani d 0.547(17) C 2
    H H22C 0.3267 1.1423 0.6267 0.096 Uiso calc 0.547(17) C 2
    H H22D 0.3803 1.1486 0.7013 0.096 Uiso calc 0.547(17) C 2
    C C23B 0.4260(5) 1.1140(3) 0.6441(6) 0.048(2) Uani d 0.547(17) C 2
    H H23C 0.4708 1.1108 0.6845 0.058 Uiso calc 0.547(17) C 2
    H H23D 0.4305 1.1543 0.6215 0.058 Uiso calc 0.547(17) C 2
    C C22C 0.3660(2) 1.11976(12) 0.66256(19) 0.0798(11) Uani d 0.453(17) C 1
    H H22E 0.4070 1.1330 0.7030 0.096 Uiso calc 0.453(17) C 1
    H H22F 0.3280 1.1544 0.6525 0.096 Uiso calc 0.453(17) C 1
    C C23C 0.3952(7) 1.1197(3) 0.6112(6) 0.040(2) Uani d 0.453(17) C 1
    H H23E 0.3545 1.1306 0.5696 0.048 Uiso calc 0.453(17) C 1
    H H23F 0.4333 1.1541 0.6200 0.048 Uiso calc 0.453(17) C 1
loop_
    _atom_site_aniso_label
    _atom_site_aniso_U_11
    _atom_site_aniso_U_22
    _atom_site_aniso_U_33
    _atom_site_aniso_U_12
    _atom_site_aniso_U_13
    _atom_site_aniso_U_23
    C1S 0.059(4) 0.039(3) 0.060(4) -0.004(3) 0.052(3) -0.005(3)
    C3S 0.046(4) 0.037(4) 0.062(5) -0.005(3) -0.005(3) 0.022(4)
    C2S 0.109(7) 0.050(5) 0.085(5) -0.007(5) 0.078(5) 0.015(4)
    C4S 0.066(4) 0.074(4) 0.078(4) 0.000 0.036(3) 0.000
    C7S 0.066(4) 0.074(4) 0.078(4) 0.000 0.036(3) 0.000
    C5S 0.066(4) 0.074(4) 0.078(4) 0.000 0.036(3) 0.000
    C6S 0.066(4) 0.074(4) 0.078(4) 0.000 0.036(3) 0.000
    N1A 0.0287(9) 0.0273(9) 0.0243(8) -0.0025(7) 0.0112(7) 0.0023(7)
    N2A 0.0268(9) 0.0328(10) 0.0262(9) -0.0035(7) 0.0113(7) 0.0045(7)
    O1A 0.0303(8) 0.0260(7) 0.0256(7) -0.0028(6) 0.0161(6) -0.0011(6)
    O2A 0.0296(8) 0.0298(7) 0.0266(7) 0.0039(6) 0.0156(6) 0.0052(6)
    O3A 0.0394(9) 0.0261(8) 0.0401(9) -0.0004(6) 0.0095(7) 0.0005(6)
    O4A 0.0395(9) 0.0321(8) 0.0395(9) -0.0087(7) 0.0099(7) -0.0075(7)
    C1A 0.0284(10) 0.0180(9) 0.0177(9) 0.0004(8) 0.0083(8) -0.0007(7)
    C2A 0.0268(10) 0.0189(9) 0.0189(9) 0.0003(8) 0.0078(8) -0.0033(7)
    C3A 0.0254(10) 0.0223(9) 0.0193(9) -0.0027(8) 0.0096(8) -0.0042(7)
    C4A 0.0305(11) 0.0180(9) 0.0167(9) -0.0001(8) 0.0084(8) 0.0013(7)
    C5A 0.0234(10) 0.0201(9) 0.0189(9) 0.0010(8) 0.0051(8) -0.0029(7)
    C6A 0.0248(10) 0.0184(9) 0.0185(9) -0.0010(8) 0.0077(8) -0.0042(7)
    C7A 0.0254(10) 0.0232(9) 0.0203(9) 0.0035(8) 0.0108(8) -0.0012(7)
    C8A 0.0306(11) 0.0236(10) 0.0232(10) 0.0050(8) 0.0093(8) -0.0013(8)
    C9A 0.0461(13) 0.0283(11) 0.0260(10) 0.0032(10) 0.0134(9) -0.0042(9)
    C10A 0.0439(13) 0.0301(11) 0.0316(11) 0.0020(10) 0.0135(10) -0.0079(9)
    C11A 0.0441(14) 0.0325(12) 0.0363(12) 0.0013(10) 0.0146(10) -0.0039(10)
    C12A 0.0467(15) 0.0354(13) 0.0493(14) 0.0012(11) 0.0193(12) 0.0000(11)
    C13A 0.071(2) 0.0461(15) 0.0641(18) 0.0039(14) 0.0307(15) 0.0120(13)
    C14A 0.0248(10) 0.0267(10) 0.0242(10) -0.0030(8) 0.0136(8) 0.0007(8)
    C15A 0.0258(11) 0.0306(11) 0.0237(10) -0.0004(9) 0.0146(8) 0.0035(8)
    C16A 0.0248(11) 0.0306(11) 0.0264(10) -0.0040(8) 0.0111(8) 0.0029(8)
    C17A 0.0269(11) 0.0288(10) 0.0250(10) -0.0041(8) 0.0120(8) 0.0028(8)
    C18A 0.0294(11) 0.0308(11) 0.0261(10) -0.0028(9) 0.0066(9) 0.0028(9)
    C19A 0.0288(11) 0.0274(11) 0.0332(11) -0.0013(9) 0.0141(9) 0.0039(9)
    C20A 0.0279(11) 0.0320(11) 0.0283(10) -0.0098(9) 0.0122(9) -0.0026(9)
    C21A 0.0258(11) 0.0361(12) 0.0280(10) -0.0090(9) 0.0067(8) 0.0033(9)
    C22A 0.0460(14) 0.0280(12) 0.0467(14) -0.0066(10) 0.0152(11) -0.0023(10)
    C23A 0.0468(14) 0.0305(12) 0.0469(14) -0.0055(10) 0.0193(12) -0.0068(10)
    N1B 0.0298(9) 0.0257(9) 0.0266(9) 0.0036(7) 0.0116(7) 0.0022(7)
    N2B 0.0333(10) 0.0227(8) 0.0276(9) 0.0037(7) 0.0146(8) 0.0016(7)
    O1B 0.0257(7) 0.0234(7) 0.0218(7) 0.0003(6) 0.0055(5) 0.0030(5)
    O2B 0.0258(7) 0.0218(7) 0.0213(6) 0.0045(6) 0.0054(5) 0.0000(5)
    O3B 0.0694(12) 0.0234(8) 0.0560(10) -0.0021(8) 0.0370(9) -0.0082(7)
    O4B 0.0635(12) 0.0229(8) 0.0643(11) -0.0067(7) 0.0399(9) -0.0047(7)
    C1B 0.0216(10) 0.0189(9) 0.0245(9) 0.0012(7) 0.0087(8) 0.0009(7)
    C2B 0.0200(10) 0.0192(9) 0.0234(9) -0.0052(8) 0.0099(8) -0.0014(8)
    C3B 0.0193(10) 0.0217(9) 0.0221(9) -0.0030(8) 0.0050(7) 0.0010(8)
    C4B 0.0200(10) 0.0218(9) 0.0271(10) 0.0007(8) 0.0080(8) 0.0021(8)
    C5B 0.0218(10) 0.0252(10) 0.0220(9) 0.0064(8) 0.0104(8) 0.0054(8)
    C6B 0.0197(10) 0.0213(9) 0.0209(9) 0.0054(7) 0.0063(7) 0.0007(7)
    C7B 0.0232(10) 0.0205(9) 0.0204(9) -0.0003(8) 0.0066(8) 0.0005(7)
    C8B 0.0286(11) 0.0209(9) 0.0238(10) -0.0042(8) 0.0104(8) -0.0015(8)
    C9B 0.0413(13) 0.0249(10) 0.0245(10) -0.0014(9) 0.0105(9) -0.0040(8)
    C10B 0.0369(13) 0.0298(11) 0.0306(11) -0.0025(9) 0.0082(9) -0.0078(9)
    C11B 0.0395(13) 0.0283(11) 0.0374(12) -0.0021(10) 0.0101(10) -0.0040(9)
    C12B 0.0415(14) 0.0275(11) 0.0438(13) -0.0033(9) 0.0209(11) -0.0044(9)
    C13B 0.0600(18) 0.0340(13) 0.0639(17) 0.0004(12) 0.0245(14) 0.0016(12)
    C14B 0.0208(10) 0.0237(10) 0.0227(9) 0.0047(8) 0.0049(8) 0.0031(8)
    C15B 0.0254(11) 0.0201(9) 0.0199(9) 0.0046(8) 0.0033(8) 0.0009(7)
    C16B 0.0322(11) 0.0230(10) 0.0263(10) 0.0061(8) 0.0118(9) 0.0027(8)
    C17B 0.0279(11) 0.0235(10) 0.0259(10) 0.0043(8) 0.0091(8) 0.0030(8)
    C18B 0.0413(13) 0.0290(11) 0.0331(11) 0.0050(9) 0.0203(10) 0.0009(9)
    C19B 0.0403(13) 0.0226(10) 0.0293(10) 0.0056(9) 0.0131(9) -0.0009(8)
    C20B 0.0358(12) 0.0242(10) 0.0346(11) -0.0004(9) 0.0131(9) 0.0034(9)
    C21B 0.0400(13) 0.0286(11) 0.0406(12) 0.0014(9) 0.0247(11) 0.0019(9)
    C22B 0.137(3) 0.0263(14) 0.119(3) -0.0099(17) 0.098(3) -0.0105(16)
    C23B 0.055(4) 0.027(3) 0.066(6) -0.008(3) 0.024(4) -0.013(3)
    C22C 0.137(3) 0.0263(14) 0.119(3) -0.0099(17) 0.098(3) -0.0105(16)
    C23C 0.055(5) 0.018(3) 0.046(5) -0.002(3) 0.016(4) 0.000(3)
_geom_special_details
;
 All esds (except the esd in the dihedral angle between two l.s. planes)
 are estimated using the full covariance matrix.  The cell esds are taken
 into account individually in the estimation of esds in distances, angles
 and torsion angles; correlations between esds in cell parameters are only
 used when they are defined by crystal symmetry.  An approximate (isotropic)
 treatment of cell esds is used for estimating esds involving l.s. planes.
;
loop_
    _geom_bond_atom_site_label_1
    _geom_bond_atom_site_label_2
    _geom_bond_site_symmetry_2
    _geom_bond_distance
    _geom_bond_publ_flag
    C1S C1S 2_655 1.3798(10) ?
    C1S C2S . 1.3803(10) ?
    C1S H1S . 0.9500 ?
    C3S C3S 2_655 1.3800(10) ?
    C3S C2S . 1.3804(10) ?
    C3S H3S . 0.9500 ?
    C2S H2S . 0.9500 ?
    C4S C5S 2_655 1.365(13) ?
    C4S C5S . 1.365(13) ?
    C4S H4S . 0.9500 ?
    C7S C6S . 1.351(10) ?
    C7S C6S 2_655 1.351(10) ?
    C7S H7S . 0.9500 ?
    C5S C6S . 1.345(11) ?
    C5S H5S . 0.9500 ?
    C6S H6S . 0.9500 ?
    N1A C14A . 1.296(2) ?
    N1A C17A . 1.375(2) ?
    N2A C15A . 1.292(2) ?
    N2A C16A . 1.369(2) ?
    O1A C14A . 1.379(2) ?
    O1A C3A . 1.414(2) ?
    O2A C15A . 1.378(2) ?
    O2A C5B . 1.415(2) ?
    O3A C19A . 1.369(2) ?
    O3A C22A . 1.439(2) ?
    O4A C20A . 1.370(2) ?
    O4A C23A . 1.432(3) ?
    C1A C2A . 1.396(3) ?
    C1A C6A . 1.397(3) ?
    C1A H1A . 0.9500 ?
    C2A C3A . 1.396(2) ?
    C2A C7A . 1.529(3) ?
    C3A C4A . 1.381(3) ?
    C4A C5A . 1.382(3) ?
    C4A H4A . 0.9500 ?
    C5A C6A . 1.393(3) ?
    C5A O2B . 1.405(2) ?
    C6A C7B . 1.524(3) ?
    C7A C8A . 1.531(2) ?
    C7A C6B . 1.531(2) ?
    C7A H7A . 1.0000 ?
    C8A C9A . 1.529(3) ?
    C8A H8A1 . 0.9900 ?
    C8A H8A2 . 0.9900 ?
    C9A C10A . 1.532(3) ?
    C9A H9A1 . 0.9900 ?
    C9A H9A2 . 0.9900 ?
    C10A C11A . 1.520(3) ?
    C10A H10A . 0.9900 ?
    C10A H10B . 0.9900 ?
    C11A C12A . 1.523(3) ?
    C11A H11A . 0.9900 ?
    C11A H11B . 0.9900 ?
    C12A C13A . 1.512(3) ?
    C12A H12A . 0.9900 ?
    C12A H12B . 0.9900 ?
    C13A H13A . 0.9800 ?
    C13A H13B . 0.9800 ?
    C13A H13C . 0.9800 ?
    C14A C15A . 1.424(3) ?
    C16A C21A . 1.407(3) ?
    C16A C17A . 1.417(3) ?
    C17A C18A . 1.401(3) ?
    C18A C19A . 1.366(3) ?
    C18A H18A . 0.9500 ?
    C19A C20A . 1.421(3) ?
    C20A C21A . 1.364(3) ?
    C21A H21A . 0.9500 ?
    C22A C23A . 1.492(3) ?
    C22A H22A . 0.9900 ?
    C22A H22B . 0.9900 ?
    C23A H23A . 0.9900 ?
    C23A H23B . 0.9900 ?
    N1B C14B . 1.292(2) ?
    N1B C17B . 1.374(3) ?
    N2B C15B . 1.290(2) ?
    N2B C16B . 1.377(2) ?
    O1B C14B . 1.387(2) ?
    O1B C3B . 1.408(2) ?
    O2B C15B . 1.383(2) ?
    O3B C19B . 1.376(2) ?
    O3B C22C . 1.386(3) ?
    O3B C22B . 1.386(3) ?
    O4B C20B . 1.367(2) ?
    O4B C23C . 1.404(7) ?
    O4B C23B . 1.427(6) ?
    C1B C2B 2_656 1.394(3) ?
    C1B C6B . 1.396(3) ?
    C1B H1B . 0.9500 ?
    C2B C3B . 1.386(3) ?
    C2B C1B 2_656 1.394(3) ?
    C2B C7B . 1.530(2) ?
    C3B C4B 2_656 1.385(3) ?
    C4B C5B . 1.381(3) ?
    C4B C3B 2_656 1.384(3) ?
    C4B H4B . 0.9500 ?
    C5B C6B . 1.390(3) ?
    C7B C8B . 1.536(2) ?
    C7B H7B . 1.0000 ?
    C8B C9B . 1.524(3) ?
    C8B H8B1 . 0.9900 ?
    C8B H8B2 . 0.9900 ?
    C9B C10B . 1.526(3) ?
    C9B H9B1 . 0.9900 ?
    C9B H9B2 . 0.9900 ?
    C10B C11B . 1.514(3) ?
    C10B H10C . 0.9900 ?
    C10B H10D . 0.9900 ?
    C11B C12B . 1.521(3) ?
    C11B H11C . 0.9900 ?
    C11B H11D . 0.9900 ?
    C12B C13B . 1.513(3) ?
    C12B H12C . 0.9900 ?
    C12B H12D . 0.9900 ?
    C13B H13D . 0.9800 ?
    C13B H13E . 0.9800 ?
    C13B H13F . 0.9800 ?
    C14B C15B . 1.424(3) ?
    C16B C21B . 1.401(3) ?
    C16B C17B . 1.419(3) ?
    C17B C18B . 1.398(3) ?
    C18B C19B . 1.362(3) ?
    C18B H18B . 0.9500 ?
    C19B C20B . 1.417(3) ?
    C20B C21B . 1.364(3) ?
    C21B H21B . 0.9500 ?
    C22B C23B . 1.351(7) ?
    C22B H22C . 0.9900 ?
    C22B H22D . 0.9900 ?
    C23B H23C . 0.9900 ?
    C23B H23D . 0.9900 ?
    C22C C23C . 1.418(8) ?
    C22C H22E . 0.9900 ?
    C22C H22F . 0.9900 ?
    C23C H23E . 0.9900 ?
    C23C H23F . 0.9900 ?
loop_
    _geom_contact_atom_site_label_1
    _geom_contact_atom_site_label_2
    _geom_contact_distance
    _geom_contact_site_symmetry_1
    _geom_contact_site_symmetry_2
    _geom_contact_publ_flag
    C22<i>A</i> C23<i>B</i> 4.053(9) 1_555 1_555 yes
    C23<i>A</i> C22<i>B</i> 3.757(5) 1_555 2_655 yes
    C22<i>A</i> C23<i>A</i> 8.181(4) 1_555 2_655 yes
    C22<i>B</i> C23<i>B</i> 4.664(9) 1_555 2_655 yes
loop_
    _geom_angle_atom_site_label_1
    _geom_angle_atom_site_label_2
    _geom_angle_atom_site_label_3
    _geom_angle_site_symmetry_1
    _geom_angle_site_symmetry_3
    _geom_angle
    _geom_angle_publ_flag
    C1S C1S C2S 2_655 . 119.4(2) ?
    C1S C1S H1S 2_655 . 120.3 ?
    C2S C1S H1S . . 120.3 ?
    C3S C3S C2S 2_655 . 119.4(2) ?
    C3S C3S H3S 2_655 . 120.3 ?
    C2S C3S H3S . . 120.3 ?
    C1S C2S C3S . . 121.1(4) ?
    C1S C2S H2S . . 119.4 ?
    C3S C2S H2S . . 119.4 ?
    C5S C4S C5S 2_655 . 118.2(16) ?
    C5S C4S H4S 2_655 . 120.9 ?
    C5S C4S H4S . . 120.9 ?
    C6S C7S C6S . 2_655 118.6(13) ?
    C6S C7S H7S . . 120.7 ?
    C6S C7S H7S 2_655 . 120.7 ?
    C6S C5S C4S . . 120.5(11) ?
    C6S C5S H5S . . 119.8 ?
    C4S C5S H5S . . 119.8 ?
    C5S C6S C7S . . 121.1(10) ?
    C5S C6S H6S . . 119.4 ?
    C7S C6S H6S . . 119.4 ?
    C14A N1A C17A . . 116.28(17) ?
    C15A N2A C16A . . 116.06(17) ?
    C14A O1A C3A . . 114.12(14) ?
    C15A O2A C5B . . 113.73(14) ?
    C19A O3A C22A . . 115.36(17) ?
    C20A O4A C23A . . 112.77(16) ?
    C2A C1A C6A . . 123.77(17) ?
    C2A C1A H1A . . 118.1 ?
    C6A C1A H1A . . 118.1 ?
    C3A C2A C1A . . 116.25(17) ?
    C3A C2A C7A . . 122.16(17) ?
    C1A C2A C7A . . 121.54(16) ?
    C4A C3A C2A . . 122.34(18) ?
    C4A C3A O1A . . 118.68(16) ?
    C2A C3A O1A . . 118.95(17) ?
    C3A C4A C5A . . 118.82(17) ?
    C3A C4A H4A . . 120.6 ?
    C5A C4A H4A . . 120.6 ?
    C4A C5A C6A . . 122.26(17) ?
    C4A C5A O2B . . 119.19(16) ?
    C6A C5A O2B . . 118.50(16) ?
    C5A C6A C1A . . 116.44(17) ?
    C5A C6A C7B . . 120.83(17) ?
    C1A C6A C7B . . 122.70(16) ?
    C2A C7A C8A . . 114.68(16) ?
    C2A C7A C6B . . 108.00(14) ?
    C8A C7A C6B . . 112.80(15) ?
    C2A C7A H7A . . 107.0 ?
    C8A C7A H7A . . 107.0 ?
    C6B C7A H7A . . 107.0 ?
    C9A C8A C7A . . 113.53(16) ?
    C9A C8A H8A1 . . 108.9 ?
    C7A C8A H8A1 . . 108.9 ?
    C9A C8A H8A2 . . 108.9 ?
    C7A C8A H8A2 . . 108.9 ?
    H8A1 C8A H8A2 . . 107.7 ?
    C8A C9A C10A . . 113.86(17) ?
    C8A C9A H9A1 . . 108.8 ?
    C10A C9A H9A1 . . 108.8 ?
    C8A C9A H9A2 . . 108.8 ?
    C10A C9A H9A2 . . 108.8 ?
    H9A1 C9A H9A2 . . 107.7 ?
    C11A C10A C9A . . 115.26(17) ?
    C11A C10A H10A . . 108.5 ?
    C9A C10A H10A . . 108.5 ?
    C11A C10A H10B . . 108.5 ?
    C9A C10A H10B . . 108.5 ?
    H10A C10A H10B . . 107.5 ?
    C10A C11A C12A . . 113.08(18) ?
    C10A C11A H11A . . 109.0 ?
    C12A C11A H11A . . 109.0 ?
    C10A C11A H11B . . 109.0 ?
    C12A C11A H11B . . 109.0 ?
    H11A C11A H11B . . 107.8 ?
    C13A C12A C11A . . 113.1(2) ?
    C13A C12A H12A . . 109.0 ?
    C11A C12A H12A . . 109.0 ?
    C13A C12A H12B . . 109.0 ?
    C11A C12A H12B . . 109.0 ?
    H12A C12A H12B . . 107.8 ?
    C12A C13A H13A . . 109.5 ?
    C12A C13A H13B . . 109.5 ?
    H13A C13A H13B . . 109.5 ?
    C12A C13A H13C . . 109.5 ?
    H13A C13A H13C . . 109.5 ?
    H13B C13A H13C . . 109.5 ?
    N1A C14A O1A . . 119.86(17) ?
    N1A C14A C15A . . 122.50(18) ?
    O1A C14A C15A . . 117.63(17) ?
    N2A C15A O2A . . 119.40(17) ?
    N2A C15A C14A . . 123.12(18) ?
    O2A C15A C14A . . 117.48(18) ?
    N2A C16A C21A . . 119.15(18) ?
    N2A C16A C17A . . 121.17(18) ?
    C21A C16A C17A . . 119.57(19) ?
    N1A C17A C18A . . 119.83(17) ?
    N1A C17A C16A . . 120.64(18) ?
    C18A C17A C16A . . 119.46(18) ?
    C19A C18A C17A . . 120.04(19) ?
    C19A C18A H18A . . 120.0 ?
    C17A C18A H18A . . 120.0 ?
    C18A C19A O3A . . 118.15(18) ?
    C18A C19A C20A . . 120.45(19) ?
    O3A C19A C20A . . 121.38(18) ?
    C21A C20A O4A . . 118.81(18) ?
    C21A C20A C19A . . 120.21(18) ?
    O4A C20A C19A . . 120.97(19) ?
    C20A C21A C16A . . 119.97(19) ?
    C20A C21A H21A . . 120.0 ?
    C16A C21A H21A . . 120.0 ?
    O3A C22A C23A . . 109.75(18) ?
    O3A C22A H22A . . 109.7 ?
    C23A C22A H22A . . 109.7 ?
    O3A C22A H22B . . 109.7 ?
    C23A C22A H22B . . 109.7 ?
    H22A C22A H22B . . 108.2 ?
    O4A C23A C22A . . 110.06(19) ?
    O4A C23A H23A . . 109.6 ?
    C22A C23A H23A . . 109.6 ?
    O4A C23A H23B . . 109.6 ?
    C22A C23A H23B . . 109.6 ?
    H23A C23A H23B . . 108.2 ?
    C14B N1B C17B . . 116.48(17) ?
    C15B N2B C16B . . 116.41(17) ?
    C14B O1B C3B . . 114.65(14) ?
    C15B O2B C5A . . 114.19(14) ?
    C19B O3B C22C . . 115.27(19) ?
    C19B O3B C22B . . 115.27(19) ?
    C20B O4B C23C . . 114.1(4) ?
    C20B O4B C23B . . 114.6(3) ?
    C2B C1B C6B 2_656 . 123.22(17) ?
    C2B C1B H1B 2_656 . 118.4 ?
    C6B C1B H1B . . 118.4 ?
    C3B C2B C1B . 2_656 116.97(16) ?
    C3B C2B C7B . . 120.59(16) ?
    C1B C2B C7B 2_656 . 122.36(16) ?
    C4B C3B C2B 2_656 . 122.38(17) ?
    C4B C3B O1B 2_656 . 118.42(16) ?
    C2B C3B O1B . . 119.06(16) ?
    C5B C4B C3B . 2_656 118.09(17) ?
    C5B C4B H4B . . 121.0 ?
    C3B C4B H4B 2_656 . 121.0 ?
    C4B C5B C6B . . 122.90(17) ?
    C4B C5B O2A . . 119.06(17) ?
    C6B C5B O2A . . 118.03(16) ?
    C5B C6B C1B . . 116.30(17) ?
    C5B C6B C7A . . 121.24(16) ?
    C1B C6B C7A . . 122.41(17) ?
    C6A C7B C2B . . 112.28(14) ?
    C6A C7B C8B . . 112.88(15) ?
    C2B C7B C8B . . 113.02(15) ?
    C6A C7B H7B . . 106.0 ?
    C2B C7B H7B . . 106.0 ?
    C8B C7B H7B . . 106.0 ?
    C9B C8B C7B . . 112.12(15) ?
    C9B C8B H8B1 . . 109.2 ?
    C7B C8B H8B1 . . 109.2 ?
    C9B C8B H8B2 . . 109.2 ?
    C7B C8B H8B2 . . 109.2 ?
    H8B1 C8B H8B2 . . 107.9 ?
    C8B C9B C10B . . 114.01(17) ?
    C8B C9B H9B1 . . 108.7 ?
    C10B C9B H9B1 . . 108.7 ?
    C8B C9B H9B2 . . 108.7 ?
    C10B C9B H9B2 . . 108.7 ?
    H9B1 C9B H9B2 . . 107.6 ?
    C11B C10B C9B . . 115.78(18) ?
    C11B C10B H10C . . 108.3 ?
    C9B C10B H10C . . 108.3 ?
    C11B C10B H10D . . 108.3 ?
    C9B C10B H10D . . 108.3 ?
    H10C C10B H10D . . 107.4 ?
    C10B C11B C12B . . 112.61(18) ?
    C10B C11B H11C . . 109.1 ?
    C12B C11B H11C . . 109.1 ?
    C10B C11B H11D . . 109.1 ?
    C12B C11B H11D . . 109.1 ?
    H11C C11B H11D . . 107.8 ?
    C13B C12B C11B . . 113.51(19) ?
    C13B C12B H12C . . 108.9 ?
    C11B C12B H12C . . 108.9 ?
    C13B C12B H12D . . 108.9 ?
    C11B C12B H12D . . 108.9 ?
    H12C C12B H12D . . 107.7 ?
    C12B C13B H13D . . 109.5 ?
    C12B C13B H13E . . 109.5 ?
    H13D C13B H13E . . 109.5 ?
    C12B C13B H13F . . 109.5 ?
    H13D C13B H13F . . 109.5 ?
    H13E C13B H13F . . 109.5 ?
    N1B C14B O1B . . 119.48(17) ?
    N1B C14B C15B . . 122.85(18) ?
    O1B C14B C15B . . 117.66(16) ?
    N2B C15B O2B . . 119.43(17) ?
    N2B C15B C14B . . 122.83(17) ?
    O2B C15B C14B . . 117.72(16) ?
    N2B C16B C21B . . 119.98(18) ?
    N2B C16B C17B . . 120.76(18) ?
    C21B C16B C17B . . 119.26(18) ?
    N1B C17B C18B . . 120.36(18) ?
    N1B C17B C16B . . 120.66(17) ?
    C18B C17B C16B . . 118.98(18) ?
    C19B C18B C17B . . 120.89(19) ?
    C19B C18B H18B . . 119.6 ?
    C17B C18B H18B . . 119.6 ?
    C18B C19B O3B . . 118.75(19) ?
    C18B C19B C20B . . 120.21(18) ?
    O3B C19B C20B . . 121.04(18) ?
    C21B C20B O4B . . 118.90(19) ?
    C21B C20B C19B . . 119.84(19) ?
    O4B C20B C19B . . 121.25(18) ?
    C20B C21B C16B . . 120.8(2) ?
    C20B C21B H21B . . 119.6 ?
    C16B C21B H21B . . 119.6 ?
    C23B C22B O3B . . 120.0(4) ?
    C23B C22B H22C . . 107.3 ?
    O3B C22B H22C . . 107.3 ?
    C23B C22B H22D . . 107.3 ?
    O3B C22B H22D . . 107.3 ?
    H22C C22B H22D . . 106.9 ?
    C22B C23B O4B . . 118.0(5) ?
    C22B C23B H23C . . 107.8 ?
    O4B C23B H23C . . 107.8 ?
    C22B C23B H23D . . 107.8 ?
    O4B C23B H23D . . 107.8 ?
    H23C C23B H23D . . 107.2 ?
    O3B C22C C23C . . 121.8(4) ?
    O3B C22C H22E . . 106.9 ?
    C23C C22C H22E . . 106.9 ?
    O3B C22C H22F . . 106.9 ?
    C23C C22C H22F . . 106.9 ?
    H22E C22C H22F . . 106.7 ?
    O4B C23C C22C . . 115.0(5) ?
    O4B C23C H23E . . 108.5 ?
    C22C C23C H23E . . 108.5 ?
    O4B C23C H23F . . 108.5 ?
    C22C C23C H23F . . 108.5 ?
    H23E C23C H23F . . 107.5 ?
loop_
    _geom_torsion_atom_site_label_1
    _geom_torsion_atom_site_label_2
    _geom_torsion_atom_site_label_3
    _geom_torsion_atom_site_label_4
    _geom_torsion_site_symmetry_1
    _geom_torsion_site_symmetry_2
    _geom_torsion_site_symmetry_3
    _geom_torsion_site_symmetry_4
    _geom_torsion
    _geom_torsion_publ_flag
    C1S C1S C2S C3S 2_655 . . . 0.4(11) ?
    C3S C3S C2S C1S 2_655 . . . 0.2(11) ?
    C5S C4S C5S C6S 2_655 . . . -0.6(8) ?
    C4S C5S C6S C7S . . . . 1.3(16) ?
    C6S C7S C6S C5S 2_655 . . . -0.6(8) ?
    C6A C1A C2A C3A . . . . -0.8(3) ?
    C6A C1A C2A C7A . . . . 176.41(16) ?
    C1A C2A C3A C4A . . . . 2.6(3) ?
    C7A C2A C3A C4A . . . . -174.63(16) ?
    C1A C2A C3A O1A . . . . -175.70(15) ?
    C7A C2A C3A O1A . . . . 7.1(2) ?
    C14A O1A C3A C4A . . . . 69.6(2) ?
    C14A O1A C3A C2A . . . . -112.00(18) ?
    C2A C3A C4A C5A . . . . -1.3(3) ?
    O1A C3A C4A C5A . . . . 177.00(15) ?
    C3A C4A C5A C6A . . . . -1.9(3) ?
    C3A C4A C5A O2B . . . . -179.48(15) ?
    C4A C5A C6A C1A . . . . 3.5(3) ?
    O2B C5A C6A C1A . . . . -178.92(15) ?
    C4A C5A C6A C7B . . . . -174.61(16) ?
    O2B C5A C6A C7B . . . . 3.0(2) ?
    C2A C1A C6A C5A . . . . -2.1(3) ?
    C2A C1A C6A C7B . . . . 175.98(16) ?
    C3A C2A C7A C8A . . . . -143.06(17) ?
    C1A C2A C7A C8A . . . . 39.9(2) ?
    C3A C2A C7A C6B . . . . 90.2(2) ?
    C1A C2A C7A C6B . . . . -86.8(2) ?
    C2A C7A C8A C9A . . . . 55.5(2) ?
    C6B C7A C8A C9A . . . . 179.72(16) ?
    C7A C8A C9A C10A . . . . 163.16(18) ?
    C8A C9A C10A C11A . . . . 52.5(3) ?
    C9A C10A C11A C12A . . . . 172.89(19) ?
    C10A C11A C12A C13A . . . . 174.4(2) ?
    C17A N1A C14A O1A . . . . 175.95(16) ?
    C17A N1A C14A C15A . . . . -4.3(3) ?
    C3A O1A C14A N1A . . . . -82.1(2) ?
    C3A O1A C14A C15A . . . . 98.2(2) ?
    C16A N2A C15A O2A . . . . -177.38(16) ?
    C16A N2A C15A C14A . . . . 2.5(3) ?
    C5B O2A C15A N2A . . . . 76.9(2) ?
    C5B O2A C15A C14A . . . . -103.00(19) ?
    N1A C14A C15A N2A . . . . 2.1(3) ?
    O1A C14A C15A N2A . . . . -178.18(16) ?
    N1A C14A C15A O2A . . . . -178.04(16) ?
    O1A C14A C15A O2A . . . . 1.7(3) ?
    C15A N2A C16A C21A . . . . 171.71(18) ?
    C15A N2A C16A C17A . . . . -4.4(3) ?
    C14A N1A C17A C18A . . . . -174.73(18) ?
    C14A N1A C17A C16A . . . . 2.2(3) ?
    N2A C16A C17A N1A . . . . 2.2(3) ?
    C21A C16A C17A N1A . . . . -173.92(17) ?
    N2A C16A C17A C18A . . . . 179.21(18) ?
    C21A C16A C17A C18A . . . . 3.1(3) ?
    N1A C17A C18A C19A . . . . 173.10(18) ?
    C16A C17A C18A C19A . . . . -3.9(3) ?
    C17A C18A C19A O3A . . . . -178.31(18) ?
    C17A C18A C19A C20A . . . . 0.2(3) ?
    C22A O3A C19A C18A . . . . -172.14(19) ?
    C22A O3A C19A C20A . . . . 9.4(3) ?
    C23A O4A C20A C21A . . . . -160.78(19) ?
    C23A O4A C20A C19A . . . . 20.2(3) ?
    C18A C19A C20A C21A . . . . 4.6(3) ?
    O3A C19A C20A C21A . . . . -176.99(18) ?
    C18A C19A C20A O4A . . . . -176.38(18) ?
    O3A C19A C20A O4A . . . . 2.0(3) ?
    O4A C20A C21A C16A . . . . 175.55(17) ?
    C19A C20A C21A C16A . . . . -5.4(3) ?
    N2A C16A C21A C20A . . . . -174.61(18) ?
    C17A C16A C21A C20A . . . . 1.6(3) ?
    C19A O3A C22A C23A . . . . -40.4(3) ?
    C20A O4A C23A C22A . . . . -51.6(2) ?
    O3A C22A C23A O4A . . . . 62.5(2) ?
    C4A C5A O2B C15B . . . . -78.6(2) ?
    C6A C5A O2B C15B . . . . 103.76(19) ?
    C1B C2B C3B C4B 2_656 . . 2_656 -3.5(3) ?
    C7B C2B C3B C4B . . . 2_656 173.31(17) ?
    C1B C2B C3B O1B 2_656 . . . -179.17(15) ?
    C7B C2B C3B O1B . . . . -2.4(3) ?
    C14B O1B C3B C4B . . . 2_656 80.5(2) ?
    C14B O1B C3B C2B . . . . -103.66(19) ?
    C3B C4B C5B C6B 2_656 . . . 2.2(3) ?
    C3B C4B C5B O2A 2_656 . . . -176.44(16) ?
    C15A O2A C5B C4B . . . . -67.5(2) ?
    C15A O2A C5B C6B . . . . 113.82(18) ?
    C4B C5B C6B C1B . . . . -3.3(3) ?
    O2A C5B C6B C1B . . . . 175.37(15) ?
    C4B C5B C6B C7A . . . . 174.37(17) ?
    O2A C5B C6B C7A . . . . -7.0(2) ?
    C2B C1B C6B C5B 2_656 . . . 0.9(3) ?
    C2B C1B C6B C7A 2_656 . . . -176.66(16) ?
    C2A C7A C6B C5B . . . . -89.2(2) ?
    C8A C7A C6B C5B . . . . 143.00(17) ?
    C2A C7A C6B C1B . . . . 88.3(2) ?
    C8A C7A C6B C1B . . . . -39.5(2) ?
    C5A C6A C7B C2B . . . . -95.5(2) ?
    C1A C6A C7B C2B . . . . 86.5(2) ?
    C5A C6A C7B C8B . . . . 135.34(17) ?
    C1A C6A C7B C8B . . . . -42.7(2) ?
    C3B C2B C7B C6A . . . . 94.9(2) ?
    C1B C2B C7B C6A 2_656 . . . -88.4(2) ?
    C3B C2B C7B C8B . . . . -135.96(18) ?
    C1B C2B C7B C8B 2_656 . . . 40.7(2) ?
    C6A C7B C8B C9B . . . . -60.6(2) ?
    C2B C7B C8B C9B . . . . 170.66(16) ?
    C7B C8B C9B C10B . . . . -162.95(17) ?
    C8B C9B C10B C11B . . . . -64.0(3) ?
    C9B C10B C11B C12B . . . . -178.55(18) ?
    C10B C11B C12B C13B . . . . -178.6(2) ?
    C17B N1B C14B O1B . . . . -179.37(16) ?
    C17B N1B C14B C15B . . . . -0.7(3) ?
    C3B O1B C14B N1B . . . . -76.9(2) ?
    C3B O1B C14B C15B . . . . 104.30(19) ?
    C16B N2B C15B O2B . . . . 179.13(16) ?
    C16B N2B C15B C14B . . . . 0.7(3) ?
    C5A O2B C15B N2B . . . . 75.9(2) ?
    C5A O2B C15B C14B . . . . -105.54(18) ?
    N1B C14B C15B N2B . . . . 0.4(3) ?
    O1B C14B C15B N2B . . . . 179.08(16) ?
    N1B C14B C15B O2B . . . . -178.14(16) ?
    O1B C14B C15B O2B . . . . 0.6(2) ?
    C15B N2B C16B C21B . . . . 178.51(19) ?
    C15B N2B C16B C17B . . . . -1.3(3) ?
    C14B N1B C17B C18B . . . . 179.37(18) ?
    C14B N1B C17B C16B . . . . 0.0(3) ?
    N2B C16B C17B N1B . . . . 1.0(3) ?
    C21B C16B C17B N1B . . . . -178.80(18) ?
    N2B C16B C17B C18B . . . . -178.35(18) ?
    C21B C16B C17B C18B . . . . 1.8(3) ?
    N1B C17B C18B C19B . . . . -179.76(19) ?
    C16B C17B C18B C19B . . . . -0.4(3) ?
    C17B C18B C19B O3B . . . . 177.87(19) ?
    C17B C18B C19B C20B . . . . -1.3(3) ?
    C22C O3B C19B C18B . . . . -174.2(3) ?
    C22B O3B C19B C18B . . . . -174.2(3) ?
    C22C O3B C19B C20B . . . . 5.0(3) ?
    C22B O3B C19B C20B . . . . 5.0(3) ?
    C23C O4B C20B C21B . . . . 155.0(6) ?
    C23B O4B C20B C21B . . . . -170.7(6) ?
    C23C O4B C20B C19B . . . . -25.4(6) ?
    C23B O4B C20B C19B . . . . 8.9(6) ?
    C18B C19B C20B C21B . . . . 1.6(3) ?
    O3B C19B C20B C21B . . . . -177.6(2) ?
    C18B C19B C20B O4B . . . . -178.1(2) ?
    O3B C19B C20B O4B . . . . 2.8(3) ?
    O4B C20B C21B C16B . . . . 179.54(19) ?
    C19B C20B C21B C16B . . . . -0.1(3) ?
    N2B C16B C21B C20B . . . . 178.6(2) ?
    C17B C16B C21B C20B . . . . -1.6(3) ?
    C19B O3B C22B C23B . . . . -26.1(8) ?
    O3B C22B C23B O4B . . . . 39.4(13) ?
    C20B O4B C23B C22B . . . . -29.3(12) ?
    C19B O3B C22C C23C . . . . 11.0(8) ?
    C20B O4B C23C C22C . . . . 39.4(11) ?
    O3B C22C C23C O4B . . . . -34.0(13) ?
loop_
    _geom_hbond_atom_site_label_d
    _geom_hbond_atom_site_label_h
    _geom_hbond_atom_site_label_a
    _geom_hbond_site_symmetry_d
    _geom_hbond_site_symmetry_h
    _geom_hbond_site_symmetry_a
    _geom_hbond_distance_dh
    _geom_hbond_distance_ha
    _geom_hbond_distance_da
    _geom_hbond_angle_dha
    _geom_hbond_publ_flag
    C21<i>B</i> H21<i>B</i> O3<i>A</i> 1_555 1_555 5_676 0.95 2.50 3.307(3) 143
                                                                             yes
    C18<i>A</i> H18<i>A</i> O3<i>A</i> 1_555 1_555 5_676 0.95 2.40 3.302(2) 158
                                                                             yes
    C8<i>B</i> H8<i>B</i>2 C20<i>A</i> 3_555 3_555 1_555 0.99 2.71 3.693(3) 170
                                                                             yes
    C23<i>A</i> H23<i>A</i> C<i>g</i>1 1_555 1_555 4_656 0.99 2.88 3.530(4) 124
                                                                             yes
    C12<i>B</i> H12<i>D</i> O1A 5_666 5_666 1_555 0.99 2.71 3.414(3) 128 yes
    C2<i>S</i> H2<i>S</i> C<i>g</i>2 1_555 1_555 2_655 0.95 2.67 3.609(3) 171
                                                                             yes
_shelx_space_group_comment
;
The symmetry employed for this shelxl refinement is uniquely defined
by the following loop, which should always be used as a source of
symmetry information in preference to the above space-group names.
They are only intended as comments.
;
_shelx_hkl_file
;
   2   0   0 1145.48 14.9206   2
   4   0   0 3688.88 47.9592   2
   6   0   0 1.67151 0.32688   2
   8   0   0 466.937 6.92198   2
  10   0   0 892.511 14.8526  -1
  -2   0  12 892.511 14.8526   2
  14   0   0 14.8086 1.22386   2
  16   0   0 120.841 3.79825   2
  20   0   0 17.9465 2.30035  -1
  -4   0  24 17.9465 2.30035   2
  22   0   0 2.41386 4.45709  -1
  -4   0  26 2.41386 4.45709   2
   1   1   0 250.584 2.76417   2
   3   1   0 453.129 4.36257   2
   5   1   0 441.778 5.13130  -1
  -1   1   6 441.778 5.13130   2
   7   1   0 8.20268 0.43647   2
   9   1   0 42.1368 1.07579   2
  11   1   0 4.94245 0.48189   2
  13   1   0 8.54748 0.62008   2
  15   1   0 59.8159 2.05425  -1
  -3   1  18 59.8159 2.05425   2
  17   1   0 18.7788 3.18802  -1
  -3   1  20 18.7788 3.18802   2
  19   1   0 2.49024 0.99752   2
  21   1   0 2.28154 1.08156   2
   0   2   0 173.452 2.45696  -1
   0   2   0 173.452 2.45696   2
   2   2   0 78.8247 0.99502   2
   4   2   0 1551.07 14.4137   2
   6   2   0 28.2280 0.61742   2
   8   2   0 71.1537 1.19209   2
  10   2   0 39.1780 1.07490  -1
  -2   2  12 39.1780 1.07490   2
  14   2   0 2.64296 0.49433   2
  16   2   0 58.6160 1.83711   2
  18   2   0 2.34386 0.88483   2
  20   2   0 10.9943 1.38627  -1
  -4   2  24 10.9943 1.38627   2
  22   2   0 3.50765 3.38798  -1
  -4   2  26 3.50765 3.38798   2
   1   3   0 824.440 7.70155   2
   3   3   0 146.806 1.77866   2
   5   3   0 5.75112 0.29814  -1
  -1   3   6 5.75112 0.29814   2
   9   3   0 56.4590 1.09555   2
  11   3   0 71.6273 1.42087   2
  13   3   0 0.60340 0.38260   2
  15   3   0 27.8544 1.41943  -1
  -3   3  18 27.8544 1.41943   2
  17   3   0 33.4423 3.64409  -1
  -3   3  20 33.4423 3.64409   2
  19   3   0 6.33386 1.09970   2
  21   3   0 0.65718 1.10268   2
   0   4   0 11.3152 0.47465  -1
   0   4   0 11.3152 0.47465   2
   2   4   0 344.244 3.44046   2
   4   4   0 360.777 3.98268   2
   6   4   0 208.786 2.62150   2
   8   4   0 53.1172 1.00744   2
  10   4   0 36.4393 1.06100  -1
  -2   4  12 36.4393 1.06100   2
  12   4   0 39.8670 3.83991  -1
  -2   4  14 39.8670 3.83991   2
  14   4   0 21.6367 1.27439   2
  16   4   0 2.38019 0.71185   2
  20   4   0 7.68959 1.77610  -1
  -4   4  24 7.68959 1.77610   2
  22   4   0 14.5134 3.76258  -1
  -4   4  26 14.5134 3.76258   2
   1   5   0 389.527 3.89354   2
   3   5   0 31.8488 0.59764   2
   5   5   0 2.75741 0.29234  -1
  -1   5   6 2.75741 0.29234   2
   7   5   0 270.474 3.34685   2
   7   5   0 745.263 21.4197  -1
  -1   5   8 745.263 21.4197   2
   9   5   0 23.0776 0.70012   2
  11   5   0 2.88680 0.39055   2
  13   5   0 -0.1045 0.49119   2
  15   5   0 64.6117 1.95753  -1
  -3   5  18 64.6117 1.95753   2
  17   5   0 108.043 5.41667  -1
  -3   5  20 108.043 5.41667   2
  19   5   0 13.2923 1.37801   2
  21   5   0 11.9463 1.75150   2
   0   6   0 274.741 4.09245  -1
   0   6   0 274.741 4.09245   2
   2   6   0 3.02554 0.25105   2
   4   6   0 7.44152 0.34048   2
   6   6   0 22.9494 0.75827   2
   8   6   0 19.6595 0.77257   2
   8   6   0 184.560 7.54632  -1
  -2   6  10 184.560 7.54632   2
  10   6   0 60.4174 1.37864  -1
  -2   6  12 60.4174 1.37864   2
  12   6   0 46.2256 3.96509  -1
  -2   6  14 46.2256 3.96509   2
  14   6   0 0.23615 0.55987   2
  16   6   0 25.1248 1.52118   2
  18   6   0 3.07927 0.81311   2
  20   6   0 8.88073 1.65136  -1
  -4   6  24 8.88073 1.65136   2
   1   7   0 5.08731 0.32996   2
   3   7   0 37.4260 0.74510   2
   5   7   0 26.5577 0.83565  -1
  -1   7   6 26.5577 0.83565   2
   7   7   0 0.49159 0.34570   2
   7   7   0 29.9043 3.27807  -1
  -1   7   8 29.9043 3.27807   2
   9   7   0 174.896 2.58708   2
  11   7   0 71.3977 1.52550   2
  13   7   0 0.15211 0.55757   2
  15   7   0 37.1801 1.88672  -1
  -3   7  18 37.1801 1.88672   2
  17   7   0 58.7128 3.43200  -1
  -3   7  20 58.7128 3.43200   2
  19   7   0 1.37707 0.96557   2
  21   7   0 0.39167 1.00574   2
   0   8   0 15.5970 0.74334  -1
   0   8   0 15.5970 0.74334   2
   2   8   0 48.4020 0.90650   2
   4   8   0 377.947 4.05918   2
   6   8   0 495.281 5.66524   2
   8   8   0 356.687 4.41507   2
   8   8   0 271.457 9.32145  -1
  -2   8  10 271.457 9.32145   2
  10   8   0 407.858 4.60662  -1
  -2   8  12 407.858 4.60662   2
  12   8   0 5.30357 2.85348  -1
  -2   8  14 5.30357 2.85348   2
  14   8   0 109.883 2.60913   2
  16   8   0 70.2917 2.22823   2
  20   8   0 24.4386 2.08290  -1
  -4   8  24 24.4386 2.08290   2
   1   9   0 465.358 4.86754   2
   3   9   0 18.4032 0.66152   2
   5   9   0 27.3942 0.93104  -1
  -1   9   6 27.3942 0.93104   2
   7   9   0 374.185 4.58372   2
   7   9   0 299.297 9.92103  -1
  -1   9   8 299.297 9.92103   2
   9   9   0 9.59773 0.67278   2
  11   9   0 38.5600 1.56620   2
  15   9   0 47.6311 2.11086  -1
  -3   9  18 47.6311 2.11086   2
  17   9   0 56.3464 3.63103  -1
  -3   9  20 56.3464 3.63103   2
  19   9   0 0.34775 0.75061   2
  21   9   0 1.96465 1.11459   2
   0  10   0 326.846 5.15252  -1
   0  10   0 326.846 5.15252   2
   2  10   0 144.909 1.97489   2
   4  10   0 137.650 1.92804   2
   6  10   0 -0.2754 0.27257   2
   8  10   0 92.5016 1.77415   2
   8  10   0 82.0894 4.70314  -1
  -2  10  10 82.0894 4.70314   2
  10  10   0 2.80023 0.73734  -1
  -2  10  12 2.80023 0.73734   2
  12  10   0 76.5384 3.86496  -1
  -2  10  14 76.5384 3.86496   2
  14  10   0 6.28089 0.92187   2
  16  10   0 41.5375 2.03713   2
  20  10   0 44.4165 2.53123  -1
  -4  10  24 44.4165 2.53123   2
   1  11   0 0.12463 0.30296   2
   3  11   0 72.9588 1.31662   2
   5  11   0 123.571 2.09299  -1
  -1  11   6 123.571 2.09299   2
   7  11   0 271.559 9.67797  -1
  -1  11   8 271.559 9.67797   2
   9  11   0 2.53488 0.49497   2
  11  11   0 68.9857 1.97931   2
  13  11   0 45.4849 1.79655   2
  15  11   0 82.4698 2.44003  -1
  -3  11  18 82.4698 2.44003   2
  17  11   0 10.3327 2.53585  -1
  -3  11  20 10.3327 2.53585   2
  19  11   0 21.1451 1.88928   2
   0  12   0 1293.85 17.8131  -1
   0  12   0 1293.85 17.8131   2
   2  12   0 3.34465 0.41152   2
   4  12   0 0.02933 0.30907   2
   6  12   0 3.46998 0.41021   2
   8  12   0 79.9784 1.71437   2
  10  12   0 222.700 3.41791  -1
  -2  12  12 222.700 3.41791   2
  12  12   0 65.3146 3.75850  -1
  -2  12  14 65.3146 3.75850   2
  14  12   0 0.21417 0.69051   2
  16  12   0 23.6566 1.59391   2
   1  13   0 8.89742 0.59792   2
   3  13   0 10.4694 0.63525   2
   5  13   0 4.27142 0.66248  -1
  -1  13   6 4.27142 0.66248   2
   7  13   0 132.980 6.48905  -1
  -1  13   8 132.980 6.48905   2
   9  13   0 20.8908 1.07586   2
  11  13   0 25.0065 1.41000   2
  15  13   0 8.57926 1.30153  -1
  -3  13  18 8.57926 1.30153   2
  17  13   0 61.8191 3.81311  -1
  -3  13  20 61.8191 3.81311   2
  19  13   0 2.53356 1.25522   2
   0  14   0 7.59113 0.84828  -1
   0  14   0 7.59113 0.84828   2
   2  14   0 0.92955 0.34667   2
   4  14   0 0.42587 0.36239   2
   6  14   0 8.34318 0.73899   2
   8  14   0 98.9330 6.06141  -1
  -2  14  10 98.9330 6.06141   2
   8  14   0 8.25162 0.76293   2
  10  14   0 11.6976 1.09328  -1
  -2  14  12 11.6976 1.09328   2
  12  14   0 25.0729 2.83062  -1
  -2  14  14 25.0729 2.83062   2
  14  14   0 2.88668 0.72731   2
  16  14   0 68.0611 2.95312   2
   1  15   0 8.33484 0.63650   2
   3  15   0 24.8451 0.99884   2
   5  15   0 2.33473 0.69239  -1
  -1  15   6 2.33473 0.69239   2
   7  15   0 24.6935 3.76772  -1
  -1  15   8 24.6935 3.76772   2
   9  15   0 25.0661 1.41089   2
  11  15   0 3.22882 0.89158   2
  15  15   0 13.8921 1.50181  -1
  -3  15  18 13.8921 1.50181   2
  17  15   0 22.5478 2.78234  -1
  -3  15  20 22.5478 2.78234   2
   0  16   0 29.8386 1.42079  -1
   0  16   0 29.8386 1.42079   2
   2  16   0 53.0546 1.33004   2
   4  16   0 6.18483 0.63889   2
   6  16   0 8.27787 0.79177   2
   8  16   0 18.7980 1.26807   2
   8  16   0 14.5522 3.64170  -1
  -2  16  10 14.5522 3.64170   2
  10  16   0 57.7456 2.01050  -1
  -2  16  12 57.7456 2.01050   2
  12  16   0 10.8716 2.71977  -1
  -2  16  14 10.8716 2.71977   2
  14  16   0 -0.0036 0.88528   2
  16  16   0 0.15072 1.03839   2
   1  17   0 153.860 2.45852   2
   3  17   0 85.5835 1.80489   2
   5  17   0 62.0198 1.72906  -1
  -1  17   6 62.0198 1.72906   2
   7  17   0 37.2334 1.71412   2
   7  17   0 69.7962 5.26009  -1
  -1  17   8 69.7962 5.26009   2
   9  17   0 56.4630 2.33369   2
  11  17   0 57.9349 2.49959   2
  15  17   0 14.0027 1.33792  -1
  -3  17  18 14.0027 1.33792   2
  17  17   0 -1.6614 2.64101   2
   0  18   0 352.611 7.52368  -1
   0  18   0 352.611 7.52368   2
   2  18   0 0.11813 0.58681   2
   4  18   0 4.85358 0.84716   2
   6  18   0 0.80761 0.71207   2
   8  18   0 25.7374 4.66002  -1
  -2  18  10 25.7374 4.66002   2
   8  18   0 -0.4468 0.79326   2
  10  18   0 6.83016 1.25779  -1
  -2  18  12 6.83016 1.25779   2
  12  18   0 5.08314 1.65967  -1
  -2  18  14 5.08314 1.65967   2
  14  18   0 0.60372 1.02963   2
  16  18   0 11.2766 1.65154   2
   1  19   0 32.2199 1.67354   2
   3  19   0 11.0419 1.13221   2
   5  19   0 5.15570 0.94128  -1
  -1  19   6 5.15570 0.94128   2
   7  19   0 8.60216 1.02008   2
   7  19   0 21.1117 3.94025  -1
  -1  19   8 21.1117 3.94025   2
   9  19   0 18.1107 1.57972   2
  11  19   0 -0.4024 0.87557   2
  13  19   0 11.5240 5.64408  -1
  -3  19  16 11.5240 5.64408   2
  15  19   0 2.43980 1.59387  -1
  -3  19  18 2.43980 1.59387   2
   0  20   0 43.6708 2.51360  -1
   0  20   0 43.6708 2.51360   2
   2  20   0 6.40814 1.09549   2
   4  20   0 11.5143 1.32026   2
   6  20   0 2.11278 0.94022   2
   8  20   0 23.4965 5.27910  -1
  -2  20  10 23.4965 5.27910   2
  10  20   0 23.5295 1.85716  -1
  -2  20  12 23.5295 1.85716   2
  12  20   0 5.76926 3.06267  -1
  -2  20  14 5.76926 3.06267   2
  14  20   0 2.91831 1.21716   2
   1  21   0 1.52749 0.64915   2
   3  21   0 0.05681 0.78347   2
   5  21   0 3.42056 0.81028  -1
  -1  21   6 3.42056 0.81028   2
   9  21   0 7.78083 1.49319   2
  11  21   0 -0.3207 0.98197   2
  13  21   0 3.70941 1.04957   2
   0  22   0 -1.8916 0.86172  -1
   0  22   0 -1.8916 0.86172   2
   2  22   0 -0.4836 0.90335   2
   4  22   0 3.44787 1.07772   2
   6  22   0 2.10214 1.21759   2
   8  22   0 0.25569 4.61020  -1
  -2  22  10 0.25569 4.61020   2
  10  22   0 6.82940 1.52077  -1
  -2  22  12 6.82940 1.52077   2
  12  22   0 1.12540 2.70255   2
   1  23   0 -1.3643 0.75945   2
   3  23   0 1.59375 1.00573   2
   5  23   0 7.46811 1.38762  -1
  -1  23   6 7.46811 1.38762   2
   7  23   0 1.60041 3.53545  -1
  -1  23   8 1.60041 3.53545   2
   9  23   0 6.06134 1.57694   2
   0  24   0 9.78534 2.77100  -1
   0  24   0 9.78534 2.77100   2
   4  24   0 -1.8006 0.88812   2
   6  24   0 0.05337 1.11919   2
   8  24   0 -1.0212 1.33108   2
   8  24   0 -0.1089 3.70454  -1
  -2  24  10 -0.1089 3.70454   2
   1  25   0 -0.3813 1.17999   2
   3  25   0 0.59192 1.06518   2
   5  25   0 3.38610 1.76404  -1
  -1  25   6 3.38610 1.76404   2
 -22   0   1 -0.3732 1.45842   2
 -20   0   1 1.38244 1.33657   2
 -18   0   1 -0.5387 3.84681  -1
  -4   0  21 -0.5387 3.84681   2
 -16   0   1 2.60090 1.41909  -1
  -4   0  19 2.60090 1.41909   2
 -14   0   1 -0.0928 0.60038   2
 -12   0   1 -0.3632 0.43014   2
 -10   0   1 -0.1359 0.40518   2
  -8   0   1 -0.2804 0.33977   2
  -6   0   1 0.40131 0.32592  -1
  -2   0   7 0.40131 0.32592   2
  -4   0   1 0.52733 0.23511   2
  -2   0   1 0.22973 0.08508   2
   0   0   1 0.07856 0.04120   2
   2   0   1 4.01235 0.26090   2
   4   0   1 0.69138 0.38522  -1
   0   0   5 0.69138 0.38522   2
   6   0   1 0.17335 0.26976   2
   8   0   1 0.68092 0.42972   2
  10   0   1 -0.0938 0.43059   2
  12   0   1 -0.1016 0.41665   2
  14   0   1 1.08324 1.55095  -1
  -2   0  17 1.08324 1.55095   2
  16   0   1 2.13978 3.62230  -1
  -2   0  19 2.13978 3.62230   2
  18   0   1 -0.2500 1.23924   2
  20   0   1 0.00438 1.40170   2
  22   0   1 1.41866 1.70005   2
 -21   1   1 0.83996 1.28176  -1
  -5   1  25 0.83996 1.28176   2
 -17   1   1 15.5314 1.34847   2
 -15   1   1 39.9672 1.41643   2
 -13   1   1 53.9378 4.73742  -1
  -3   1  15 53.9378 4.73742   2
 -11   1   1 266.740 3.50924  -1
  -3   1  13 266.740 3.50924   2
  -9   1   1 509.343 5.33887   2
  -7   1   1 17.8590 0.56072   2
  -5   1   1 1956.96 18.1408   2
  -3   1   1 940.776 9.38010   2
  -1   1   1 2515.04 23.9289  -1
  -1   1   1 2515.04 23.9289   2
   1   1   1 474.018 4.44660   2
   3   1   1 347.895 3.44930   2
   5   1   1 1457.97 13.6834   2
   7   1   1 105.981 1.50830   2
   9   1   1 65.5938 1.35395  -1
  -1   1  11 65.5938 1.35395   2
  13   1   1 50.4437 1.26129   2
  15   1   1 36.9733 1.41305   2
  19   1   1 1.47003 1.18522  -1
  -3   1  23 1.47003 1.18522   2
  21   1   1 3.98731 3.31749  -1
  -3   1  25 3.98731 3.31749   2
 -22   2   1 12.6880 1.72820   2
 -20   2   1 5.02607 1.26084   2
 -18   2   1 2.92429 2.87881  -1
  -4   2  21 2.92429 2.87881   2
 -16   2   1 32.7733 1.68285  -1
  -4   2  19 32.7733 1.68285   2
 -14   2   1 15.8888 0.84037   2
 -12   2   1 23.2182 0.86114   2
 -10   2   1 336.309 3.82756   2
  -8   2   1 1.55327 0.29820   2
  -6   2   1 110.164 1.56271  -1
  -2   2   7 110.164 1.56271   2
  -4   2   1 2.51414 0.25952   2
  -2   2   1 2.87767 0.15216   2
   0   2   1 331.450 3.40586   2
   2   2   1 98.1226 1.11722   2
   4   2   1 2012.20 20.0083  -1
   0   2   5 2012.20 20.0083   2
   8   2   1 69.2814 1.21427   2
  10   2   1 26.3596 0.84558   2
  12   2   1 1.29480 0.37942   2
  14   2   1 83.4514 2.17579  -1
  -2   2  17 83.4514 2.17579   2
  16   2   1 6.16109 2.75910  -1
  -2   2  19 6.16109 2.75910   2
  18   2   1 4.65521 0.97456   2
  20   2   1 4.32828 1.30847   2
  22   2   1 0.95501 1.18803   2
 -21   3   1 5.21036 1.46018  -1
  -5   3  25 5.21036 1.46018   2
 -17   3   1 31.8709 1.85616   2
 -15   3   1 1.81683 0.63878   2
 -13   3   1 149.830 7.47026  -1
  -3   3  15 149.830 7.47026   2
 -11   3   1 110.473 1.93422  -1
  -3   3  13 110.473 1.93422   2
  -7   3   1 177.836 2.12660   2
  -5   3   1 160.395 1.83536   2
  -3   3   1 279.234 2.82681   2
  -1   3   1 47.4936 0.64163  -1
  -1   3   1 47.4936 0.64163   2
   1   3   1 0.89862 0.13437   2
   3   3   1 42.2887 0.70870   2
   5   3   1 36.0360 0.70517   2
   9   3   1 158.502 2.37686  -1
  -1   3  11 158.502 2.37686   2
  13   3   1 14.7780 0.79472   2
  15   3   1 4.77695 0.77221   2
  19   3   1 0.12378 1.48511  -1
  -3   3  23 0.12378 1.48511   2
  21   3   1 9.34874 3.64269  -1
  -3   3  25 9.34874 3.64269   2
 -22   4   1 10.7453 1.66137   2
 -20   4   1 6.04035 1.16611   2
 -18   4   1 12.0827 3.11278  -1
  -4   4  21 12.0827 3.11278   2
 -16   4   1 68.3767 2.06130  -1
  -4   4  19 68.3767 2.06130   2
 -12   4   1 4.08578 0.43938   2
 -10   4   1 41.3101 0.93898   2
  -8   4   1 229.539 8.37016  -1
  -2   4   9 229.539 8.37016   2
  -6   4   1 151.838 1.85756  -1
  -2   4   7 151.838 1.85756   2
  -4   4   1 592.094 5.76637   2
  -2   4   1 140.660 1.58369   2
   0   4   1 272.430 2.76078   2
   2   4   1 144.412 1.73047   2
   4   4   1 374.134 3.83938  -1
   0   4   5 374.134 3.83938   2
   6   4   1 19.9612 0.53600   2
   8   4   1 49.1073 0.98217   2
  10   4   1 18.8569 0.71464   2
  14   4   1 3.82210 0.94538  -1
  -2   4  17 3.82210 0.94538   2
  16   4   1 71.4047 4.49255  -1
  -2   4  19 71.4047 4.49255   2
  18   4   1 0.14212 0.77974   2
  20   4   1 4.50480 1.30562   2
 -21   5   1 1.02191 1.69228  -1
  -5   5  25 1.02191 1.69228   2
 -19   5   1 4.98901 0.99164   2
 -17   5   1 23.1813 1.40720   2
 -15   5   1 18.6054 1.23192   2
 -13   5   1 34.8562 4.05299  -1
  -3   5  15 34.8562 4.05299   2
 -11   5   1 2.19767 0.58539  -1
  -3   5  13 2.19767 0.58539   2
  -7   5   1 75.3986 1.31238   2
  -5   5   1 27.9358 0.56135   2
  -3   5   1 4.91018 0.29042   2
  -1   5   1 99.0857 1.22954  -1
  -1   5   1 99.0857 1.22954   2
   1   5   1 427.522 4.53106   2
   3   5   1 82.5888 1.11361   2
   5   5   1 106.770 1.59805   2
   7   5   1 125.885 1.93452   2
   9   5   1 134.099 2.14868  -1
  -1   5  11 134.099 2.14868   2
  13   5   1 67.5010 1.64888   2
  15   5   1 16.4195 1.18757   2
  19   5   1 56.9740 2.55270  -1
  -3   5  23 56.9740 2.55270   2
  21   5   1 46.5158 4.76263  -1
  -3   5  25 46.5158 4.76263   2
 -22   6   1 0.60486 1.16117   2
 -20   6   1 9.05652 1.37716   2
 -18   6   1 0.11690 2.90434  -1
  -4   6  21 0.11690 2.90434   2
 -16   6   1 29.0564 1.77722  -1
  -4   6  19 29.0564 1.77722   2
 -14   6   1 0.56229 0.59561   2
 -12   6   1 13.3784 0.96895   2
 -10   6   1 42.7856 1.05159   2
  -8   6   1 4.04749 0.42229   2
  -8   6   1 34.4259 3.23794  -1
  -2   6   9 34.4259 3.23794   2
  -6   6   1 128.456 1.70498  -1
  -2   6   7 128.456 1.70498   2
  -4   6   1 251.936 2.76813   2
  -2   6   1 224.921 2.47404   2
   0   6   1 12.9945 0.42828   2
   2   6   1 180.765 2.06930   2
   4   6   1 331.314 3.85482  -1
   0   6   5 331.314 3.85482   2
   6   6   1 4.62059 0.44692   2
   6   6   1 458.398 13.8715  -1
   0   6   7 458.398 13.8715   2
   8   6   1 212.882 2.91375   2
  10   6   1 38.2062 1.11716   2
  12   6   1 1.92848 0.44510   2
  14   6   1 15.8725 1.04886  -1
  -2   6  17 15.8725 1.04886   2
  16   6   1 31.3787 3.48752  -1
  -2   6  19 31.3787 3.48752   2
  18   6   1 -0.3591 0.63063   2
  20   6   1 1.17073 1.04020   2
 -21   7   1 11.8012 1.88770  -1
  -5   7  25 11.8012 1.88770   2
 -17   7   1 0.79875 0.71920   2
 -15   7   1 36.7844 1.74484   2
 -13   7   1 27.1593 2.09979  -1
  -3   7  15 27.1593 2.09979   2
 -11   7   1 9.69433 0.72974  -1
  -3   7  13 9.69433 0.72974   2
  -9   7   1 4.04409 0.45133   2
  -7   7   1 209.407 2.81040   2
  -5   7   1 251.884 2.85508   2
  -3   7   1 2.49538 0.28341   2
  -1   7   1 7.43224 0.37981  -1
  -1   7   1 7.43224 0.37981   2
   1   7   1 47.5106 0.83427   2
   3   7   1 72.6889 1.17959   2
   5   7   1 37.9051 0.95913   2
   7   7   1 104.182 1.77411   2
   9   7   1 209.046 2.67763  -1
  -1   7  11 209.046 2.67763   2
  11   7   1 3.00665 2.43896  -1
  -1   7  13 3.00665 2.43896   2
  13   7   1 4.98997 0.78452   2
  15   7   1 3.95778 0.82968   2
  19   7   1 -0.1237 1.39872  -1
  -3   7  23 -0.1237 1.39872   2
  21   7   1 16.5019 2.58950  -1
  -3   7  25 16.5019 2.58950   2
 -20   8   1 7.48669 1.38653   2
 -18   8   1 8.43135 2.48734  -1
  -4   8  21 8.43135 2.48734   2
 -16   8   1 9.59765 1.41895  -1
  -4   8  19 9.59765 1.41895   2
 -12   8   1 58.6158 1.75605   2
 -10   8   1 24.8125 0.89101   2
  -8   8   1 128.723 5.88922  -1
  -2   8   9 128.723 5.88922   2
  -6   8   1 1.14373 0.53423  -1
  -2   8   7 1.14373 0.53423   2
  -4   8   1 377.249 4.04776   2
  -2   8   1 182.587 2.20915   2
   0   8   1 18.6900 0.59953   2
   2   8   1 54.2934 0.97063   2
   4   8   1 3.22214 0.53393  -1
   0   8   5 3.22214 0.53393   2
   6   8   1 525.981 5.99423   2
   6   8   1 671.015 19.3017  -1
   0   8   7 671.015 19.3017   2
   8   8   1 185.716 2.71517   2
  10   8   1 32.8966 1.13121   2
  14   8   1 34.1924 1.57755  -1
  -2   8  17 34.1924 1.57755   2
  16   8   1 59.0270 3.44794  -1
  -2   8  19 59.0270 3.44794   2
  18   8   1 -0.1042 0.69497   2
  20   8   1 -0.2195 0.97557   2
 -21   9   1 0.84614 1.57992  -1
  -5   9  25 0.84614 1.57992   2
 -17   9   1 16.2585 1.41120   2
 -15   9   1 0.58709 0.71016   2
 -13   9   1 29.4885 3.76676  -1
  -3   9  15 29.4885 3.76676   2
 -11   9   1 23.4250 1.19313  -1
  -3   9  13 23.4250 1.19313   2
  -9   9   1 217.505 3.08192   2
  -9   9   1 165.688 6.93641  -1
  -3   9  11 165.688 6.93641   2
  -7   9   1 315.175 3.97682   2
  -5   9   1 14.3716 0.59647   2
  -3   9   1 82.6153 1.32928   2
  -1   9   1 551.093 5.62972  -1
  -1   9   1 551.093 5.62972   2
   1   9   1 2.90704 0.35474   2
   3   9   1 20.5136 0.68963   2
   5   9   1 185.323 2.35612   2
   7   9   1 120.107 2.15842   2
   7   9   1 159.718 6.45941  -1
  -1   9   9 159.718 6.45941   2
   9   9   1 82.3068 1.69974  -1
  -1   9  11 82.3068 1.69974   2
  11   9   1 71.9096 4.67410  -1
  -1   9  13 71.9096 4.67410   2
  13   9   1 25.6529 1.45632   2
  15   9   1 67.7514 2.18949   2
  19   9   1 6.34269 1.65470  -1
  -3   9  23 6.34269 1.65470   2
 -20  10   1 5.96131 1.34189   2
 -18  10   1 113.735 4.73552  -1
  -4  10  21 113.735 4.73552   2
 -16  10   1 134.359 3.51530  -1
  -4  10  19 134.359 3.51530   2
 -12  10   1 4.88195 0.78912   2
 -10  10   1 3.05112 0.50336   2
  -8  10   1 430.525 13.7115  -1
  -2  10   9 430.525 13.7115   2
  -6  10   1 87.9499 1.68550  -1
  -2  10   7 87.9499 1.68550   2
  -4  10   1 129.620 1.84398   2
  -2  10   1 3.28150 0.39454   2
   0  10   1 273.162 3.17749   2
   2  10   1 213.594 2.63317   2
   4  10   1 159.033 2.38662  -1
   0  10   5 159.033 2.38662   2
   6  10   1 47.7883 1.18524   2
   6  10   1 174.536 6.81398  -1
   0  10   7 174.536 6.81398   2
   8  10   1 47.1608 1.25124   2
  10  10   1 36.1210 1.22101   2
  14  10   1 40.6893 1.75378  -1
  -2  10  17 40.6893 1.75378   2
  16  10   1 63.0670 3.56404  -1
  -2  10  19 63.0670 3.56404   2
  18  10   1 21.4847 1.65974   2
  20  10   1 1.47614 0.98209   2
 -17  11   1 1.74260 0.85697   2
 -15  11   1 1.13504 0.75732   2
 -13  11   1 8.46177 3.04292  -1
  -3  11  15 8.46177 3.04292   2
 -11  11   1 9.38071 1.00109  -1
  -3  11  13 9.38071 1.00109   2
  -9  11   1 22.8512 3.35083  -1
  -3  11  11 22.8512 3.35083   2
  -9  11   1 20.5453 0.95245   2
  -7  11   1 174.703 2.36716   2
  -5  11   1 151.016 2.11860   2
  -3  11   1 112.926 1.72679   2
  -1  11   1 84.7111 1.40673  -1
  -1  11   1 84.7111 1.40673   2
   1  11   1 53.6253 1.11000   2
   3  11   1 19.7780 0.73248   2
   5  11   1 17.8281 0.71783   2
   7  11   1 116.102 2.05518   2
   9  11   1 44.5614 1.34499  -1
  -1  11  11 44.5614 1.34499   2
  11  11   1 2.83429 0.69606   2
  11  11   1 57.7273 3.36604  -1
  -1  11  13 57.7273 3.36604   2
  13  11   1 -0.8939 0.57581   2
  15  11   1 7.12184 1.03582   2
  19  11   1 -2.1756 1.49572  -1
  -3  11  23 -2.1756 1.49572   2
 -20  12   1 8.35969 1.78558   2
 -18  12   1 49.3259 3.53440  -1
  -4  12  21 49.3259 3.53440   2
 -16  12   1 30.4602 1.95417  -1
  -4  12  19 30.4602 1.95417   2
 -12  12   1 148.829 3.10107   2
 -10  12   1 89.2271 2.18816   2
  -8  12   1 18.0060 3.19410  -1
  -2  12   9 18.0060 3.19410   2
  -6  12   1 14.5956 0.81846  -1
  -2  12   7 14.5956 0.81846   2
  -4  12   1 -0.0501 0.30845   2
  -2  12   1 28.7577 0.87459   2
   0  12   1 3.41838 0.42131   2
   2  12   1 93.0827 1.56527   2
   4  12   1 40.3892 1.16806  -1
   0  12   5 40.3892 1.16806   2
   6  12   1 21.5247 3.00060  -1
   0  12   7 21.5247 3.00060   2
   8  12   1 107.413 2.05888   2
  10  12   1 30.2051 1.29893   2
  14  12   1 7.48442 1.19242  -1
  -2  12  17 7.48442 1.19242   2
  16  12   1 34.5083 3.07693  -1
  -2  12  19 34.5083 3.07693   2
  18  12   1 1.04541 1.02166   2
 -17  13   1 77.7195 2.92970   2
 -15  13   1 13.7134 1.26058   2
 -13  13   1 50.3470 4.85035  -1
  -3  13  15 50.3470 4.85035   2
 -11  13   1 1.58253 0.89673  -1
  -3  13  13 1.58253 0.89673   2
  -9  13   1 3.92314 0.62746   2
  -9  13   1 4.11295 3.13926  -1
  -3  13  11 4.11295 3.13926   2
  -7  13   1 0.54609 0.44592   2
  -5  13   1 13.4204 0.72109   2
  -3  13   1 18.7027 0.81535   2
  -1  13   1 9.74946 0.59990  -1
  -1  13   1 9.74946 0.59990   2
   1  13   1 0.16332 0.30206   2
   3  13   1 3.89624 0.45663   2
   5  13   1 24.3844 0.87430   2
   7  13   1 8.94114 0.73258   2
   7  13   1 19.4257 3.23402  -1
  -1  13   9 19.4257 3.23402   2
   9  13   1 22.9008 1.13663  -1
  -1  13  11 22.9008 1.13663   2
  11  13   1 27.3223 2.63134  -1
  -1  13  13 27.3223 2.63134   2
  13  13   1 5.73078 0.77378   2
  15  13   1 0.23640 0.71154   2
  19  13   1 8.17776 1.97930  -1
  -3  13  23 8.17776 1.97930   2
 -18  14   1 21.4992 3.02794  -1
  -4  14  21 21.4992 3.02794   2
 -16  14   1 1.73030 0.96998  -1
  -4  14  19 1.73030 0.96998   2
 -12  14   1 16.0627 1.26610   2
 -10  14   1 5.12817 0.80263   2
  -8  14   1 29.6492 3.80828  -1
  -2  14   9 29.6492 3.80828   2
  -6  14   1 1.14577 0.60220  -1
  -2  14   7 1.14577 0.60220   2
  -4  14   1 5.44498 0.53959   2
  -2  14   1 0.07160 0.31930   2
   0  14   1 128.247 2.01074   2
   2  14   1 1.49544 0.39497   2
   4  14   1 22.0872 1.07777  -1
   0  14   5 22.0872 1.07777   2
   6  14   1 96.0273 5.11346  -1
   0  14   7 96.0273 5.11346   2
   8  14   1 17.4006 1.00454   2
  10  14   1 2.39619 0.69281   2
  14  14   1 50.5277 2.03165  -1
  -2  14  17 50.5277 2.03165   2
  16  14   1 45.1869 3.27346  -1
  -2  14  19 45.1869 3.27346   2
  18  14   1 3.95273 1.26453   2
 -17  15   1 4.37830 1.19460   2
 -15  15   1 1.04071 0.94432   2
 -13  15   1 -1.1785 1.90646  -1
  -3  15  15 -1.1785 1.90646   2
 -11  15   1 29.4099 1.56766  -1
  -3  15  13 29.4099 1.56766   2
  -9  15   1 7.62941 0.91958   2
  -9  15   1 40.2160 4.71568  -1
  -3  15  11 40.2160 4.71568   2
  -7  15   1 51.7210 1.51428   2
  -5  15   1 6.54152 0.63415   2
  -3  15   1 0.93542 0.42141   2
  -1  15   1 2.75958 0.51470  -1
  -1  15   1 2.75958 0.51470   2
   1  15   1 0.91974 0.38803   2
   3  15   1 3.78859 0.53292   2
   5  15   1 27.9319 1.02452   2
   7  15   1 46.3678 1.42352   2
   7  15   1 48.2236 4.22145  -1
  -1  15   9 48.2236 4.22145   2
   9  15   1 8.89171 1.03118  -1
  -1  15  11 8.89171 1.03118   2
  11  15   1 10.5998 2.46835  -1
  -1  15  13 10.5998 2.46835   2
  13  15   1 23.1111 1.85963   2
  15  15   1 7.20279 1.26632   2
 -18  16   1 6.69282 3.05326  -1
  -4  16  21 6.69282 3.05326   2
 -18  16   1 1.02326 2.50303   2
 -16  16   1 -0.0889 1.14265  -1
  -4  16  19 -0.0889 1.14265   2
 -12  16   1 3.79362 1.05402   2
 -10  16   1 6.08646 1.05196   2
  -8  16   1 84.1651 2.21561   2
  -8  16   1 105.814 6.18701  -1
  -2  16   9 105.814 6.18701   2
  -6  16   1 45.5706 1.51148  -1
  -2  16   7 45.5706 1.51148   2
  -2  16   1 23.9035 1.03289   2
   0  16   1 22.7922 0.99046   2
   2  16   1 29.5851 1.10017   2
   4  16   1 6.36617 0.84478  -1
   0  16   5 6.36617 0.84478   2
   6  16   1 25.5342 1.41688   2
   6  16   1 110.428 6.16147  -1
   0  16   7 110.428 6.16147   2
   8  16   1 20.6270 1.33740   2
  10  16   1 8.83807 1.22877   2
  14  16   1 24.6369 1.88890  -1
  -2  16  17 24.6369 1.88890   2
  16  16   1 13.2200 2.89089  -1
  -2  16  19 13.2200 2.89089   2
 -17  17   1 7.18715 1.48495   2
 -15  17   1 14.5680 1.70725   2
 -13  17   1 4.12152 2.14547  -1
  -3  17  15 4.12152 2.14547   2
 -11  17   1 11.4525 1.33849  -1
  -3  17  13 11.4525 1.33849   2
  -9  17   1 24.4087 4.26571  -1
  -3  17  11 24.4087 4.26571   2
  -9  17   1 20.7013 1.63012   2
  -7  17   1 20.6881 1.31680   2
  -5  17   1 3.09389 0.64326   2
  -3  17   1 54.0279 1.40603   2
  -1  17   1 136.732 2.47830  -1
  -1  17   1 136.732 2.47830   2
   1  17   1 117.253 2.33144   2
   3  17   1 34.8330 1.37753   2
   5  17   1 0.50578 0.64410   2
   7  17   1 21.2328 4.19540  -1
  -1  17   9 21.2328 4.19540   2
   7  17   1 0.07535 0.65847   2
   9  17   1 2.73431 1.02401  -1
  -1  17  11 2.73431 1.02401   2
  11  17   1 17.4941 3.37141  -1
  -1  17  13 17.4941 3.37141   2
  13  17   1 1.59629 0.91324   2
  15  17   1 0.33534 0.99649   2
 -16  18   1 2.69266 1.58682  -1
  -4  18  19 2.69266 1.58682   2
 -14  18   1 14.0384 5.57656  -1
  -4  18  17 14.0384 5.57656   2
 -12  18   1 7.08662 1.25694   2
 -10  18   1 93.3377 2.95467   2
  -8  18   1 101.033 6.69307  -1
  -2  18   9 101.033 6.69307   2
  -6  18   1 11.0861 1.01436  -1
  -2  18   7 11.0861 1.01436   2
  -4  18   1 43.2703 1.59697   2
  -2  18   1 602.760 8.08176   2
   0  18   1 0.82495 0.63066   2
   2  18   1 602.564 7.39471   2
   4  18   1 46.6386 1.55518  -1
   0  18   5 46.6386 1.55518   2
   6  18   1 50.9070 1.91642   2
   6  18   1 103.253 6.21631  -1
   0  18   7 103.253 6.21631   2
   8  18   1 60.6060 2.37222   2
  10  18   1 19.3115 1.67352   2
  14  18   1 1.28595 1.52792  -1
  -2  18  17 1.28595 1.52792   2
 -15  19   1 2.41088 1.16641   2
 -13  19   1 -0.4157 2.59072  -1
  -3  19  15 -0.4157 2.59072   2
 -11  19   1 19.5633 1.67287  -1
  -3  19  13 19.5633 1.67287   2
  -9  19   1 61.3418 5.33063  -1
  -3  19  11 61.3418 5.33063   2
  -7  19   1 56.4267 2.41316   2
  -5  19   1 54.9352 2.26999   2
  -3  19   1 14.8237 1.17923   2
  -1  19   1 161.045 3.20239  -1
  -1  19   1 161.045 3.20239   2
   1  19   1 24.1572 1.47572   2
   3  19   1 52.3087 1.88916   2
   5  19   1 1.73841 0.71887   2
   7  19   1 5.90535 0.96487   2
   7  19   1 21.4878 3.21402  -1
  -1  19   9 21.4878 3.21402   2
   9  19   1 55.9992 2.35651  -1
  -1  19  11 55.9992 2.35651   2
  11  19   1 17.3884 3.57715  -1
  -1  19  13 17.3884 3.57715   2
  13  19   1 0.35589 0.99184   2
  15  19   1 1.07301 2.44050   2
 -14  20   1 10.5455 6.03638  -1
  -4  20  17 10.5455 6.03638   2
 -12  20   1 2.11490 0.98020   2
 -10  20   1 2.96477 0.84179   2
  -8  20   1 20.0323 2.78617  -1
  -2  20   9 20.0323 2.78617   2
  -6  20   1 2.75963 0.91285  -1
  -2  20   7 2.75963 0.91285   2
  -4  20   1 23.2802 1.69502   2
  -2  20   1 4.16546 0.80716   2
   0  20   1 0.96770 0.65128   2
   2  20   1 7.38078 1.16092   2
   4  20   1 103.570 2.62242  -1
   0  20   5 103.570 2.62242   2
   8  20   1 1.41793 0.84456   2
  10  20   1 0.16378 0.91629   2
  12  20   1 24.5071 6.41954  -1
  -2  20  15 24.5071 6.41954   2
 -13  21   1 11.9254 3.24988  -1
  -3  21  15 11.9254 3.24988   2
 -11  21   1 15.3724 1.71968  -1
  -3  21  13 15.3724 1.71968   2
  -9  21   1 18.5454 3.86832  -1
  -3  21  11 18.5454 3.86832   2
  -7  21   1 4.77774 1.33283   2
  -5  21   1 -0.9277 0.79085   2
  -3  21   1 5.24188 1.06218   2
  -1  21   1 0.58598 0.78313  -1
  -1  21   1 0.58598 0.78313   2
   1  21   1 4.68288 0.70322   2
   3  21   1 0.95619 0.85561   2
   5  21   1 4.35978 1.08234   2
   7  21   1 4.02839 1.24370   2
   9  21   1 15.0525 1.68013  -1
  -1  21  11 15.0525 1.68013   2
  11  21   1 7.69220 3.60107  -1
  -1  21  13 7.69220 3.60107   2
 -12  22   1 -2.4451 1.14952   2
 -10  22   1 6.06483 1.39992   2
  -8  22   1 22.5151 4.20356  -1
  -2  22   9 22.5151 4.20356   2
  -6  22   1 2.18500 0.92590  -1
  -2  22   7 2.18500 0.92590   2
  -4  22   1 3.06901 1.04764   2
  -2  22   1 6.53940 1.21530   2
   0  22   1 3.51050 0.70397   2
   2  22   1 10.8333 1.36478   2
   4  22   1 1.06903 1.15327  -1
   0  22   5 1.06903 1.15327   2
   8  22   1 0.58562 1.19221   2
  10  22   1 8.56126 1.66129   2
  -9  23   1 7.80187 4.00288  -1
  -3  23  11 7.80187 4.00288   2
  -7  23   1 4.14468 1.43348   2
  -5  23   1 5.13343 1.17325   2
  -1  23   1 2.31507 0.79469  -1
  -1  23   1 2.31507 0.79469   2
   1  23   1 3.22603 1.04379   2
   3  23   1 0.37553 0.85160   2
   5  23   1 -0.0269 0.91728   2
   9  23   1 8.25954 1.69664  -1
  -1  23  11 8.25954 1.69664   2
  -8  24   1 -4.1927 3.94590  -1
  -2  24   9 -4.1927 3.94590   2
  -6  24   1 10.1217 1.95965  -1
  -2  24   7 10.1217 1.95965   2
  -4  24   1 1.12068 1.07277   2
  -2  24   1 8.59039 1.63446   2
   0  24   1 2.66730 1.36037   2
   2  24   1 12.4799 1.55323   2
   4  24   1 3.43969 1.24481  -1
   0  24   5 3.43969 1.24481   2
   6  24   1 11.5692 4.02180  -1
   0  24   7 11.5692 4.02180   2
   8  24   1 0.26670 1.24267   2
  -5  25   1 0.41656 1.26012   2
  -3  25   1 9.61203 6.23981  -1
  -1  25   3 9.61203 6.23981   2
  -1  25   1 28.8795 2.42783  -1
  -1  25   1 28.8795 2.42783   2
   1  25   1 -3.3669 5.83555  -1
   1  25   1 -3.3669 5.83555   2
   3  25   1 0.87987 1.14409   2
   5  25   1 4.00444 1.55760   2
 -22   0   2 2.88314 1.88260  -1
  -6   0  26 2.88314 1.88260   2
 -18   0   2 1.61066 1.35239   2
 -16   0   2 4.62688 1.19754   2
 -14   0   2 278.533 11.4499  -1
  -4   0  16 278.533 11.4499   2
 -12   0   2 329.133 6.62531  -1
  -4   0  14 329.133 6.62531   2
 -10   0   2 97.4910 2.19739   2
  -8   0   2 814.206 11.3288   2
  -6   0   2 231.664 3.58427   2
  -4   0   2 257.655 3.73346   2
  -2   0   2 505.080 6.80293  -1
  -2   0   2 505.080 6.80293   2
   0   0   2 466.535 6.18862   2
   2   0   2 169.031 2.54565   2
   4   0   2 6490.23 84.3253   2
   6   0   2 485.398 6.28122   2
   8   0   2 552.532 8.13657  -1
   0   0  10 552.532 8.13657   2
  10   0   2 0.65901 0.43303   2
  10   0   2 5.17191 1.30305  -1
   0   0  12 5.17191 1.30305   2
  12   0   2 10.9260 0.98205   2
  14   0   2 1.17034 0.62335   2
  16   0   2 65.1120 2.79596   2
  18   0   2 10.2204 1.89082  -1
  -2   0  22 10.2204 1.89082   2
  20   0   2 19.0271 5.25689  -1
  -2   0  24 19.0271 5.25689   2
 -23   1   2 1.43897 1.79375   2
 -21   1   2 3.13564 1.09713   2
 -19   1   2 13.8437 3.30943  -1
  -5   1  22 13.8437 3.30943   2
 -17   1   2 50.2926 1.84441  -1
  -5   1  20 50.2926 1.84441   2
 -15   1   2 0.55721 0.52240   2
 -13   1   2 85.9971 1.59493   2
 -11   1   2 -0.3819 0.29893   2
  -9   1   2 52.1839 1.04214   2
  -7   1   2 226.770 2.54698  -1
  -3   1   8 226.770 2.54698   2
  -5   1   2 2414.90 22.2820   2
  -3   1   2 339.838 3.32680   2
  -1   1   2 11.0281 0.21794   2
   1   1   2 20.4709 0.38410   2
   3   1   2 1089.25 11.0039  -1
   1   1   4 1089.25 11.0039   2
   5   1   2 657.273 6.46966   2
   7   1   2 32.5071 0.79632   2
   9   1   2 45.8817 1.03891   2
  11   1   2 46.2567 1.11781   2
  13   1   2 13.8033 1.23427  -1
  -1   1  16 13.8033 1.23427   2
  15   1   2 35.1934 3.43500  -1
  -1   1  18 35.1934 3.43500   2
  17   1   2 2.11846 0.81529   2
  19   1   2 4.21916 1.20494   2
 -22   2   2 -0.4257 1.38513  -1
  -6   2  26 -0.4257 1.38513   2
 -18   2   2 0.95179 0.77727   2
 -16   2   2 1.34723 0.59720   2
 -14   2   2 242.683 7.41102  -1
  -4   2  16 242.683 7.41102   2
 -12   2   2 157.480 2.45203  -1
  -4   2  14 157.480 2.45203   2
 -10   2   2 37.1328 0.89758   2
  -8   2   2 79.2282 1.24049   2
  -6   2   2 462.970 4.65314   2
  -4   2   2 295.273 3.25042   2
  -2   2   2 1.47814 0.17376  -1
  -2   2   2 1.47814 0.17376   2
   0   2   2 9.31030 0.27699   2
   2   2   2 9.69531 0.32008   2
   4   2   2 287.882 3.23894   2
   6   2   2 120.177 1.76841   2
   8   2   2 132.871 2.22184  -1
   0   2  10 132.871 2.22184   2
  12   2   2 -0.2455 0.35102   2
  14   2   2 27.1877 1.10948   2
  16   2   2 4.47477 0.77201   2
  18   2   2 6.23813 1.37827  -1
  -2   2  22 6.23813 1.37827   2
  20   2   2 21.9459 3.82661  -1
  -2   2  24 21.9459 3.82661   2
 -21   3   2 4.10382 1.34194   2
 -19   3   2 3.05462 2.79125  -1
  -5   3  22 3.05462 2.79125   2
 -17   3   2 11.3986 1.32669  -1
  -5   3  20 11.3986 1.32669   2
 -13   3   2 130.180 2.28648   2
 -11   3   2 10.8496 0.57142   2
  -9   3   2 25.2521 2.97879  -1
  -3   3  10 25.2521 2.97879   2
  -7   3   2 472.098 5.21821  -1
  -3   3   8 472.098 5.21821   2
  -5   3   2 31.7441 0.68799   2
  -3   3   2 591.277 5.67696   2
  -1   3   2 1.95641 0.17184   2
   1   3   2 87.8467 1.05834   2
   3   3   2 1375.05 12.9263  -1
   1   3   4 1375.05 12.9263   2
   5   3   2 296.797 3.19861   2
   7   3   2 53.6749 1.02383   2
   9   3   2 6.98387 0.49716   2
  11   3   2 3.64916 0.44980   2
  13   3   2 99.4990 2.31804  -1
  -1   3  16 99.4990 2.31804   2
  15   3   2 85.0295 6.47850  -1
  -1   3  18 85.0295 6.47850   2
  17   3   2 11.8837 1.30922   2
  19   3   2 -0.5305 0.88324   2
 -22   4   2 3.10291 1.55093  -1
  -6   4  26 3.10291 1.55093   2
 -20   4   2 1.34470 0.95149   2
 -18   4   2 9.96113 1.19060   2
 -16   4   2 1.31471 0.65304   2
 -14   4   2 -0.0386 2.70037  -1
  -4   4  16 -0.0386 2.70037   2
 -12   4   2 32.7051 1.07680  -1
  -4   4  14 32.7051 1.07680   2
 -10   4   2 140.953 2.35927   2
  -8   4   2 23.6556 0.82395   2
  -6   4   2 120.713 1.71310   2
  -4   4   2 218.924 2.36909   2
  -2   4   2 383.563 3.81612  -1
  -2   4   2 383.563 3.81612   2
   0   4   2 418.661 4.44398   2
   2   4   2 11.2232 0.37171   2
   4   4   2 54.6395 0.90965   2
   6   4   2 15.9802 0.54500   2
   8   4   2 10.3618 0.50695  -1
   0   4  10 10.3618 0.50695   2
  12   4   2 2.14515 0.44162   2
  14   4   2 9.20351 0.93321   2
  18   4   2 33.8390 2.10554  -1
  -2   4  22 33.8390 2.10554   2
  20   4   2 34.1895 4.16103  -1
  -2   4  24 34.1895 4.16103   2
 -21   5   2 11.1303 1.43508   2
 -19   5   2 13.2842 3.27214  -1
  -5   5  22 13.2842 3.27214   2
 -17   5   2 140.964 3.09551  -1
  -5   5  20 140.964 3.09551   2
 -15   5   2 11.0179 1.02947   2
 -13   5   2 5.64689 0.61226   2
 -11   5   2 23.9742 0.93099   2
  -9   5   2 19.8078 2.61537  -1
  -3   5  10 19.8078 2.61537   2
  -7   5   2 103.543 1.48202  -1
  -3   5   8 103.543 1.48202   2
  -5   5   2 37.8309 0.70060   2
  -3   5   2 40.0057 0.70040   2
  -1   5   2 58.7873 0.86445   2
   1   5   2 90.5097 1.16434   2
   3   5   2 23.3302 0.62561  -1
   1   5   4 23.3302 0.62561   2
   5   5   2 36.4422 0.86980   2
   7   5   2 5.29323 0.48326   2
   9   5   2 23.9870 0.75576   2
  11   5   2 7.84986 0.56386   2
  13   5   2 14.9683 0.99626  -1
  -1   5  16 14.9683 0.99626   2
  15   5   2 40.3679 4.86600  -1
  -1   5  18 40.3679 4.86600   2
  17   5   2 0.47834 0.63465   2
  19   5   2 4.78857 1.05498   2
 -22   6   2 4.72086 1.80470  -1
  -6   6  26 4.72086 1.80470   2
 -20   6   2 -0.8721 0.78182   2
 -18   6   2 3.88338 0.72566   2
 -16   6   2 2.28506 0.77915   2
 -14   6   2 19.5440 3.41185  -1
  -4   6  16 19.5440 3.41185   2
 -12   6   2 12.1454 0.82434  -1
  -4   6  14 12.1454 0.82434   2
 -10   6   2 0.91185 0.36097   2
 -10   6   2 40.1936 3.84742  -1
  -4   6  12 40.1936 3.84742   2
  -8   6   2 318.155 3.87873   2
  -6   6   2 53.4139 0.92850   2
  -4   6   2 35.1506 0.70430   2
  -2   6   2 23.1063 0.53976  -1
  -2   6   2 23.1063 0.53976   2
   0   6   2 18.7428 0.47610   2
   2   6   2 31.0015 0.63027   2
   4   6   2 0.14775 0.18990   2
   6   6   2 220.470 2.90305   2
   8   6   2 96.5475 1.52036  -1
   0   6  10 96.5475 1.52036   2
  10   6   2 120.786 2.10046   2
  12   6   2 2.55370 0.51937   2
  14   6   2 5.20194 0.83317   2
  16   6   2 15.2600 1.26829   2
  18   6   2 21.7312 1.88455  -1
  -2   6  22 21.7312 1.88455   2
  20   6   2 11.9974 2.44372  -1
  -2   6  24 11.9974 2.44372   2
 -21   7   2 -0.9425 0.97405   2
 -19   7   2 19.1942 3.47075  -1
  -5   7  22 19.1942 3.47075   2
 -17   7   2 6.33074 1.32462  -1
  -5   7  20 6.33074 1.32462   2
 -15   7   2 16.6347 1.23251   2
 -13   7   2 21.8984 1.26224   2
 -11   7   2 2.10300 0.55291   2
  -9   7   2 279.194 6.22743  -1
  -3   7  10 279.194 6.22743   2
  -7   7   2 1197.28 11.6043  -1
  -3   7   8 1197.28 11.6043   2
  -5   7   2 23.9334 0.65773   2
  -3   7   2 27.5836 0.65276   2
  -1   7   2 23.2120 0.57828   2
   1   7   2 87.3718 1.23770   2
   3   7   2 78.8872 1.35551  -1
   1   7   4 78.8872 1.35551   2
   5   7   2 1.65882 0.36322   2
   5   7   2 26.6117 2.69512  -1
   1   7   6 26.6117 2.69512   2
   7   7   2 83.5233 1.57332   2
   9   7   2 76.8941 1.58445   2
  11   7   2 0.24358 0.38356   2
  13   7   2 27.6995 1.43483  -1
  -1   7  16 27.6995 1.43483   2
  15   7   2 28.3896 3.13833  -1
  -1   7  18 28.3896 3.13833   2
  17   7   2 3.37464 0.90265   2
  19   7   2 2.03260 1.02449   2
 -18   8   2 90.7434 2.97682   2
 -16   8   2 2.00473 0.73920   2
 -14   8   2 135.561 7.22741  -1
  -4   8  16 135.561 7.22741   2
 -12   8   2 66.5013 1.54411  -1
  -4   8  14 66.5013 1.54411   2
 -10   8   2 11.9034 0.88666   2
  -8   8   2 10.5215 0.61635   2
  -6   8   2 33.6235 0.81349   2
  -4   8   2 33.4548 0.79400   2
  -2   8   2 314.772 3.41953  -1
  -2   8   2 314.772 3.41953   2
   0   8   2 61.2078 1.02685   2
   2   8   2 248.147 2.83099   2
   4   8   2 71.2857 1.18995   2
   6   8   2 1115.61 31.1306  -1
   0   8   8 1115.61 31.1306   2
   6   8   2 121.712 1.98165   2
   8   8   2 94.3823 1.50552  -1
   0   8  10 94.3823 1.50552   2
  10   8   2 59.7995 4.29679  -1
   0   8  12 59.7995 4.29679   2
  12   8   2 80.6828 2.11376   2
  14   8   2 38.7677 1.80672   2
  18   8   2 2.36277 1.45152  -1
  -2   8  22 2.36277 1.45152   2
  20   8   2 16.6848 2.59135  -1
  -2   8  24 16.6848 2.59135   2
 -21   9   2 2.46297 1.22234   2
 -19   9   2 9.77072 2.53012  -1
  -5   9  22 9.77072 2.53012   2
 -17   9   2 56.9476 2.35946  -1
  -5   9  20 56.9476 2.35946   2
 -13   9   2 0.41973 0.59384   2
 -11   9   2 68.7281 1.82720   2
  -7   9   2 268.458 3.19888  -1
  -3   9   8 268.458 3.19888   2
  -5   9   2 57.6035 1.10825   2
  -3   9   2 330.521 3.66809   2
  -1   9   2 49.4325 0.98342   2
   1   9   2 132.454 1.79723   2
   3   9   2 146.190 2.18051  -1
   1   9   4 146.190 2.18051   2
   5   9   2 333.226 3.75341   2
   5   9   2 257.437 8.35658  -1
   1   9   6 257.437 8.35658   2
   7   9   2 43.5097 1.16023   2
   9   9   2 25.4565 1.01049   2
  13   9   2 64.0319 2.04099  -1
  -1   9  16 64.0319 2.04099   2
  15   9   2 59.9972 3.50561  -1
  -1   9  18 59.9972 3.50561   2
  17   9   2 1.23023 0.81450   2
  19   9   2 0.87600 0.86081   2
 -18  10   2 11.1270 1.29885   2
 -16  10   2 21.8747 1.46925   2
 -14  10   2 23.8413 3.70925  -1
  -4  10  16 23.8413 3.70925   2
 -12  10   2 35.9589 1.46027  -1
  -4  10  14 35.9589 1.46027   2
 -10  10   2 14.7598 3.51204  -1
  -4  10  12 14.7598 3.51204   2
  -8  10   2 123.905 1.81987   2
  -6  10   2 16.8464 0.67095   2
  -4  10   2 3.67478 0.41622   2
  -2  10   2 411.520 4.44044  -1
  -2  10   2 411.520 4.44044   2
   0  10   2 30.8692 0.82065   2
   2  10   2 76.3398 1.30418   2
   4  10   2 102.117 1.58493   2
   6  10   2 14.8956 0.79535   2
   6  10   2 11.8193 2.33347  -1
   0  10   8 11.8193 2.33347   2
   8  10   2 191.775 2.92338  -1
   0  10  10 191.775 2.92338   2
  10  10   2 -0.2121 0.40574   2
  10  10   2 10.8554 2.06149  -1
   0  10  12 10.8554 2.06149   2
  12  10   2 14.0204 1.12588   2
  14  10   2 48.3742 1.96508   2
  18  10   2 11.6218 1.74350  -1
  -2  10  22 11.6218 1.74350   2
  20  10   2 9.52624 2.94214  -1
  -2  10  24 9.52624 2.94214   2
 -19  11   2 13.8556 2.78132  -1
  -5  11  22 13.8556 2.78132   2
 -17  11   2 118.134 3.38737  -1
  -5  11  20 118.134 3.38737   2
 -15  11   2 19.5179 1.42201   2
 -13  11   2 150.563 3.13449   2
 -11  11   2 74.0128 1.99727   2
  -9  11   2 40.8798 3.98873  -1
  -3  11  10 40.8798 3.98873   2
  -7  11   2 81.9396 1.69148  -1
  -3  11   8 81.9396 1.69148   2
  -5  11   2 99.7716 1.61696   2
  -3  11   2 29.4387 0.86127   2
  -1  11   2 221.535 2.75833   2
   1  11   2 105.205 1.63320   2
   3  11   2 88.6876 1.77935  -1
   1  11   4 88.6876 1.77935   2
   7  11   2 13.1334 0.80564   2
   9  11   2 1.06216 0.46963   2
  11  11   2 0.84579 0.59929   2
  13  11   2 85.1680 2.38255  -1
  -1  11  16 85.1680 2.38255   2
  15  11   2 9.29277 2.48807  -1
  -1  11  18 9.29277 2.48807   2
  17  11   2 9.00389 1.42315   2
  19  11   2 0.68556 1.08887   2
 -18  12   2 19.1336 1.57404   2
 -16  12   2 2.63734 0.82955   2
 -14  12   2 76.7127 5.64781  -1
  -4  12  16 76.7127 5.64781   2
 -12  12   2 5.82156 0.98679  -1
  -4  12  14 5.82156 0.98679   2
 -10  12   2 8.00127 0.88333   2
  -8  12   2 7.70089 0.67313   2
  -6  12   2 6.26286 0.51534   2
  -4  12   2 1.54469 0.35978   2
  -2  12   2 0.17637 0.33262  -1
  -2  12   2 0.17637 0.33262   2
   0  12   2 9.39847 0.57769   2
   2  12   2 77.3745 1.39055   2
   4  12   2 6.53179 0.51794   2
   6  12   2 18.4754 0.74120   2
   6  12   2 24.4784 3.07028  -1
   0  12   8 24.4784 3.07028   2
   8  12   2 0.53925 0.73664  -1
   0  12  10 0.53925 0.73664   2
  10  12   2 2.98149 1.83122  -1
   0  12  12 2.98149 1.83122   2
  12  12   2 18.3852 1.27715   2
  14  12   2 0.10114 0.60250   2
  18  12   2 -2.3757 1.50118  -1
  -2  12  22 -2.3757 1.50118   2
 -19  13   2 55.6037 3.80385  -1
  -5  13  22 55.6037 3.80385   2
 -17  13   2 16.2032 1.74846  -1
  -5  13  20 16.2032 1.74846   2
 -13  13   2 -0.3448 0.60855   2
 -11  13   2 0.23158 0.60565   2
  -9  13   2 15.8598 3.15324  -1
  -3  13  10 15.8598 3.15324   2
  -7  13   2 73.8336 1.69692  -1
  -3  13   8 73.8336 1.69692   2
  -5  13   2 2.85063 0.42651   2
  -3  13   2 11.4497 0.65973   2
  -1  13   2 1.01776 0.33511   2
   1  13   2 47.6434 1.09963   2
   3  13   2 20.8185 0.69558  -1
   1  13   4 20.8185 0.69558   2
   5  13   2 2.11230 0.41786   2
   5  13   2 23.8045 2.94817  -1
   1  13   6 23.8045 2.94817   2
   7  13   2 2.30462 0.54754   2
   9  13   2 6.47650 0.73959   2
  13  13   2 39.4481 1.79335  -1
  -1  13  16 39.4481 1.79335   2
  15  13   2 13.5863 2.10208  -1
  -1  13  18 13.5863 2.10208   2
  17  13   2 1.61336 1.06164   2
 -18  14   2 4.36597 0.99341   2
 -16  14   2 21.2790 1.82506   2
 -14  14   2 20.5604 3.03879  -1
  -4  14  16 20.5604 3.03879   2
 -12  14   2 3.21476 0.98659  -1
  -4  14  14 3.21476 0.98659   2
 -10  14   2 3.39391 0.73467   2
 -10  14   2 5.61791 3.63012  -1
  -4  14  12 5.61791 3.63012   2
  -8  14   2 24.7189 1.16164   2
  -6  14   2 2.36230 0.43861   2
  -4  14   2 5.49345 0.54887   2
  -2  14   2 0.75984 0.41956  -1
  -2  14   2 0.75984 0.41956   2
   0  14   2 0.27277 0.33922   2
   2  14   2 150.769 2.24678   2
   4  14   2 1.88568 0.43223   2
   6  14   2 34.0551 1.24923   2
   6  14   2 106.568 5.67494  -1
   0  14   8 106.568 5.67494   2
   8  14   2 40.1580 1.42061  -1
   0  14  10 40.1580 1.42061   2
  10  14   2 26.0440 2.69362  -1
   0  14  12 26.0440 2.69362   2
  12  14   2 0.87326 0.82133   2
  14  14   2 -0.4018 0.87679   2
  18  14   2 13.3116 2.24086  -1
  -2  14  22 13.3116 2.24086   2
 -17  15   2 2.43586 1.17875  -1
  -5  15  20 2.43586 1.17875   2
 -13  15   2 2.98533 0.67053   2
 -11  15   2 34.8585 1.74040   2
  -9  15   2 43.0302 4.62606  -1
  -3  15  10 43.0302 4.62606   2
  -7  15   2 16.1173 1.05872  -1
  -3  15   8 16.1173 1.05872   2
  -5  15   2 57.1475 1.36824   2
  -3  15   2 44.9678 1.17760   2
  -1  15   2 56.6983 1.30570   2
   1  15   2 59.5321 1.33726   2
   3  15   2 41.4016 1.30361  -1
   1  15   4 41.4016 1.30361   2
   5  15   2 196.372 3.48379   2
   5  15   2 349.856 11.8514  -1
   1  15   6 349.856 11.8514   2
   7  15   2 13.9621 1.09938   2
   9  15   2 -0.1866 0.73540   2
  13  15   2 3.10296 1.09864  -1
  -1  15  16 3.10296 1.09864   2
  15  15   2 4.07409 2.76424  -1
  -1  15  18 4.07409 2.76424   2
  17  15   2 -1.1500 0.99714   2
 -18  16   2 1.16010 1.16657   2
 -16  16   2 2.15954 1.11105   2
 -14  16   2 3.68554 2.46287  -1
  -4  16  16 3.68554 2.46287   2
 -12  16   2 0.10911 0.94956  -1
  -4  16  14 0.10911 0.94956   2
 -10  16   2 22.3227 4.41274  -1
  -4  16  12 22.3227 4.41274   2
  -8  16   2 2.44837 0.65128   2
  -6  16   2 0.79466 0.53891   2
  -4  16   2 6.92762 0.65289   2
  -2  16   2 193.670 2.77170  -1
  -2  16   2 193.670 2.77170   2
   0  16   2 22.9663 0.99224   2
   2  16   2 8.16143 0.75860   2
   4  16   2 50.8110 1.50182   2
   6  16   2 269.130 4.43255   2
   6  16   2 203.272 8.14971  -1
   0  16   8 203.272 8.14971   2
   8  16   2 40.2970 1.53101  -1
   0  16  10 40.2970 1.53101   2
  10  16   2 7.01893 2.20562  -1
   0  16  12 7.01893 2.20562   2
  12  16   2 6.50210 1.14714   2
  14  16   2 2.51750 1.06213   2
 -17  17   2 8.47763 1.37793  -1
  -5  17  20 8.47763 1.37793   2
 -15  17   2 4.98053 5.39129  -1
  -5  17  18 4.98053 5.39129   2
 -13  17   2 3.77591 1.10171   2
 -11  17   2 46.7144 2.27943   2
  -9  17   2 37.0124 3.41547  -1
  -3  17  10 37.0124 3.41547   2
  -7  17   2 40.1071 1.51389  -1
  -3  17   8 40.1071 1.51389   2
  -5  17   2 78.6775 1.74179   2
  -3  17   2 39.0423 1.25706   2
  -1  17   2 82.4168 1.93161   2
   1  17   2 4.62913 0.73280   2
   3  17   2 146.487 2.67706  -1
   1  17   4 146.487 2.67706   2
   5  17   2 131.974 2.87425   2
   5  17   2 103.137 5.56628  -1
   1  17   6 103.137 5.56628   2
   7  17   2 3.11934 0.76974   2
   9  17   2 2.29953 0.91738   2
  13  17   2 9.14977 1.50345  -1
  -1  17  16 9.14977 1.50345   2
  15  17   2 7.38301 3.00000  -1
  -1  17  18 7.38301 3.00000   2
 -16  18   2 -0.0451 1.03775   2
 -14  18   2 2.04891 2.24905  -1
  -4  18  16 2.04891 2.24905   2
 -12  18   2 3.09496 1.03766  -1
  -4  18  14 3.09496 1.03766   2
 -10  18   2 67.8684 6.12610  -1
  -4  18  12 67.8684 6.12610   2
  -8  18   2 37.7638 2.00653   2
  -6  18   2 1.69702 0.71139   2
  -4  18   2 0.13083 0.54633   2
  -2  18   2 146.949 2.69754  -1
  -2  18   2 146.949 2.69754   2
   0  18   2 3.60486 0.76852   2
   2  18   2 31.3110 1.43773   2
   4  18   2 14.8883 1.17410   2
   6  18   2 8.95642 1.05520   2
   6  18   2 8.38597 3.37349  -1
   0  18   8 8.38597 3.37349   2
   8  18   2 7.28896 1.35954  -1
   0  18  10 7.28896 1.35954   2
  10  18   2 7.98102 3.33969  -1
   0  18  12 7.98102 3.33969   2
  12  18   2 4.91247 1.17992   2
  14  18   2 4.72523 1.26309   2
 -15  19   2 12.0294 6.11961  -1
  -5  19  18 12.0294 6.11961   2
 -13  19   2 12.7324 1.81802   2
 -11  19   2 3.56119 0.90518   2
  -9  19   2 0.80308 2.93271  -1
  -3  19  10 0.80308 2.93271   2
  -7  19   2 15.0581 1.16887  -1
  -3  19   8 15.0581 1.16887   2
  -5  19   2 4.41351 1.02075   2
  -3  19   2 11.4579 1.11819   2
  -1  19   2 98.1272 2.51454   2
   1  19   2 104.571 2.32567   2
   3  19   2 22.3426 1.22524  -1
   1  19   4 22.3426 1.22524   2
   5  19   2 0.13220 0.70401   2
   7  19   2 1.07941 0.74930   2
   9  19   2 9.06429 1.33485   2
  13  19   2 0.57638 1.30935  -1
  -1  19  16 0.57638 1.30935   2
 -14  20   2 3.26150 3.12636  -1
  -4  20  16 3.26150 3.12636   2
 -12  20   2 2.43178 1.11926  -1
  -4  20  14 2.43178 1.11926   2
 -10  20   2 2.88902 2.64279  -1
  -4  20  12 2.88902 2.64279   2
  -8  20   2 32.0364 2.36428   2
  -6  20   2 32.6994 1.94113   2
  -4  20   2 2.63710 0.92746   2
  -2  20   2 36.1129 1.64441  -1
  -2  20   2 36.1129 1.64441   2
   0  20   2 11.4212 1.13462   2
   2  20   2 44.6715 2.21488   2
   4  20   2 29.1034 1.89137   2
   6  20   2 5.34577 0.93721   2
   8  20   2 3.13631 1.20010  -1
   0  20  10 3.13631 1.20010   2
  10  20   2 35.3978 4.31024  -1
   0  20  12 35.3978 4.31024   2
  12  20   2 9.27851 1.39655   2
 -13  21   2 0.61020 1.24343   2
 -11  21   2 2.89727 1.32707   2
  -9  21   2 5.53037 2.21467  -1
  -3  21  10 5.53037 2.21467   2
  -7  21   2 25.1630 1.43222  -1
  -3  21   8 25.1630 1.43222   2
  -5  21   2 7.49846 1.22625   2
  -3  21   2 0.06716 0.89666   2
  -1  21   2 26.4871 1.63295   2
   1  21   2 29.5160 1.87975   2
   3  21   2 0.56442 0.86000  -1
   1  21   4 0.56442 0.86000   2
   5  21   2 -0.3622 0.70365   2
   7  21   2 10.9604 1.64925   2
   9  21   2 4.57573 1.02048   2
 -12  22   2 9.00580 1.69320  -1
  -4  22  14 9.00580 1.69320   2
 -10  22   2 0.81085 3.86430  -1
  -4  22  12 0.81085 3.86430   2
  -8  22   2 7.23592 1.52686   2
  -6  22   2 6.50673 1.45133   2
  -2  22   2 92.6861 2.89199  -1
  -2  22   2 92.6861 2.89199   2
   0  22   2 -0.5116 0.65446   2
   2  22   2 14.6464 1.51429   2
   4  22   2 0.66914 0.87656   2
   6  22   2 12.4161 1.72158   2
   8  22   2 36.9820 2.13226  -1
   0  22  10 36.9820 2.13226   2
  10  22   2 13.3472 4.20911  -1
   0  22  12 13.3472 4.20911   2
 -11  23   2 -4.2998 1.75577   2
  -9  23   2 -1.9598 3.92140  -1
  -3  23  10 -1.9598 3.92140   2
  -7  23   2 31.9180 2.44097  -1
  -3  23   8 31.9180 2.44097   2
  -3  23   2 2.93051 1.09014   2
  -1  23   2 -1.1895 0.72777   2
   1  23   2 3.74399 1.03628   2
   3  23   2 1.12258 1.23572  -1
   1  23   4 1.12258 1.23572   2
   7  23   2 1.83972 1.20568   2
   9  23   2 -0.8899 1.19994   2
  -8  24   2 0.37895 1.20320   2
  -6  24   2 1.26310 1.34247   2
  -4  24   2 -2.9541 5.67009  -1
  -2  24   4 -2.9541 5.67009   2
  -2  24   2 12.9672 1.92010  -1
  -2  24   2 12.9672 1.92010   2
   0  24   2 10.5142 6.15722  -1
   2  24   0 10.5142 6.15722   2
   0  24   2 8.83252 1.59835   2
   2  24   2 0.26645 0.87595   2
   4  24   2 -0.0531 0.99510   2
   6  24   2 2.25334 1.35345   2
  -5  25   2 -2.4428 6.41307  -1
  -3  25   6 -2.4428 6.41307   2
  -3  25   2 -0.4694 0.93019   2
  -1  25   2 1.34156 1.31901   2
   1  25   2 1.48102 0.98162   2
   3  25   2 3.62994 1.29158  -1
   1  25   4 3.62994 1.29158   2
   5  25   2 8.88044 3.17468  -1
   1  25   6 8.88044 3.17468   2
 -22   0   3 -1.1876 1.29573   2
 -20   0   3 1.45274 3.97247  -1
  -6   0  23 1.45274 3.97247   2
 -18   0   3 -1.2839 1.27338  -1
  -6   0  21 -1.2839 1.27338   2
 -16   0   3 -0.4907 0.73007   2
 -14   0   3 0.31084 0.55568   2
 -12   0   3 -0.1109 0.43477   2
 -10   0   3 -0.2334 0.43586   2
  -8   0   3 0.01081 0.48026  -1
  -4   0   9 0.01081 0.48026   2
  -6   0   3 -0.2467 0.24813   2
  -4   0   3 1.77699 0.29053   2
  -2   0   3 1.82638 0.22094   2
   0   0   3 0.59959 0.16743   2
   2   0   3 -0.2041 0.41808  -1
   2   0   3 -0.2041 0.41808   2
   4   0   3 0.26346 0.25562   2
   6   0   3 0.40191 0.35076   2
   8   0   3 0.63615 0.43371   2
  10   0   3 0.07463 0.43096   2
  10   0   3 -1.4575 1.47239  -1
   0   0  13 -1.4575 1.47239   2
  12   0   3 0.56344 1.11916  -1
   0   0  15 0.56344 1.11916   2
  16   0   3 0.21690 1.19293   2
  18   0   3 0.29032 1.27254   2
  20   0   3 1.85079 1.46219   2
 -23   1   3 19.6880 1.94177  -1
  -7   1  27 19.6880 1.94177   2
 -19   1   3 0.06995 0.86907   2
 -17   1   3 17.9807 1.27651   2
 -15   1   3 155.760 5.75681  -1
  -5   1  17 155.760 5.75681   2
 -13   1   3 287.489 3.83577  -1
  -5   1  15 287.489 3.83577   2
 -11   1   3 95.4739 1.56842   2
  -9   1   3 170.287 2.32082   2
  -7   1   3 167.299 2.00626   2
  -5   1   3 504.976 4.97372   2
  -3   1   3 513.020 4.94916  -1
  -3   1   3 513.020 4.94916   2
  -1   1   3 406.585 4.18813   2
   1   1   3 425.126 4.13363   2
   3   1   3 235.518 2.53778   2
   5   1   3 33.2842 0.72111   2
   7   1   3 215.129 2.63648  -1
   1   1   9 215.129 2.63648   2
   9   1   3 2.52190 0.39181   2
  11   1   3 0.10274 0.30920   2
  13   1   3 20.1830 0.97180   2
  15   1   3 29.0781 1.37047   2
  17   1   3 13.1609 1.57005  -1
  -1   1  21 13.1609 1.57005   2
  19   1   3 10.8878 3.34905  -1
  -1   1  23 10.8878 3.34905   2
  21   1   3 5.58397 1.36487   2
 -22   2   3 1.81110 1.15279   2
 -20   2   3 10.5163 3.13244  -1
  -6   2  23 10.5163 3.13244   2
 -18   2   3 11.7794 1.25923  -1
  -6   2  21 11.7794 1.25923   2
 -16   2   3 38.2788 1.44153   2
 -14   2   3 208.326 3.17898   2
 -12   2   3 35.9469 0.94174   2
 -10   2   3 67.6286 1.21069   2
 -10   2   3 413.186 13.6159  -1
  -4   2  11 413.186 13.6159   2
  -8   2   3 63.4929 1.06179  -1
  -4   2   9 63.4929 1.06179   2
  -6   2   3 493.799 5.34642   2
  -4   2   3 520.884 5.07169   2
  -2   2   3 348.259 3.42530   2
   0   2   3 135.273 1.47654   2
   2   2   3 5421.90 49.7451  -1
   2   2   3 5421.90 49.7451   2
   4   2   3 493.826 4.96832   2
   6   2   3 0.44200 0.25914   2
   8   2   3 17.3848 0.71355   2
  10   2   3 24.6364 0.87508   2
  12   2   3 37.6969 1.24410  -1
   0   2  15 37.6969 1.24410   2
  14   2   3 172.682 8.78543  -1
   0   2  17 172.682 8.78543   2
  16   2   3 5.67975 0.79055   2
  18   2   3 19.9107 1.87286   2
  20   2   3 1.01615 1.09431   2
 -23   3   3 13.9661 4.16439  -1
  -7   3  27 13.9661 4.16439   2
 -19   3   3 0.55275 0.80775   2
 -17   3   3 2.71260 0.79594   2
 -15   3   3 20.2105 2.95379  -1
  -5   3  17 20.2105 2.95379   2
 -13   3   3 56.0517 1.38901  -1
  -5   3  15 56.0517 1.38901   2
 -11   3   3 51.9018 4.00956  -1
  -5   3  13 51.9018 4.00956   2
  -9   3   3 31.8194 0.96931   2
  -7   3   3 79.2868 1.34361   2
  -5   3   3 720.322 7.50432   2
  -3   3   3 92.6026 1.15309  -1
  -3   3   3 92.6026 1.15309   2
  -1   3   3 557.752 5.35185   2
   1   3   3 106.464 1.35760   2
   3   3   3 238.697 2.59041   2
   5   3   3 48.4988 0.88953   2
   7   3   3 472.769 5.04305  -1
   1   3   9 472.769 5.04305   2
  11   3   3 2.67793 0.42762   2
  13   3   3 23.2516 1.01898   2
  15   3   3 0.07037 0.61482   2
  17   3   3 3.59462 1.21420  -1
  -1   3  21 3.59462 1.21420   2
  19   3   3 8.41367 2.69053  -1
  -1   3  23 8.41367 2.69053   2
  21   3   3 -0.8083 1.07556   2
 -22   4   3 0.29188 0.98886   2
 -20   4   3 61.4211 4.61836  -1
  -6   4  23 61.4211 4.61836   2
 -18   4   3 49.8448 2.07373  -1
  -6   4  21 49.8448 2.07373   2
 -14   4   3 12.6770 0.88491   2
 -12   4   3 14.3117 0.83300   2
 -10   4   3 186.489 7.66474  -1
  -4   4  11 186.489 7.66474   2
  -8   4   3 67.4205 1.15677  -1
  -4   4   9 67.4205 1.15677   2
  -6   4   3 27.0476 1.76284  -1
  -4   4   7 27.0476 1.76284   2
  -6   4   3 12.9055 0.54821   2
  -4   4   3 0.12400 0.16040   2
  -2   4   3 166.880 1.86382   2
   0   4   3 21.8034 0.55573   2
   2   4   3 1241.22 11.7275  -1
   2   4   3 1241.22 11.7275   2
   4   4   3 0.27011 0.18170   2
   6   4   3 43.5073 0.90251   2
   8   4   3 2.54582 0.48548   2
  12   4   3 70.2265 1.70397  -1
   0   4  15 70.2265 1.70397   2
  14   4   3 90.1287 6.44141  -1
   0   4  17 90.1287 6.44141   2
  16   4   3 22.8689 1.47005   2
  18   4   3 -0.3538 0.80904   2
 -19   5   3 53.3260 2.41146   2
 -17   5   3 3.94719 0.82648   2
 -15   5   3 1.85236 2.40437  -1
  -5   5  17 1.85236 2.40437   2
 -13   5   3 2.51603 0.65301  -1
  -5   5  15 2.51603 0.65301   2
 -11   5   3 33.1622 3.72920  -1
  -5   5  13 33.1622 3.72920   2
  -9   5   3 86.7090 1.57177   2
  -7   5   3 160.980 2.23619   2
  -5   5   3 -0.0068 0.17670   2
  -3   5   3 136.803 1.64200  -1
  -3   5   3 136.803 1.64200   2
  -1   5   3 -0.0231 0.13580   2
   1   5   3 66.5354 1.08860   2
   3   5   3 398.051 4.11434   2
   5   5   3 212.961 2.51202   2
   7   5   3 102.576 1.57970  -1
   1   5   9 102.576 1.57970   2
   9   5   3 -0.1485 0.26360   2
  11   5   3 72.4224 1.42860   2
  13   5   3 114.511 2.25496   2
  17   5   3 48.2394 2.35041  -1
  -1   5  21 48.2394 2.35041   2
  19   5   3 13.2752 2.34710  -1
  -1   5  23 13.2752 2.34710   2
 -22   6   3 9.28405 1.41893   2
 -20   6   3 15.5404 3.37695  -1
  -6   6  23 15.5404 3.37695   2
 -18   6   3 51.1683 2.26973  -1
  -6   6  21 51.1683 2.26973   2
 -16   6   3 14.4406 1.18612   2
 -14   6   3 0.62594 0.58130   2
 -12   6   3 193.058 2.89115   2
 -10   6   3 114.035 5.63923  -1
  -4   6  11 114.035 5.63923   2
  -8   6   3 7.77345 0.53754  -1
  -4   6   9 7.77345 0.53754   2
  -6   6   3 0.24386 0.23558   2
  -4   6   3 96.8800 1.33986   2
  -2   6   3 146.703 1.77062   2
   0   6   3 14.7400 0.56597   2
   2   6   3 1.90500 0.27945  -1
   2   6   3 1.90500 0.27945   2
   4   6   3 0.11910 0.22864   2
   6   6   3 8.79682 0.57310   2
   8   6   3 5.77340 0.54189   2
  10   6   3 24.3560 0.79466   2
  12   6   3 37.9360 1.31846  -1
   0   6  15 37.9360 1.31846   2
  14   6   3 7.01891 2.56747  -1
   0   6  17 7.01891 2.56747   2
  16   6   3 13.1121 1.18092   2
  18   6   3 19.4253 1.72895   2
 -19   7   3 25.8365 1.90658   2
 -17   7   3 7.03521 0.99740   2
 -15   7   3 44.6484 2.52928  -1
  -5   7  17 44.6484 2.52928   2
 -13   7   3 22.7963 1.02480  -1
  -5   7  15 22.7963 1.02480   2
 -11   7   3 4.80500 0.51679   2
 -11   7   3 23.5292 2.28399  -1
  -5   7  13 23.5292 2.28399   2
  -9   7   3 315.272 3.95823   2
  -7   7   3 0.44869 0.28162   2
  -5   7   3 59.8973 1.04858   2
  -3   7   3 5.92432 0.38837  -1
  -3   7   3 5.92432 0.38837   2
  -1   7   3 32.2917 0.67501   2
   1   7   3 83.6709 1.48374   2
   3   7   3 71.9906 1.21576   2
   5   7   3 19.6834 0.61447   2
   7   7   3 63.1241 1.18756  -1
   1   7   9 63.1241 1.18756   2
   9   7   3 0.43653 0.36455   2
  11   7   3 48.7881 1.38197   2
  13   7   3 4.46798 0.79946   2
  17   7   3 60.7864 2.58795  -1
  -1   7  21 60.7864 2.58795   2
  19   7   3 3.21527 2.19227  -1
  -1   7  23 3.21527 2.19227   2
 -22   8   3 21.8361 1.86564   2
 -20   8   3 15.7376 3.38901  -1
  -6   8  23 15.7376 3.38901   2
 -18   8   3 32.3507 1.92090  -1
  -6   8  21 32.3507 1.92090   2
 -14   8   3 26.2705 1.45305   2
 -12   8   3 9.69362 0.90264   2
 -10   8   3 46.6714 3.97299  -1
  -4   8  11 46.6714 3.97299   2
  -8   8   3 223.657 2.77486  -1
  -4   8   9 223.657 2.77486   2
  -6   8   3 181.137 2.29752   2
  -4   8   3 16.9642 0.63306   2
  -2   8   3 100.200 1.44380   2
   0   8   3 15.5877 0.52217   2
   2   8   3 12.1746 0.51148  -1
   2   8   3 12.1746 0.51148   2
   4   8   3 157.895 1.95532   2
   4   8   3 255.042 8.09861  -1
   2   8   5 255.042 8.09861   2
   6   8   3 -0.1856 0.31589   2
   8   8   3 6.75027 0.57602   2
  12   8   3 1.62423 0.96505  -1
   0   8  15 1.62423 0.96505   2
  14   8   3 62.8835 3.93055  -1
   0   8  17 62.8835 3.93055   2
  16   8   3 1.24913 0.73881   2
  18   8   3 0.15477 0.77305   2
 -19   9   3 6.33099 0.86884   2
 -17   9   3 36.3661 1.87926   2
 -15   9   3 4.24022 2.57733  -1
  -5   9  17 4.24022 2.57733   2
 -13   9   3 12.2216 1.08686  -1
  -5   9  15 12.2216 1.08686   2
 -11   9   3 20.2805 1.16410   2
  -9   9   3 10.4740 0.51627   2
  -7   9   3 4.67276 0.43436   2
  -5   9   3 30.5724 0.83202   2
  -3   9   3 264.497 3.04934  -1
  -3   9   3 264.497 3.04934   2
  -1   9   3 24.6163 0.70479   2
   1   9   3 34.0276 0.79271   2
   3   9   3 886.302 8.78374   2
   5   9   3 128.881 1.83353   2
   5   9   3 124.122 4.99642  -1
   1   9   7 124.122 4.99642   2
   7   9   3 40.7505 1.15893  -1
   1   9   9 40.7505 1.15893   2
   9   9   3 6.85500 0.65423   2
  11   9   3 14.0541 0.91458   2
  13   9   3 78.0272 2.20955   2
  17   9   3 33.2495 2.12009  -1
  -1   9  21 33.2495 2.12009   2
  19   9   3 6.10075 2.33365  -1
  -1   9  23 6.10075 2.33365   2
 -20  10   3 19.9496 3.03819  -1
  -6  10  23 19.9496 3.03819   2
 -18  10   3 40.7083 2.18492  -1
  -6  10  21 40.7083 2.18492   2
 -14  10   3 50.2660 1.85975   2
 -12  10   3 67.0583 1.93540   2
  -8  10   3 182.594 2.46365  -1
  -4  10   9 182.594 2.46365   2
  -6  10   3 1.20810 0.33526   2
  -4  10   3 40.0826 0.96714   2
  -2  10   3 47.8515 1.01779   2
   0  10   3 170.927 2.21708   2
   2  10   3 74.9034 1.32250  -1
   2  10   3 74.9034 1.32250   2
   4  10   3 74.5966 3.47250  -1
   2  10   5 74.5966 3.47250   2
   6  10   3 80.9183 1.60069   2
   8  10   3 13.5334 0.82247   2
  10  10   3 1.37013 0.52682   2
  12  10   3 173.561 3.42497  -1
   0  10  15 173.561 3.42497   2
  14  10   3 200.142 5.49177  -1
   0  10  17 200.142 5.49177   2
  16  10   3 6.18005 1.03114   2
  18  10   3 0.96314 0.80859   2
 -21  11   3 5.86787 1.39338   2
 -19  11   3 1.89821 0.85888   2
 -17  11   3 5.67858 1.05034   2
 -15  11   3 102.803 5.04069  -1
  -5  11  17 102.803 5.04069   2
 -13  11   3 3.73367 0.89595  -1
  -5  11  15 3.73367 0.89595   2
 -11  11   3 93.4057 2.24910   2
 -11  11   3 67.9742 5.25186  -1
  -5  11  13 67.9742 5.25186   2
  -9  11   3 11.2118 0.73404   2
  -7  11   3 106.702 1.72331   2
  -5  11   3 1.27935 0.35954   2
  -3  11   3 7.42427 0.54452  -1
  -3  11   3 7.42427 0.54452   2
  -1  11   3 90.9923 1.49996   2
   1  11   3 0.40323 0.27516   2
   3  11   3 2.78058 0.37468   2
   5  11   3 13.8295 0.66513   2
   7  11   3 14.4938 0.90986  -1
   1  11   9 14.4938 0.90986   2
   9  11   3 0.61189 0.47550   2
   9  11   3 22.8948 2.22737  -1
   1  11  11 22.8948 2.22737   2
  11  11   3 10.3350 0.99049   2
  13  11   3 48.2597 2.02609   2
  17  11   3 7.38423 1.59630  -1
  -1  11  21 7.38423 1.59630   2
  19  11   3 0.16085 2.21511  -1
  -1  11  23 0.16085 2.21511   2
 -20  12   3 5.94182 2.66244  -1
  -6  12  23 5.94182 2.66244   2
 -18  12   3 27.5012 1.96872  -1
  -6  12  21 27.5012 1.96872   2
 -14  12   3 47.1843 2.01213   2
 -12  12   3 1.05988 0.60166   2
 -10  12   3 2.68852 3.22387  -1
  -4  12  11 2.68852 3.22387   2
  -8  12   3 19.5846 0.97478  -1
  -4  12   9 19.5846 0.97478   2
  -6  12   3 0.21615 0.29790   2
  -4  12   3 69.8165 1.34368   2
  -2  12   3 22.9544 0.82913   2
   0  12   3 22.2057 0.78399   2
   2  12   3 48.1502 1.03914  -1
   2  12   3 48.1502 1.03914   2
   4  12   3 2.36700 1.97300  -1
   2  12   5 2.36700 1.97300   2
   6  12   3 40.9346 1.22060   2
   8  12   3 118.148 2.21336   2
  10  12   3 52.1745 1.54224   2
  12  12   3 88.9057 2.46372  -1
   0  12  15 88.9057 2.46372   2
  14  12   3 34.8286 2.51753  -1
   0  12  17 34.8286 2.51753   2
  16  12   3 -0.4430 0.91295   2
  18  12   3 -0.0600 1.03467   2
 -19  13   3 -0.5109 0.88129   2
 -17  13   3 3.59231 0.94921   2
 -15  13   3 54.5148 3.37643  -1
  -5  13  17 54.5148 3.37643   2
 -13  13   3 24.9796 1.46673  -1
  -5  13  15 24.9796 1.46673   2
  -9  13   3 18.4861 1.00097   2
  -7  13   3 0.88619 0.37689   2
  -5  13   3 10.6170 0.66220   2
  -3  13   3 0.66055 0.39188  -1
  -3  13   3 0.66055 0.39188   2
  -1  13   3 15.3430 0.71334   2
   1  13   3 22.7618 0.81538   2
   3  13   3 1.62822 0.36994   2
   5  13   3 0.85246 0.36052   2
   5  13   3 6.17804 2.46384  -1
   1  13   7 6.17804 2.46384   2
   7  13   3 24.5397 1.13492  -1
   1  13   9 24.5397 1.13492   2
   9  13   3 5.76240 2.71039  -1
   1  13  11 5.76240 2.71039   2
  11  13   3 49.3126 2.34217   2
  13  13   3 1.03791 0.88929   2
  17  13   3 25.1937 2.40812  -1
  -1  13  21 25.1937 2.40812   2
 -18  14   3 1.32603 1.47635  -1
  -6  14  21 1.32603 1.47635   2
 -14  14   3 5.54176 0.97498   2
 -12  14   3 5.01035 0.87053   2
 -10  14   3 60.1689 5.35937  -1
  -4  14  11 60.1689 5.35937   2
  -8  14   3 79.8576 1.87928  -1
  -4  14   9 79.8576 1.87928   2
  -6  14   3 0.29807 0.37748   2
  -4  14   3 33.5269 1.05103   2
  -2  14   3 0.70335 0.35934   2
   0  14   3 43.7332 1.11274   2
   2  14   3 185.324 2.53651  -1
   2  14   3 185.324 2.53651   2
   4  14   3 0.25291 0.37592   2
   4  14   3 59.4884 3.88630  -1
   2  14   5 59.4884 3.88630   2
   6  14   3 4.17885 0.74075   2
   8  14   3 3.75997 0.74926   2
  10  14   3 -0.9373 0.66803   2
  12  14   3 26.1301 1.56678  -1
   0  14  15 26.1301 1.56678   2
  14  14   3 7.28667 2.64266  -1
   0  14  17 7.28667 2.64266   2
  16  14   3 12.2384 1.61375   2
 -19  15   3 1.17184 1.18525   2
 -17  15   3 -1.1566 0.70580   2
 -15  15   3 11.5011 2.53773  -1
  -5  15  17 11.5011 2.53773   2
 -13  15   3 29.6377 1.64516  -1
  -5  15  15 29.6377 1.64516   2
 -11  15   3 39.5054 4.95947  -1
  -5  15  13 39.5054 4.95947   2
  -9  15   3 3.33223 0.70111   2
  -7  15   3 0.93946 0.47613   2
  -5  15   3 29.2614 1.05005   2
  -3  15   3 8.09808 0.68448  -1
  -3  15   3 8.09808 0.68448   2
  -1  15   3 13.2557 0.74092   2
   1  15   3 0.98973 0.50162   2
   3  15   3 0.22613 0.46718   2
   5  15   3 5.48516 0.80359   2
   5  15   3 45.7837 4.13827  -1
   1  15   7 45.7837 4.13827   2
   7  15   3 101.064 2.20717  -1
   1  15   9 101.064 2.20717   2
   9  15   3 0.35788 2.73173  -1
   1  15  11 0.35788 2.73173   2
  11  15   3 1.04007 0.74150   2
  13  15   3 2.97328 1.03940   2
  17  15   3 0.82097 1.90709  -1
  -1  15  21 0.82097 1.90709   2
 -18  16   3 25.8962 2.11697  -1
  -6  16  21 25.8962 2.11697   2
 -16  16   3 20.3881 5.37546  -1
  -6  16  19 20.3881 5.37546   2
 -14  16   3 0.29223 0.65557   2
 -12  16   3 76.4691 2.67677   2
 -10  16   3 54.9443 3.65062  -1
  -4  16  11 54.9443 3.65062   2
  -8  16   3 86.8079 2.05909  -1
  -4  16   9 86.8079 2.05909   2
  -4  16   3 1.72142 0.46498   2
  -2  16   3 0.83911 0.44778   2
   0  16   3 1.28649 0.53704   2
   2  16   3 10.2036 0.90083  -1
   2  16   3 10.2036 0.90083   2
   4  16   3 101.365 2.43259   2
   6  16   3 21.6774 1.35731   2
   8  16   3 10.8457 1.06774   2
  12  16   3 2.88261 1.30834  -1
   0  16  15 2.88261 1.30834   2
  14  16   3 -4.3188 2.46694  -1
   0  16  17 -4.3188 2.46694   2
  16  16   3 15.2505 1.79793   2
 -17  17   3 -1.0611 0.97119   2
 -15  17   3 14.4474 2.51979  -1
  -5  17  17 14.4474 2.51979   2
 -13  17   3 1.01154 1.08321  -1
  -5  17  15 1.01154 1.08321   2
 -11  17   3 34.2328 5.31752  -1
  -5  17  13 34.2328 5.31752   2
  -9  17   3 8.02819 0.97047   2
  -7  17   3 58.4191 1.69783   2
  -5  17   3 15.4406 0.92839   2
  -3  17   3 25.8617 1.18533  -1
  -3  17   3 25.8617 1.18533   2
  -1  17   3 210.279 3.36413   2
   1  17   3 165.637 2.90467   2
   3  17   3 140.620 2.63423   2
   5  17   3 10.6656 1.07084   2
   5  17   3 5.55784 3.26920  -1
   1  17   7 5.55784 3.26920   2
   7  17   3 45.7401 1.94276  -1
   1  17   9 45.7401 1.94276   2
  11  17   3 1.79737 0.98866   2
  13  17   3 0.71854 0.95071   2
 -16  18   3 1.53753 5.76320  -1
  -6  18  19 1.53753 5.76320   2
 -14  18   3 10.6989 1.41002   2
 -12  18   3 1.72166 1.00876   2
 -10  18   3 83.6764 3.79568  -1
  -4  18  11 83.6764 3.79568   2
  -8  18   3 5.96346 1.02899  -1
  -4  18   9 5.96346 1.02899   2
  -4  18   3 201.724 3.33417   2
  -2  18   3 177.987 3.10567   2
   0  18   3 1.52381 0.67117   2
   2  18   3 0.49190 0.81792  -1
   2  18   3 0.49190 0.81792   2
   4  18   3 0.21247 0.69493   2
   6  18   3 134.837 3.04518   2
   8  18   3 1.52213 0.82570   2
  12  18   3 2.95723 1.45679  -1
   0  18  15 2.95723 1.45679   2
  14  18   3 3.57678 2.54278  -1
   0  18  17 3.57678 2.54278   2
 -15  19   3 -0.0298 2.28900  -1
  -5  19  17 -0.0298 2.28900   2
 -13  19   3 -0.1679 1.02238  -1
  -5  19  15 -0.1679 1.02238   2
 -11  19   3 -2.1538 3.24712  -1
  -5  19  13 -2.1538 3.24712   2
  -9  19   3 25.5261 2.15105   2
  -7  19   3 79.4123 2.69436   2
  -5  19   3 21.5054 1.57724   2
  -3  19   3 5.57987 0.85643  -1
  -3  19   3 5.57987 0.85643   2
  -1  19   3 62.6550 1.81604   2
   1  19   3 132.160 2.65736   2
   3  19   3 7.05454 0.96280   2
   5  19   3 73.9734 2.27423   2
   7  19   3 34.0468 1.72859  -1
   1  19   9 34.0468 1.72859   2
   9  19   3 45.6244 4.38703  -1
   1  19  11 45.6244 4.38703   2
  11  19   3 1.13112 0.87754   2
  13  19   3 2.84324 1.18211   2
 -14  20   3 0.90737 1.29177   2
 -12  20   3 0.14828 1.09781   2
 -10  20   3 58.0835 3.56589  -1
  -4  20  11 58.0835 3.56589   2
  -8  20   3 36.8620 1.60108  -1
  -4  20   9 36.8620 1.60108   2
  -6  20   3 0.24903 0.81800   2
  -4  20   3 -0.8638 0.77533   2
  -2  20   3 26.3067 1.56174   2
   0  20   3 11.7914 1.15216   2
   2  20   3 251.241 4.90265  -1
   2  20   3 251.241 4.90265   2
   4  20   3 17.9232 1.37925   2
   6  20   3 18.1200 1.39809   2
   8  20   3 13.8570 1.49916   2
  10  20   3 -3.6033 4.08983  -1
   0  20  13 -3.6033 4.08983   2
  12  20   3 1.95544 1.59846  -1
   0  20  15 1.95544 1.59846   2
 -13  21   3 5.21579 1.22224  -1
  -5  21  15 5.21579 1.22224   2
 -11  21   3 8.63233 3.31167  -1
  -5  21  13 8.63233 3.31167   2
  -9  21   3 11.7156 1.67957   2
  -7  21   3 6.44535 1.34895   2
  -5  21   3 3.11446 1.00718   2
  -3  21   3 5.99785 1.32419  -1
  -3  21   3 5.99785 1.32419   2
  -1  21   3 0.73803 0.72648   2
   1  21   3 0.31742 0.80776   2
   3  21   3 31.0013 1.99256   2
   5  21   3 2.10989 0.75644   2
   7  21   3 6.63078 1.33280  -1
   1  21   9 6.63078 1.33280   2
   9  21   3 17.8659 3.97796  -1
   1  21  11 17.8659 3.97796   2
  11  21   3 7.00613 1.39405   2
 -12  22   3 3.30279 1.47493   2
 -10  22   3 2.72138 2.22894  -1
  -4  22  11 2.72138 2.22894   2
  -8  22   3 9.57850 1.23651  -1
  -4  22   9 9.57850 1.23651   2
  -6  22   3 16.1440 5.50760  -1
  -4  22   7 16.1440 5.50760   2
  -4  22   3 1.48589 0.92803   2
  -2  22   3 0.82388 0.91653   2
   0  22   3 11.9553 1.36911   2
   2  22   3 0.81255 1.24563  -1
   2  22   3 0.81255 1.24563   2
   6  22   3 3.65110 1.24634   2
   8  22   3 10.7434 1.76203   2
 -11  23   3 3.19004 1.98579   2
  -9  23   3 0.25520 1.20680   2
  -7  23   3 8.02446 1.64778   2
  -5  23   3 -1.5930 5.39757  -1
  -3  23   5 -1.5930 5.39757   2
  -3  23   3 2.12623 1.17659  -1
  -3  23   3 2.12623 1.17659   2
  -1  23   3 1.00269 0.75570   2
  -1  23   3 -2.2456 5.23880  -1
  -3  23   1 -2.2456 5.23880   2
   1  23   3 1.12731 0.90408   2
   3  23   3 11.1148 1.41267   2
   5  23   3 6.71787 1.26509   2
   7  23   3 3.29688 1.36412  -1
   1  23   9 3.29688 1.36412   2
   9  23   3 5.40363 3.20928  -1
   1  23  11 5.40363 3.20928   2
  -8  24   3 2.97459 1.85560  -1
  -4  24   9 2.97459 1.85560   2
  -6  24   3 3.95421 6.17776  -1
  -4  24   7 3.95421 6.17776   2
  -4  24   3 1.11855 1.11576   2
  -2  24   3 10.6672 1.72467   2
   0  24   3 3.44955 0.90871   2
   2  24   3 4.41915 1.38537  -1
   2  24   3 4.41915 1.38537   2
   4  24   3 5.07948 3.74453  -1
   2  24   5 5.07948 3.74453   2
   6  24   3 2.23354 1.32213   2
  -5  25   3 12.4080 6.84446  -1
  -3  25   5 12.4080 6.84446   2
  -3  25   3 1.51238 0.97477  -1
  -3  25   3 1.51238 0.97477   2
  -1  25   3 0.55869 3.94990  -1
  -3  25   1 0.55869 3.94990   2
   1  25   3 -0.0066 0.90621   2
   3  25   3 13.7316 1.65151   2
 -20   0   4 2.57801 1.39259   2
 -18   0   4 -0.1569 0.88523   2
 -16   0   4 7.69019 3.47385  -1
  -6   0  18 7.69019 3.47385   2
 -14   0   4 108.674 3.29270  -1
  -6   0  16 108.674 3.29270   2
 -12   0   4 5.57007 0.69133   2
 -10   0   4 65.5776 1.71571   2
  -8   0   4 34.0258 1.09436   2
  -6   0   4 55.2820 1.26361   2
  -6   0   4 3278.14 60.9087  -1
  -4   0   6 3278.14 60.9087   2
  -4   0   4 9999.99 130.435  -1
  -4   0   4 9999.99 130.435   2
  -2   0   4 277.752 3.95188   2
   0   0   4 8172.87 106.382   2
   2   0   4 1764.92 23.2053   2
   4   0   4 188.642 3.14806   2
   6   0   4 463.412 6.96701  -1
   2   0   8 463.412 6.96701   2
  10   0   4 20.8067 1.25626   2
  12   0   4 0.31403 0.53962   2
  14   0   4 7.90732 1.04883   2
  16   0   4 2.25456 2.08484  -1
   0   0  20 2.25456 2.08484   2
  18   0   4 69.6812 7.14385  -1
   0   0  22 69.6812 7.14385   2
  20   0   4 38.2244 3.77649   2
 -23   1   4 0.57125 1.09587   2
 -21   1   4 4.96489 2.91055  -1
  -7   1  24 4.96489 2.91055   2
 -19   1   4 14.6425 1.35057  -1
  -7   1  22 14.6425 1.35057   2
 -17   1   4 17.0693 1.23697   2
 -15   1   4 46.6406 1.43901   2
 -13   1   4 97.4685 1.68249   2
 -11   1   4 31.7025 0.88219   2
 -11   1   4 39.0173 3.56323  -1
  -5   1  12 39.0173 3.56323   2
  -9   1   4 259.077 2.98243  -1
  -5   1  10 259.077 2.98243   2
  -5   1   4 621.518 6.05737   2
  -3   1   4 3174.82 29.1291   2
  -1   1   4 112.171 1.39988   2
   1   1   4 1319.02 12.3757  -1
   3   1   2 1319.02 12.3757   2
   3   1   4 818.089 8.44434   2
   5   1   4 8.68975 0.46560   2
   7   1   4 57.0742 1.14069   2
   9   1   4 3.26263 0.41740   2
  11   1   4 20.2209 0.81444  -1
   1   1  14 20.2209 0.81444   2
  13   1   4 98.2622 6.41619  -1
   1   1  16 98.2622 6.41619   2
  15   1   4 4.90042 0.64313   2
  17   1   4 1.16491 0.96530   2
 -20   2   4 1.14307 0.89281   2
 -18   2   4 16.2229 1.41938   2
 -16   2   4 91.7181 4.71844  -1
  -6   2  18 91.7181 4.71844   2
 -14   2   4 81.5397 1.83592  -1
  -6   2  16 81.5397 1.83592   2
 -12   2   4 167.255 2.31103   2
 -10   2   4 67.0271 1.20762   2
  -8   2   4 125.721 1.67795   2
  -4   2   4 1754.20 16.3306  -1
  -4   2   4 1754.20 16.3306   2
  -2   2   4 28.2913 0.52658   2
   0   2   4 597.547 5.74238   2
   2   2   4 1021.33 9.68489   2
   4   2   4 339.980 3.62594   2
   6   2   4 154.701 2.08115  -1
   2   2   8 154.701 2.08115   2
   8   2   4 136.341 4.72540  -1
   2   2  10 136.341 4.72540   2
  10   2   4 20.2900 0.86000   2
  12   2   4 1.93225 0.44832   2
  16   2   4 12.0970 1.37309  -1
   0   2  20 12.0970 1.37309   2
  18   2   4 1.36544 2.39254  -1
   0   2  22 1.36544 2.39254   2
  20   2   4 -0.5334 1.03816   2
 -23   3   4 -0.2789 0.97541   2
 -21   3   4 10.6589 3.33192  -1
  -7   3  24 10.6589 3.33192   2
 -19   3   4 8.09134 1.14966  -1
  -7   3  22 8.09134 1.14966   2
 -15   3   4 32.9330 1.32252   2
 -13   3   4 5.01386 0.60685   2
 -11   3   4 31.3907 1.35855  -1
  -5   3  12 31.3907 1.35855   2
  -9   3   4 293.276 3.33002  -1
  -5   3  10 293.276 3.33002   2
  -5   3   4 12.6522 0.42208   2
  -3   3   4 384.149 3.85825   2
  -1   3   4 310.595 3.15349   2
   1   3   4 1695.13 15.8512  -1
   3   3   2 1695.13 15.8512   2
   3   3   4 15.2529 0.48927   2
   5   3   4 64.4672 1.10820   2
   7   3   4 156.496 2.12678   2
  11   3   4 41.7392 1.30683  -1
   1   3  14 41.7392 1.30683   2
  13   3   4 7.42751 3.53193  -1
   1   3  16 7.42751 3.53193   2
  15   3   4 12.0374 1.11550   2
  17   3   4 2.66443 0.76441   2
 -20   4   4 37.6655 2.22750   2
 -18   4   4 0.84865 0.75427   2
 -16   4   4 77.9249 4.40567  -1
  -6   4  18 77.9249 4.40567   2
 -14   4   4 4.15733 0.72044  -1
  -6   4  16 4.15733 0.72044   2
 -12   4   4 34.7630 1.11723   2
 -10   4   4 36.8684 1.04417   2
  -8   4   4 157.368 2.25264   2
  -6   4   4 29.0568 0.60866   2
  -4   4   4 111.466 1.41232  -1
  -4   4   4 111.466 1.41232   2
  -2   4   4 82.3813 1.10162   2
   0   4   4 355.336 3.92466   2
   2   4   4 156.162 1.85758   2
   4   4   4 21.3848 0.59728   2
   6   4   4 131.206 1.87087  -1
   2   4   8 131.206 1.87087   2
  10   4   4 1.70546 0.38447   2
  12   4   4 20.0102 0.93493   2
  16   4   4 51.2484 2.33936  -1
   0   4  20 51.2484 2.33936   2
  18   4   4 13.1849 2.33945  -1
   0   4  22 13.1849 2.33945   2
  20   4   4 14.0846 1.83688   2
 -23   5   4 6.66765 2.29117   2
 -21   5   4 31.5932 3.99508  -1
  -7   5  24 31.5932 3.99508   2
 -19   5   4 60.5739 2.75901  -1
  -7   5  22 60.5739 2.75901   2
 -17   5   4 4.56031 0.84890   2
 -15   5   4 52.0730 1.75481   2
 -13   5   4 0.12927 0.44741   2
 -11   5   4 36.8227 3.70020  -1
  -5   5  12 36.8227 3.70020   2
  -9   5   4 21.6963 0.72625  -1
  -5   5  10 21.6963 0.72625   2
  -7   5   4 1.17509 0.35546   2
  -5   5   4 203.078 2.34344   2
  -3   5   4 0.22542 0.16816   2
  -1   5   4 16.0409 0.54010   2
   1   5   4 18.7887 0.48916  -1
   3   5   2 18.7887 0.48916   2
   3   5   4 7.47607 0.38332   2
   5   5   4 63.1476 1.12159   2
   7   5   4 21.3212 0.71818   2
   9   5   4 2.97433 0.40176   2
  11   5   4 4.10124 0.80907  -1
   1   5  14 4.10124 0.80907   2
  13   5   4 18.3419 2.79211  -1
   1   5  16 18.3419 2.79211   2
  15   5   4 34.9990 1.75496   2
  17   5   4 15.2932 1.51968   2
 -20   6   4 17.2995 1.64922   2
 -18   6   4 62.7477 2.41349   2
 -16   6   4 40.6252 3.54819  -1
  -6   6  18 40.6252 3.54819   2
 -14   6   4 33.8882 1.21809  -1
  -6   6  16 33.8882 1.21809   2
 -12   6   4 6.72630 0.64145   2
 -12   6   4 24.7908 3.61153  -1
  -6   6  14 24.7908 3.61153   2
 -10   6   4 6.53318 0.57161   2
  -8   6   4 34.3562 0.96566   2
  -6   6   4 14.0083 0.55308   2
  -4   6   4 1.92044 0.30752  -1
  -4   6   4 1.92044 0.30752   2
  -2   6   4 14.9386 0.47904   2
   0   6   4 0.56632 0.23200   2
   2   6   4 48.6650 0.86869   2
   4   6   4 39.4446 0.85520   2
   6   6   4 31.5767 0.86916  -1
   2   6   8 31.5767 0.86916   2
   8   6   4 82.2684 1.64089   2
  10   6   4 4.87305 0.47214   2
  12   6   4 4.53397 0.63125   2
  14   6   4 21.9662 1.39352   2
  16   6   4 60.3638 2.53743  -1
   0   6  20 60.3638 2.53743   2
  18   6   4 18.8464 2.53941  -1
   0   6  22 18.8464 2.53941   2
  20   6   4 -0.2448 1.05919   2
 -21   7   4 27.7633 3.84549  -1
  -7   7  24 27.7633 3.84549   2
 -19   7   4 5.10940 1.43780  -1
  -7   7  22 5.10940 1.43780   2
 -15   7   4 12.7915 1.10283   2
 -13   7   4 22.3095 1.26483   2
 -11   7   4 62.4097 2.53121  -1
  -5   7  12 62.4097 2.53121   2
  -9   7   4 60.6222 1.19290  -1
  -5   7  10 60.6222 1.19290   2
  -7   7   4 363.362 3.98792   2
  -5   7   4 16.2991 0.62014   2
  -3   7   4 8.39125 0.44286   2
  -1   7   4 17.7140 0.67918   2
   1   7   4 99.5698 1.46552  -1
   3   7   2 99.5698 1.46552   2
   3   7   4 123.349 1.69371   2
   5   7   4 0.52524 0.28808   2
   7   7   4 0.18673 0.24036   2
   9   7   4 0.39675 0.38410   2
  11   7   4 21.8942 1.10590  -1
   1   7  14 21.8942 1.10590   2
  13   7   4 0.71714 1.88197  -1
   1   7  16 0.71714 1.88197   2
  15   7   4 16.5430 1.29948   2
  17   7   4 0.01220 0.70157   2
 -20   8   4 11.2539 1.44543   2
 -18   8   4 3.02233 0.81919   2
 -16   8   4 13.6031 2.74985  -1
  -6   8  18 13.6031 2.74985   2
 -14   8   4 30.9347 1.24280  -1
  -6   8  16 30.9347 1.24280   2
 -12   8   4 11.2736 2.10985  -1
  -6   8  14 11.2736 2.10985   2
 -10   8   4 89.3653 1.69546   2
  -8   8   4 133.476 1.87675   2
  -6   8   4 1.89958 0.36333   2
  -4   8   4 3.80078 0.45458  -1
  -4   8   4 3.80078 0.45458   2
  -2   8   4 0.38251 0.25605   2
   0   8   4 415.394 4.79175   2
   2   8   4 -0.4045 0.23225   2
   4   8   4 182.293 2.45672   2
   6   8   4 60.5821 1.16313  -1
   2   8   8 60.5821 1.16313   2
   8   8   4 25.0087 0.99526   2
  10   8   4 110.211 2.12423   2
  12   8   4 0.31263 0.50837   2
  14   8   4 299.993 4.98894   2
  16   8   4 7.46240 1.51945  -1
   0   8  20 7.46240 1.51945   2
  18   8   4 1.41447 2.07638  -1
   0   8  22 1.41447 2.07638   2
 -21   9   4 4.60057 2.83694  -1
  -7   9  24 4.60057 2.83694   2
 -19   9   4 24.2299 1.89777  -1
  -7   9  22 24.2299 1.89777   2
 -15   9   4 0.96834 0.67218   2
 -13   9   4 0.18924 0.62202   2
 -11   9   4 53.3666 4.68559  -1
  -5   9  12 53.3666 4.68559   2
  -9   9   4 186.534 2.49896  -1
  -5   9  10 186.534 2.49896   2
  -7   9   4 236.275 2.90408   2
  -5   9   4 56.4435 1.13238   2
  -3   9   4 609.042 6.24492   2
  -1   9   4 2.57801 0.32171   2
   1   9   4 144.327 1.92578  -1
   3   9   2 144.327 1.92578   2
   3   9   4 232.880 7.35100  -1
   3   9   4 232.880 7.35100   2
   5   9   4 136.762 1.94498   2
   7   9   4 45.8844 1.21911   2
   9   9   4 20.9175 1.00655   2
  11   9   4 39.8278 1.64360  -1
   1   9  14 39.8278 1.64360   2
  13   9   4 80.3783 3.40748  -1
   1   9  16 80.3783 3.40748   2
  15   9   4 47.9580 2.11925   2
  17   9   4 0.37506 0.69416   2
 -20  10   4 -1.1789 0.88532   2
 -18  10   4 22.9912 1.63523   2
 -16  10   4 6.48241 2.85597  -1
  -6  10  18 6.48241 2.85597   2
 -14  10   4 87.0755 2.29857  -1
  -6  10  16 87.0755 2.29857   2
 -12  10   4 74.6909 2.04274   2
 -10  10   4 4.39310 0.51126   2
  -8  10   4 62.8954 1.23391   2
  -6  10   4 17.8961 0.73342   2
  -4  10   4 475.973 5.08812  -1
  -4  10   4 475.973 5.08812   2
  -2  10   4 4.03618 0.41483   2
   0  10   4 159.597 2.38834   2
   2  10   4 8.97970 0.62345   2
   4  10   4 1.50492 0.32803   2
   4  10   4 33.9738 2.81807  -1
   2  10   6 33.9738 2.81807   2
   6  10   4 27.1342 1.02251  -1
   2  10   8 27.1342 1.02251   2
   8  10   4 8.16322 0.69666   2
  10  10   4 5.31083 0.68008   2
  12  10   4 -0.0169 0.63066   2
  16  10   4 4.00404 1.47023  -1
   0  10  20 4.00404 1.47023   2
  18  10   4 3.31606 2.15046  -1
   0  10  22 3.31606 2.15046   2
 -21  11   4 9.78462 2.74988  -1
  -7  11  24 9.78462 2.74988   2
 -19  11   4 26.9094 1.99516  -1
  -7  11  22 26.9094 1.99516   2
 -15  11   4 0.44180 0.68481   2
 -13  11   4 53.6319 1.85808   2
  -9  11   4 51.5019 1.16948  -1
  -5  11  10 51.5019 1.16948   2
  -7  11   4 82.1870 1.48260   2
  -5  11   4 12.6678 0.66271   2
  -3  11   4 40.8738 0.97374   2
  -1  11   4 31.3284 0.82685   2
   1  11   4 70.8812 1.26474  -1
   3  11   2 70.8812 1.26474   2
   3  11   4 63.7221 3.23844  -1
   3  11   4 63.7221 3.23844   2
   5  11   4 2.93882 0.39296   2
   7  11   4 30.5238 1.07196   2
   9  11   4 54.1301 1.48877   2
  11  11   4 96.5867 2.49398  -1
   1  11  14 96.5867 2.49398   2
  13  11   4 2.52839 1.96751  -1
   1  11  16 2.52839 1.96751   2
  15  11   4 39.0676 2.27730   2
  17  11   4 -0.2652 0.96149   2
 -20  12   4 2.33082 0.88267   2
 -18  12   4 3.75186 0.97826   2
 -16  12   4 3.76729 1.91780  -1
  -6  12  18 3.76729 1.91780   2
 -14  12   4 4.55840 0.99584  -1
  -6  12  16 4.55840 0.99584   2
 -12  12   4 4.29190 0.78282   2
 -10  12   4 2.60352 0.63177   2
  -8  12   4 30.8835 0.97443   2
  -6  12   4 95.5369 1.65848   2
  -4  12   4 7.04161 0.54678  -1
  -4  12   4 7.04161 0.54678   2
  -2  12   4 24.0734 0.83478   2
   0  12   4 15.9233 0.64077   2
   2  12   4 7.71756 0.45941   2
   4  12   4 5.60501 0.46286   2
   6  12   4 25.4581 1.08253  -1
   2  12   8 25.4581 1.08253   2
   8  12   4 29.2374 1.12825   2
   8  12   4 119.712 5.70712  -1
   2  12  10 119.712 5.70712   2
  10  12   4 29.3927 1.29643   2
  12  12   4 15.9852 1.50321   2
  16  12   4 4.94617 1.43656  -1
   0  12  20 4.94617 1.43656   2
  18  12   4 23.9366 3.47101  -1
   0  12  22 23.9366 3.47101   2
 -19  13   4 18.9792 1.86756  -1
  -7  13  22 18.9792 1.86756   2
 -15  13   4 37.6957 1.93248   2
 -13  13   4 0.11513 0.65489   2
 -11  13   4 20.0730 4.09376  -1
  -5  13  12 20.0730 4.09376   2
  -9  13   4 183.539 2.99161  -1
  -5  13  10 183.539 2.99161   2
  -7  13   4 22.6839 0.92550   2
  -5  13   4 12.1178 0.70632   2
  -3  13   4 37.5257 1.01115   2
  -1  13   4 29.3800 0.89943   2
   1  13   4 18.0842 0.72595  -1
   3  13   2 18.0842 0.72595   2
   3  13   4 57.1545 3.29129  -1
   3  13   4 57.1545 3.29129   2
   5  13   4 7.29754 0.59498   2
   7  13   4 18.4973 1.20683   2
   9  13   4 17.9915 1.21640   2
  11  13   4 0.50016 1.02890  -1
   1  13  14 0.50016 1.02890   2
  13  13   4 9.31456 1.85158  -1
   1  13  16 9.31456 1.85158   2
  15  13   4 20.8688 1.86861   2
  17  13   4 -0.5366 1.04230   2
 -18  14   4 0.67417 0.89424   2
 -16  14   4 5.17020 2.49372  -1
  -6  14  18 5.17020 2.49372   2
 -14  14   4 17.6080 1.36964  -1
  -6  14  16 17.6080 1.36964   2
 -10  14   4 14.6718 1.12900   2
  -8  14   4 4.03759 0.62382   2
  -6  14   4 1.67875 0.44934   2
  -4  14   4 83.7805 1.58315  -1
  -4  14   4 83.7805 1.58315   2
  -2  14   4 39.2672 1.07119   2
   0  14   4 0.80844 0.34863   2
   2  14   4 -0.1320 0.42818   2
   4  14   4 55.3838 3.93232  -1
   2  14   6 55.3838 3.93232   2
   6  14   4 17.7098 1.07828  -1
   2  14   8 17.7098 1.07828   2
   8  14   4 19.2610 2.94292  -1
   2  14  10 19.2610 2.94292   2
  10  14   4 0.64409 0.81753   2
  12  14   4 0.20818 0.85437   2
  16  14   4 12.5227 2.10181  -1
   0  14  20 12.5227 2.10181   2
 -19  15   4 30.6815 2.22547  -1
  -7  15  22 30.6815 2.22547   2
 -17  15   4 5.94840 3.83439  -1
  -7  15  20 5.94840 3.83439   2
 -15  15   4 2.61956 0.90388   2
 -13  15   4 14.5021 1.25512   2
 -11  15   4 6.76941 2.63357  -1
  -5  15  12 6.76941 2.63357   2
  -9  15   4 4.07650 0.86413  -1
  -5  15  10 4.07650 0.86413   2
  -7  15   4 37.1968 1.16766   2
  -5  15   4 0.00560 0.38990   2
  -3  15   4 24.0854 0.97836   2
  -1  15   4 13.7722 0.89151   2
   1  15   4 36.7857 1.05603  -1
   3  15   2 36.7857 1.05603   2
   3  15   4 1.22768 0.51271   2
   5  15   4 157.091 3.09633   2
   7  15   4 2.28336 0.73985   2
   9  15   4 41.3231 1.79187   2
  11  15   4 0.72301 1.24177  -1
   1  15  14 0.72301 1.24177   2
  13  15   4 26.7569 3.07196  -1
   1  15  16 26.7569 3.07196   2
  15  15   4 7.28932 1.25841   2
 -18  16   4 2.07166 1.13455   2
 -16  16   4 -1.6981 2.46550  -1
  -6  16  18 -1.6981 2.46550   2
 -14  16   4 16.0997 1.45943  -1
  -6  16  16 16.0997 1.45943   2
 -10  16   4 15.8730 1.22023   2
  -8  16   4 128.512 2.48538   2
  -6  16   4 30.7892 1.16832   2
  -4  16   4 0.81585 0.54568  -1
  -4  16   4 0.81585 0.54568   2
  -2  16   4 70.1653 1.74203   2
   0  16   4 69.0487 1.72235   2
   2  16   4 238.229 3.64510   2
   4  16   4 10.0198 1.03011   2
   4  16   4 140.024 6.61651  -1
   2  16   6 140.024 6.61651   2
   6  16   4 14.9071 1.38329  -1
   2  16   8 14.9071 1.38329   2
  10  16   4 -0.3467 0.80499   2
  12  16   4 9.46561 1.29119   2
  16  16   4 3.77825 2.32535  -1
   0  16  20 3.77825 2.32535   2
 -17  17   4 6.98922 5.02780  -1
  -7  17  20 6.98922 5.02780   2
 -15  17   4 -0.1496 0.91415   2
 -13  17   4 19.6385 1.67830   2
 -11  17   4 60.3512 4.26023  -1
  -5  17  12 60.3512 4.26023   2
  -9  17   4 38.0082 1.55596  -1
  -5  17  10 38.0082 1.55596   2
  -5  17   4 4.30787 0.70495   2
  -3  17   4 147.227 2.70261   2
  -1  17   4 -0.4024 0.53852   2
   1  17   4 145.873 2.62978  -1
   3  17   2 145.873 2.62978   2
   3  17   4 33.8165 1.64664   2
   5  17   4 46.3418 1.87629   2
   7  17   4 1.38584 0.75560   2
   9  17   4 4.17626 1.08705   2
  11  17   4 7.61411 1.51203  -1
   1  17  14 7.61411 1.51203   2
  13  17   4 -0.5826 2.24157  -1
   1  17  16 -0.5826 2.24157   2
  15  17   4 -1.3456 1.00914   2
 -16  18   4 6.69026 2.98188  -1
  -6  18  18 6.69026 2.98188   2
 -14  18   4 5.60210 1.25535  -1
  -6  18  16 5.60210 1.25535   2
 -12  18   4 17.9224 5.23072  -1
  -6  18  14 17.9224 5.23072   2
 -10  18   4 1.25838 0.59963   2
  -8  18   4 2.39169 0.88306   2
  -6  18   4 24.3043 1.46179   2
  -4  18   4 10.9008 1.01062  -1
  -4  18   4 10.9008 1.01062   2
  -2  18   4 1.05634 0.65012   2
   0  18   4 15.0197 1.08436   2
   2  18   4 1.73405 0.64029   2
   4  18   4 22.1320 1.42479   2
   6  18   4 18.0037 1.42107  -1
   2  18   8 18.0037 1.42107   2
  10  18   4 0.38991 0.90457   2
  12  18   4 1.24052 1.01162   2
 -15  19   4 1.85844 1.11487   2
 -13  19   4 -0.1065 0.93348   2
 -11  19   4 63.0820 4.56450  -1
  -5  19  12 63.0820 4.56450   2
  -9  19   4 10.9514 1.20287  -1
  -5  19  10 10.9514 1.20287   2
  -7  19   4 44.5360 2.39812   2
  -5  19   4 92.2699 2.75250   2
  -3  19   4 30.8390 1.47429   2
  -1  19   4 51.3273 1.69149   2
   1  19   4 32.4922 1.53368  -1
   3  19   2 32.4922 1.53368   2
   3  19   4 3.20973 0.86744   2
   5  19   4 6.81084 0.99709   2
   7  19   4 0.57041 0.74449   2
   9  19   4 -0.3622 4.17264  -1
   1  19  12 -0.3622 4.17264   2
  11  19   4 3.90523 1.53774  -1
   1  19  14 3.90523 1.53774   2
  13  19   4 0.43160 2.68217  -1
   1  19  16 0.43160 2.68217   2
 -14  20   4 3.40936 1.39052  -1
  -6  20  16 3.40936 1.39052   2
 -12  20   4 -4.9218 3.39738  -1
  -6  20  14 -4.9218 3.39738   2
 -10  20   4 18.2587 1.98218   2
  -8  20   4 8.02479 1.39688   2
  -6  20   4 41.3322 2.18866   2
  -4  20   4 5.45459 1.22353  -1
  -4  20   4 5.45459 1.22353   2
  -2  20   4 -0.1401 0.51810   2
   0  20   4 30.5801 1.50139   2
   2  20   4 22.6777 1.46345   2
   4  20   4 1.47504 0.76712   2
   6  20   4 39.7749 1.86396  -1
   2  20   8 39.7749 1.86396   2
   8  20   4 13.6840 3.58252  -1
   2  20  10 13.6840 3.58252   2
  10  20   4 3.12171 1.14384   2
  12  20   4 0.51272 1.01417   2
 -13  21   4 5.90257 1.58147   2
 -11  21   4 8.57093 2.80469  -1
  -5  21  12 8.57093 2.80469   2
  -9  21   4 4.12071 0.98127  -1
  -5  21  10 4.12071 0.98127   2
  -7  21   4 16.2407 3.63679  -1
  -5  21   8 16.2407 3.63679   2
  -7  21   4 21.2815 2.04861   2
  -5  21   4 3.15628 0.99872   2
  -3  21   4 0.79279 0.69017   2
  -1  21   4 0.88068 0.71626   2
   1  21   4 1.64680 1.25679  -1
   3  21   2 1.64680 1.25679   2
   3  21   4 4.14487 0.77536   2
   5  21   4 2.15862 0.86654   2
   7  21   4 0.34662 0.93929   2
   9  21   4 18.7120 5.40083  -1
   1  21  12 18.7120 5.40083   2
  11  21   4 -0.6031 1.70324  -1
   1  21  14 -0.6031 1.70324   2
 -12  22   4 4.47893 6.49725  -1
  -6  22  14 4.47893 6.49725   2
 -10  22   4 3.60487 1.31797   2
  -8  22   4 4.73605 1.38792   2
  -6  22   4 16.9536 5.84357  -1
  -4  22   6 16.9536 5.84357   2
  -4  22   4 51.0543 2.22501  -1
  -4  22   4 51.0543 2.22501   2
  -2  22   4 5.03213 0.78768   2
  -2  22   4 2.71806 5.05492  -1
  -4  22   2 2.71806 5.05492   2
   0  22   4 4.47398 1.10014   2
   2  22   4 -0.5520 0.82865   2
   4  22   4 -0.2042 0.73943   2
   6  22   4 4.29480 1.32028  -1
   2  22   8 4.29480 1.32028   2
   8  22   4 6.42757 3.08794  -1
   2  22  10 6.42757 3.08794   2
  10  22   4 -0.5557 0.94624   2
 -11  23   4 -0.8116 6.30085  -1
  -5  23  12 -0.8116 6.30085   2
  -9  23   4 26.0940 3.26648  -1
  -5  23  10 26.0940 3.26648   2
  -7  23   4 6.54562 3.84769  -1
  -5  23   8 6.54562 3.84769   2
  -5  23   4 1.05856 1.03686   2
  -3  23   4 5.22994 1.19765   2
  -1  23   4 0.50112 0.76966   2
   1  23   4 0.29091 1.26101  -1
   3  23   2 0.29091 1.26101   2
   3  23   4 0.94452 0.99380   2
   5  23   4 1.96659 1.07158   2
   7  23   4 6.42890 1.52361   2
  -8  24   4 2.95995 1.41610   2
  -6  24   4 16.7441 6.94885  -1
  -4  24   6 16.7441 6.94885   2
  -4  24   4 12.7743 1.65088  -1
  -4  24   4 12.7743 1.65088   2
  -2  24   4 5.33317 5.81669  -1
  -4  24   2 5.33317 5.81669   2
   0  24   4 -1.4128 0.77026   2
   2  24   4 1.66073 1.03126   2
   4  24   4 23.4941 1.93204   2
   6  24   4 7.82978 1.73612  -1
   2  24   8 7.82978 1.73612   2
  -5  25   4 4.15919 1.57214   2
  -3  25   4 6.11832 1.59387   2
  -1  25   4 -0.0708 1.16980   2
   1  25   4 4.90519 1.53946  -1
   3  25   2 4.90519 1.53946   2
   3  25   4 36.0838 5.45503  -1
   3  25   4 36.0838 5.45503   2
 -22   0   5 1.98557 4.82236  -1
  -8   0  25 1.98557 4.82236   2
 -20   0   5 -0.3562 1.37339  -1
  -8   0  23 -0.3562 1.37339   2
 -18   0   5 0.67278 0.95081   2
 -16   0   5 -0.6599 0.80567   2
 -14   0   5 -0.0967 0.52156   2
 -12   0   5 4.33188 2.53518  -1
  -6   0  13 4.33188 2.53518   2
 -10   0   5 -0.1802 0.57202  -1
  -6   0  11 -0.1802 0.57202   2
  -8   0   5 0.52444 0.37578   2
  -6   0   5 0.23615 0.27968   2
  -4   0   5 0.61635 0.25015   2
  -2   0   5 0.35348 0.22747   2
   0   0   5 0.25297 0.41266  -1
   4   0   1 0.25297 0.41266   2
   2   0   5 -0.4674 0.24522   2
   4   0   5 -0.2897 0.30976   2
   6   0   5 0.03964 0.41289   2
   8   0   5 -2.5826 1.79827  -1
   2   0  11 -2.5826 1.79827   2
   8   0   5 -0.1940 0.43908   2
  10   0   5 -0.2634 0.84418  -1
   2   0  13 -0.2634 0.84418   2
  14   0   5 0.02253 0.69972   2
  16   0   5 0.41252 1.16640   2
  18   0   5 0.09982 1.25619   2
  20   0   5 1.56583 2.41625  -1
   0   0  25 1.56583 2.41625   2
 -21   1   5 0.29305 0.94399   2
 -19   1   5 0.39367 0.76880   2
 -17   1   5 57.8453 4.05340  -1
  -7   1  19 57.8453 4.05340   2
 -15   1   5 152.206 2.94271  -1
  -7   1  17 152.206 2.94271   2
 -13   1   5 9.50361 0.62018   2
 -11   1   5 0.07596 0.31240   2
  -9   1   5 11.9773 0.57716   2
  -7   1   5 409.608 4.27768   2
  -7   1   5 325.032 10.1487  -1
  -5   1   7 325.032 10.1487   2
  -5   1   5 4389.40 40.4312  -1
  -5   1   5 4389.40 40.4312   2
  -3   1   5 699.721 6.71814   2
  -1   1   5 430.530 4.57667   2
   1   1   5 2381.06 22.0099   2
   3   1   5 4.63198 0.43197   2
   5   1   5 448.740 4.79032  -1
   3   1   7 448.740 4.79032   2
   7   1   5 94.3529 1.56199   2
   9   1   5 43.5803 1.09290   2
  11   1   5 14.1850 0.80288   2
  13   1   5 28.3372 1.16244   2
  15   1   5 25.3487 1.74528  -1
   1   1  19 25.3487 1.74528   2
  17   1   5 4.08653 2.83589  -1
   1   1  21 4.08653 2.83589   2
  19   1   5 25.3799 2.22298   2
 -22   2   5 1.27185 2.33945  -1
  -8   2  25 1.27185 2.33945   2
 -20   2   5 1.93989 1.07167  -1
  -8   2  23 1.93989 1.07167   2
 -16   2   5 8.60901 0.84033   2
 -14   2   5 12.2059 0.85605   2
 -12   2   5 71.3778 2.41597  -1
  -6   2  13 71.3778 2.41597   2
 -10   2   5 240.446 3.07374  -1
  -6   2  11 240.446 3.07374   2
  -6   2   5 21.6043 0.55433   2
  -4   2   5 348.388 3.57711   2
  -2   2   5 96.1975 1.20295   2
   0   2   5 2424.10 22.4834  -1
   4   2   1 2424.10 22.4834   2
   2   2   5 39.4349 0.73916   2
   4   2   5 279.691 3.13359   2
   6   2   5 113.996 1.70560   2
   8   2   5 335.249 3.92338   2
  10   2   5 36.4423 1.04767  -1
   2   2  13 36.4423 1.04767   2
  14   2   5 7.13625 0.79915   2
  16   2   5 7.15139 1.07147   2
  18   2   5 1.46176 1.04625   2
  20   2   5 31.1563 2.61342  -1
   0   2  25 31.1563 2.61342   2
 -21   3   5 18.8796 1.72378   2
 -19   3   5 7.25533 1.15207   2
 -17   3   5 5.01154 2.54125  -1
  -7   3  19 5.01154 2.54125   2
 -15   3   5 24.5618 1.34422  -1
  -7   3  17 24.5618 1.34422   2
 -11   3   5 57.8729 1.34474   2
  -9   3   5 7.15203 0.58184   2
  -7   3   5 40.6257 2.40285  -1
  -5   3   7 40.6257 2.40285   2
  -5   3   5 96.7116 1.29582  -1
  -5   3   5 96.7116 1.29582   2
  -3   3   5 300.863 3.14116   2
  -1   3   5 914.838 8.70029   2
   1   3   5 1.45731 0.21312   2
   3   3   5 105.363 1.45267   2
   5   3   5 1111.72 12.5438  -1
   3   3   7 1111.72 12.5438   2
   9   3   5 8.23831 0.58478   2
  11   3   5 67.8983 1.47856   2
  15   3   5 103.197 2.73111  -1
   1   3  19 103.197 2.73111   2
  17   3   5 21.6509 2.91469  -1
   1   3  21 21.6509 2.91469   2
  19   3   5 5.97948 1.38810   2
 -22   4   5 17.6980 3.79139  -1
  -8   4  25 17.6980 3.79139   2
 -20   4   5 44.3517 1.89402  -1
  -8   4  23 44.3517 1.89402   2
 -18   4   5 1.48027 0.77618   2
 -16   4   5 37.0164 1.63266   2
 -14   4   5 -0.5252 0.46662   2
 -12   4   5 94.8355 2.88509  -1
  -6   4  13 94.8355 2.88509   2
 -10   4   5 13.2595 0.61737  -1
  -6   4  11 13.2595 0.61737   2
  -8   4   5 30.8123 0.92833   2
  -8   4   5 79.4159 3.67351  -1
  -6   4   9 79.4159 3.67351   2
  -6   4   5 66.0503 1.05887   2
  -4   4   5 23.5725 0.56237   2
  -2   4   5 437.384 4.40433   2
   0   4   5 290.684 3.34619  -1
   4   4   1 290.684 3.34619   2
   2   4   5 13.0046 0.47870   2
   4   4   5 38.1820 0.84788   2
   6   4   5 415.999 4.55223   2
   8   4   5 22.5104 0.82440   2
  10   4   5 13.8196 0.76123  -1
   2   4  13 13.8196 0.76123   2
  12   4   5 87.6406 4.90032  -1
   2   4  15 87.6406 4.90032   2
  14   4   5 28.8476 1.56485   2
  16   4   5 27.2378 1.62973   2
  20   4   5 16.5701 2.11387  -1
   0   4  25 16.5701 2.11387   2
 -23   5   5 16.1723 1.97170   2
 -21   5   5 -1.5649 0.80674   2
 -19   5   5 0.90297 0.89657   2
 -17   5   5 15.1824 2.13506  -1
  -7   5  19 15.1824 2.13506   2
 -15   5   5 36.2414 1.28984  -1
  -7   5  17 36.2414 1.28984   2
 -13   5   5 17.7910 3.57970  -1
  -7   5  15 17.7910 3.57970   2
 -11   5   5 21.0044 0.93835   2
  -9   5   5 81.7212 1.55303   2
  -7   5   5 20.7773 0.61006   2
  -5   5   5 271.387 2.99359  -1
  -5   5   5 271.387 2.99359   2
  -3   5   5 57.7943 0.93565   2
  -1   5   5 47.4069 0.78326   2
   1   5   5 58.4370 0.94145   2
   3   5   5 105.645 1.50698   2
   5   5   5 232.451 3.10115  -1
   3   5   7 232.451 3.10115   2
   7   5   5 3.39333 0.39846   2
   9   5   5 0.82594 0.34524   2
  11   5   5 -0.0019 0.41965   2
  15   5   5 97.1423 3.03515  -1
   1   5  19 97.1423 3.03515   2
  17   5   5 8.28851 2.26278  -1
   1   5  21 8.28851 2.26278   2
  19   5   5 0.56207 1.09149   2
 -22   6   5 1.58217 3.21858  -1
  -8   6  25 1.58217 3.21858   2
 -20   6   5 7.48121 1.62508  -1
  -8   6  23 7.48121 1.62508   2
 -18   6   5 33.1931 1.96242   2
 -16   6   5 5.69408 0.86976   2
 -14   6   5 23.9148 1.18640   2
 -12   6   5 35.0167 2.27599  -1
  -6   6  13 35.0167 2.27599   2
 -10   6   5 59.3367 1.21401  -1
  -6   6  11 59.3367 1.21401   2
  -8   6   5 2.66076 0.43770   2
  -6   6   5 7.85954 0.46445   2
  -4   6   5 5.84525 0.39475   2
  -2   6   5 238.754 2.67502   2
   0   6   5 334.958 3.56159  -1
   4   6   1 334.958 3.56159   2
   2   6   5 101.769 1.44116   2
   4   6   5 6.02869 0.44476   2
   6   6   5 3.64171 0.40155   2
   8   6   5 27.3592 0.87691   2
  10   6   5 52.0477 1.47087  -1
   2   6  13 52.0477 1.47087   2
  12   6   5 38.0796 2.92293  -1
   2   6  15 38.0796 2.92293   2
  14   6   5 114.009 2.74346   2
  16   6   5 0.48115 0.69263   2
 -21   7   5 25.6980 2.01257   2
 -19   7   5 18.3051 1.64481   2
 -17   7   5 62.0322 4.31495  -1
  -7   7  19 62.0322 4.31495   2
 -15   7   5 106.458 2.19615  -1
  -7   7  17 106.458 2.19615   2
 -11   7   5 121.247 2.11436   2
  -9   7   5 0.03607 0.33980   2
  -7   7   5 21.9442 0.70539   2
  -5   7   5 37.0088 0.85395  -1
  -5   7   5 37.0088 0.85395   2
  -3   7   5 -0.3805 0.22303   2
  -1   7   5 38.4586 0.93770   2
   1   7   5 78.5894 1.41388   2
   3   7   5 7.99099 0.47150   2
   5   7   5 40.7255 1.10980  -1
   3   7   7 40.7255 1.10980   2
   7   7   5 5.04160 0.43823   2
   9   7   5 84.6036 1.78263   2
  11   7   5 97.3534 2.06541   2
  13   7   5 83.2457 2.28221   2
  15   7   5 14.6453 1.67112  -1
   1   7  19 14.6453 1.67112   2
  17   7   5 7.28250 2.17009  -1
   1   7  21 7.28250 2.17009   2
  19   7   5 -0.4890 0.91117   2
 -22   8   5 17.0600 3.82163  -1
  -8   8  25 17.0600 3.82163   2
 -20   8   5 46.7407 2.37035  -1
  -8   8  23 46.7407 2.37035   2
 -16   8   5 3.02644 0.79468   2
 -14   8   5 31.6657 1.56487   2
 -12   8   5 0.13681 1.95651  -1
  -6   8  13 0.13681 1.95651   2
 -10   8   5 3.52780 0.50430  -1
  -6   8  11 3.52780 0.50430   2
  -8   8   5 21.9458 0.74416   2
  -6   8   5 2.80078 0.39556   2
  -4   8   5 417.479 4.48151   2
  -2   8   5 519.596 5.36986   2
   0   8   5 3.41852 0.43110  -1
   4   8   1 3.41852 0.43110   2
   4   8   5 25.5129 0.76839   2
   6   8   5 22.2815 0.75210   2
   8   8   5 0.73850 0.39980   2
  10   8   5 12.1607 1.14935  -1
   2   8  13 12.1607 1.14935   2
  12   8   5 67.5116 3.11977  -1
   2   8  15 67.5116 3.11977   2
  14   8   5 16.9549 1.28263   2
  16   8   5 -0.2364 0.69286   2
 -21   9   5 39.4202 2.49403   2
 -19   9   5 44.3848 2.46485   2
 -17   9   5 12.4085 2.98282  -1
  -7   9  19 12.4085 2.98282   2
 -15   9   5 75.6963 2.15315  -1
  -7   9  17 75.6963 2.15315   2
 -13   9   5 0.97477 0.62625   2
 -11   9   5 18.9650 0.91038   2
  -9   9   5 1.86393 0.33062   2
  -7   9   5 149.555 2.09508   2
  -5   9   5 8.53887 0.55579  -1
  -5   9   5 8.53887 0.55579   2
  -3   9   5 28.6347 0.80313   2
  -1   9   5 1.50384 0.40930   2
   1   9   5 332.231 4.10768   2
   3   9   5 16.4293 0.62285   2
   5   9   5 90.0531 1.49966  -1
   3   9   7 90.0531 1.49966   2
   7   9   5 0.53877 0.27589   2
   9   9   5 67.8044 1.63319   2
  11   9   5 237.472 3.66676   2
  15   9   5 67.7737 2.66497  -1
   1   9  19 67.7737 2.66497   2
  17   9   5 6.27742 2.15639  -1
   1   9  21 6.27742 2.15639   2
  19   9   5 5.35314 1.14096   2
 -20  10   5 32.0347 2.17133  -1
  -8  10  23 32.0347 2.17133   2
 -18  10   5 87.6063 6.96752  -1
  -8  10  21 87.6063 6.96752   2
 -16  10   5 33.7182 1.81005   2
 -14  10   5 1.10984 0.67231   2
 -12  10   5 54.6986 5.04993  -1
  -6  10  13 54.6986 5.04993   2
 -10  10   5 53.1279 1.23096  -1
  -6  10  11 53.1279 1.23096   2
  -8  10   5 177.660 2.42795   2
  -6  10   5 48.8642 1.09054   2
  -4  10   5 0.06154 0.29526   2
  -2  10   5 8.51208 0.49529   2
   0  10   5 191.193 2.42350  -1
   4  10   1 191.193 2.42350   2
   2  10   5 108.700 4.01263  -1
   4  10   3 108.700 4.01263   2
   4  10   5 156.283 2.17078   2
   6  10   5 1.48696 0.33998   2
   8  10   5 99.9156 1.98808   2
  10  10   5 43.4090 1.70368  -1
   2  10  13 43.4090 1.70368   2
  12  10   5 72.0107 3.26435  -1
   2  10  15 72.0107 3.26435   2
  14  10   5 8.55581 1.22122   2
  16  10   5 -1.3235 0.82539   2
 -21  11   5 6.32720 1.43655   2
 -19  11   5 10.8986 1.18060   2
 -17  11   5 15.4711 2.56923  -1
  -7  11  19 15.4711 2.56923   2
 -15  11   5 89.0108 2.39998  -1
  -7  11  17 89.0108 2.39998   2
 -11  11   5 14.0516 1.06184   2
  -9  11   5 1.59155 0.38650   2
  -7  11   5 116.427 1.85151   2
  -5  11   5 26.1707 0.82612  -1
  -5  11   5 26.1707 0.82612   2
  -3  11   5 0.41260 0.32065   2
  -1  11   5 78.2618 1.59109   2
   1  11   5 4.49648 0.54005   2
   3  11   5 17.5680 0.86683   2
   5  11   5 25.7204 1.02019  -1
   3  11   7 25.7204 1.02019   2
   7  11   5 5.91137 0.63486   2
   9  11   5 3.22655 0.58667   2
  11  11   5 -0.5792 0.57339   2
  15  11   5 29.7502 2.33381  -1
   1  11  19 29.7502 2.33381   2
  17  11   5 2.74933 2.77759  -1
   1  11  21 2.74933 2.77759   2
 -20  12   5 24.0103 2.03403  -1
  -8  12  23 24.0103 2.03403   2
 -16  12   5 30.3972 1.76851   2
 -14  12   5 10.8979 1.10188   2
 -10  12   5 60.6189 1.59644  -1
  -6  12  11 60.6189 1.59644   2
  -8  12   5 37.7969 1.06644   2
  -6  12   5 13.9168 0.72250   2
  -4  12   5 8.68533 0.66794   2
  -2  12   5 5.40937 0.46524   2
   0  12   5 50.0681 1.08545  -1
   4  12   1 50.0681 1.08545   2
   2  12   5 5.85558 1.69428  -1
   4  12   3 5.85558 1.69428   2
   4  12   5 0.59417 0.29075   2
   6  12   5 20.5415 0.94370   2
   8  12   5 4.65528 0.76212   2
  10  12   5 0.76496 1.00452  -1
   2  12  13 0.76496 1.00452   2
  12  12   5 10.1232 1.85627  -1
   2  12  15 10.1232 1.85627   2
  14  12   5 -0.4603 0.88499   2
  16  12   5 2.66733 1.11853   2
 -19  13   5 0.03755 0.85182   2
 -17  13   5 74.0931 3.93768  -1
  -7  13  19 74.0931 3.93768   2
 -15  13   5 68.9541 2.20784  -1
  -7  13  17 68.9541 2.20784   2
 -11  13   5 11.7342 1.03730   2
  -9  13   5 -0.5849 0.42751   2
  -7  13   5 1.12360 0.39504   2
  -5  13   5 31.0140 0.96407  -1
  -5  13   5 31.0140 0.96407   2
  -3  13   5 0.36092 0.32453   2
  -1  13   5 3.82581 0.54976   2
   1  13   5 23.8009 1.08628   2
   3  13   5 8.83404 0.69338   2
   5  13   5 86.4200 1.88518  -1
   3  13   7 86.4200 1.88518   2
   7  13   5 0.16871 0.51942   2
   7  13   5 67.3646 4.18083  -1
   3  13   9 67.3646 4.18083   2
   9  13   5 0.20600 0.61894   2
  11  13   5 18.4096 1.57650   2
  15  13   5 12.2719 1.98709  -1
   1  13  19 12.2719 1.98709   2
  17  13   5 4.19429 3.00964  -1
   1  13  21 4.19429 3.00964   2
 -16  14   5 18.5529 1.51408   2
 -14  14   5 1.43379 0.76261   2
 -12  14   5 11.2453 4.20414  -1
  -6  14  13 11.2453 4.20414   2
 -10  14   5 52.4521 1.59094  -1
  -6  14  11 52.4521 1.59094   2
  -8  14   5 2.82864 0.50279   2
  -6  14   5 78.6283 1.59693   2
  -4  14   5 0.86983 0.41443   2
  -2  14   5 3.20714 0.43876   2
   0  14   5 18.3077 0.79736  -1
   4  14   1 18.3077 0.79736   2
   4  14   5 204.798 3.19916   2
   6  14   5 -0.4106 0.55509   2
   8  14   5 47.6755 1.88068   2
  10  14   5 24.3213 1.72539  -1
   2  14  13 24.3213 1.72539   2
  12  14   5 1.38416 2.89310  -1
   2  14  15 1.38416 2.89310   2
  14  14   5 10.7181 1.47252   2
  16  14   5 5.09639 1.33055   2
 -19  15   5 0.82570 0.84670   2
 -17  15   5 8.10386 2.71305  -1
  -7  15  19 8.10386 2.71305   2
 -15  15   5 10.4499 1.27098  -1
  -7  15  17 10.4499 1.27098   2
 -11  15   5 3.20388 0.82579   2
  -9  15   5 1.43393 0.65640   2
  -7  15   5 17.9289 0.91942   2
  -5  15   5 1.25622 0.53586  -1
  -5  15   5 1.25622 0.53586   2
  -3  15   5 4.25466 0.62664   2
  -1  15   5 10.1035 0.80301   2
   1  15   5 47.6082 1.44328   2
   3  15   5 -3.4416 2.25875  -1
   3  15   5 -3.4416 2.25875   2
   5  15   5 38.1107 1.73262  -1
   3  15   7 38.1107 1.73262   2
   7  15   5 0.12971 0.64707   2
   9  15   5 7.10820 0.94783   2
  11  15   5 -0.7390 0.74795   2
  15  15   5 1.89710 1.75205  -1
   1  15  19 1.89710 1.75205   2
 -18  16   5 0.19792 5.84192  -1
  -8  16  21 0.19792 5.84192   2
 -16  16   5 0.51084 0.71628   2
 -14  16   5 31.9031 1.82221   2
 -12  16   5 1.81139 2.85319  -1
  -6  16  13 1.81139 2.85319   2
 -10  16   5 11.1133 1.06305  -1
  -6  16  11 11.1133 1.06305   2
  -6  16   5 41.3198 1.31289   2
  -4  16   5 94.0375 2.04689   2
  -2  16   5 -0.2424 0.49170   2
  -2  16   5 0.33489 2.22049  -1
  -4  16   1 0.33489 2.22049   2
   0  16   5 5.30308 0.79201  -1
   4  16   1 5.30308 0.79201   2
   2  16   5 90.3502 2.04342   2
   4  16   5 28.2644 1.50873   2
   6  16   5 173.507 3.44769   2
   8  16   5 10.6904 1.11999   2
  10  16   5 17.1833 1.68511  -1
   2  16  13 17.1833 1.68511   2
  12  16   5 19.0177 2.89902  -1
   2  16  15 19.0177 2.89902   2
  14  16   5 -0.8741 0.89138   2
 -17  17   5 7.06533 3.06099  -1
  -7  17  19 7.06533 3.06099   2
 -15  17   5 13.6359 1.48059  -1
  -7  17  17 13.6359 1.48059   2
 -13  17   5 -3.2089 4.64779  -1
  -7  17  15 -3.2089 4.64779   2
 -11  17   5 105.370 2.71442   2
  -9  17   5 8.10585 0.99315   2
  -7  17   5 18.7099 1.30368   2
  -5  17   5 8.90355 0.94260  -1
  -5  17   5 8.90355 0.94260   2
  -3  17   5 2.13431 0.65079   2
  -1  17   5 14.8379 1.04007   2
   1  17   5 4.27436 0.72992   2
   3  17   5 47.4079 1.85204   2
   5  17   5 105.055 2.62433  -1
   3  17   7 105.055 2.62433   2
   9  17   5 3.24344 0.97168   2
  11  17   5 0.96148 0.93220   2
 -16  18   5 4.40420 1.20347   2
 -14  18   5 3.65446 1.00504   2
 -12  18   5 77.0579 4.91146  -1
  -6  18  13 77.0579 4.91146   2
 -10  18   5 58.8613 1.89889  -1
  -6  18  11 58.8613 1.89889   2
  -6  18   5 254.122 4.35250   2
  -4  18   5 1.66116 0.65010   2
  -2  18   5 277.448 4.18341   2
   0  18   5 49.7906 1.77274  -1
   4  18   1 49.7906 1.77274   2
   2  18   5 0.75461 0.69725   2
   4  18   5 19.9340 1.39689   2
   6  18   5 20.3056 1.46455   2
   8  18   5 18.4221 1.59628   2
  10  18   5 4.25193 1.51712  -1
   2  18  13 4.25193 1.51712   2
  12  18   5 7.48208 2.52322  -1
   2  18  15 7.48208 2.52322   2
  14  18   5 -0.8166 1.01833   2
 -15  19   5 5.02573 1.39871  -1
  -7  19  17 5.02573 1.39871   2
 -13  19   5 -0.1520 5.24348  -1
  -7  19  15 -0.1520 5.24348   2
 -11  19   5 1.34488 1.14825   2
  -9  19   5 17.5089 1.87169   2
  -7  19   5 58.8333 2.81708   2
  -5  19   5 2.66520 0.97497  -1
  -5  19   5 2.66520 0.97497   2
  -3  19   5 5.31601 0.81112   2
  -1  19   5 58.5496 1.80765   2
   1  19   5 7.92609 0.98236   2
   3  19   5 73.3000 2.25154   2
   5  19   5 9.04441 1.26097  -1
   3  19   7 9.04441 1.26097   2
   7  19   5 41.5627 5.06732  -1
   3  19   9 41.5627 5.06732   2
   9  19   5 1.93396 0.97676   2
  11  19   5 11.0225 1.46749   2
  13  19   5 6.15462 1.40670   2
 -14  20   5 3.79578 1.37844   2
 -12  20   5 2.02844 2.67774  -1
  -6  20  13 2.02844 2.67774   2
 -10  20   5 1.41200 1.17208  -1
  -6  20  11 1.41200 1.17208   2
  -8  20   5 0.09155 3.36844  -1
  -6  20   9 0.09155 3.36844   2
  -6  20   5 30.5849 1.88144   2
  -4  20   5 62.6721 2.46386   2
  -2  20   5 24.6135 1.39079   2
   0  20   5 119.454 3.19952  -1
   4  20   1 119.454 3.19952   2
   2  20   5 5.21371 0.95901   2
   4  20   5 93.0971 2.63458   2
   6  20   5 10.0757 1.16773   2
   8  20   5 14.2630 1.55498   2
  10  20   5 9.89954 1.97200  -1
   2  20  13 9.89954 1.97200   2
  12  20   5 7.57506 2.80056  -1
   2  20  15 7.57506 2.80056   2
 -13  21   5 -0.4247 3.41614  -1
  -7  21  15 -0.4247 3.41614   2
 -11  21   5 -2.2579 1.15368   2
  -9  21   5 5.10019 1.43320   2
  -7  21   5 10.0200 5.51290  -1
  -5  21   7 10.0200 5.51290   2
  -5  21   5 52.1895 2.19421  -1
  -5  21   5 52.1895 2.19421   2
  -3  21   5 0.37419 0.60852   2
  -1  21   5 1.40379 0.58268   2
   1  21   5 19.3414 1.63606   2
   3  21   5 -0.3256 0.70935   2
   5  21   5 42.2558 1.96340  -1
   3  21   7 42.2558 1.96340   2
   7  21   5 23.7672 3.21953  -1
   3  21   9 23.7672 3.21953   2
   9  21   5 -1.0495 0.97370   2
  11  21   5 19.3398 4.45394   2
 -12  22   5 -0.3845 2.89723  -1
  -6  22  13 -0.3845 2.89723   2
 -10  22   5 4.99889 1.65938  -1
  -6  22  11 4.99889 1.65938   2
  -8  22   5 -3.1428 3.49251  -1
  -6  22   9 -3.1428 3.49251   2
  -6  22   5 1.22689 1.20551   2
  -4  22   5 13.9745 1.52057   2
  -2  22   5 1.53800 0.64046   2
   0  22   5 2.09423 1.30651  -1
   4  22   1 2.09423 1.30651   2
   2  22   5 0.71168 0.71796   2
   2  22   5 -1.8756 5.07644  -1
   4  22   3 -1.8756 5.07644   2
   4  22   5 15.9646 1.60015   2
   6  22   5 1.28629 0.88532   2
   8  22   5 27.5024 2.02780   2
 -11  23   5 2.62630 1.49138   2
  -9  23   5 23.9632 2.38948   2
  -7  23   5 -0.4263 5.52735  -1
  -5  23   7 -0.4263 5.52735   2
  -5  23   5 41.0455 2.49659  -1
  -5  23   5 41.0455 2.49659   2
  -3  23   5 11.7493 5.85494  -1
  -5  23   3 11.7493 5.85494   2
  -1  23   5 2.51811 0.79809   2
   1  23   5 1.06405 0.95689   2
   3  23   5 1.56622 1.05602   2
   5  23   5 3.57839 1.27581  -1
   3  23   7 3.57839 1.27581   2
   7  23   5 16.3052 3.22683  -1
   3  23   9 16.3052 3.22683   2
  -8  24   5 1.34934 4.06026  -1
  -6  24   9 1.34934 4.06026   2
  -6  24   5 4.95916 1.46100   2
  -4  24   5 44.9209 2.48247   2
  -2  24   5 0.35905 1.16171   2
   0  24   5 0.45933 1.36377  -1
   4  24   1 0.45933 1.36377   2
   2  24   5 10.5322 3.87705  -1
   4  24   3 10.5322 3.87705   2
   4  24   5 0.19731 1.06810   2
   6  24   5 4.10058 2.69929   2
  -5  25   5 6.29329 1.64391  -1
  -5  25   5 6.29329 1.64391   2
  -3  25   5 12.8955 4.18066  -1
  -5  25   3 12.8955 4.18066   2
  -1  25   5 3.16418 1.38999   2
   1  25   5 7.06251 1.33783   2
   3  25   5 0.47256 2.18043   2
 -22   0   6 -0.0288 1.45348   2
 -20   0   6 6.11876 1.74478   2
 -18   0   6 12.7026 4.17354  -1
  -8   0  20 12.7026 4.17354   2
 -16   0   6 115.037 3.61210  -1
  -8   0  18 115.037 3.61210   2
 -14   0   6 211.881 4.06728   2
 -12   0   6 84.9702 2.11598   2
 -10   0   6 17.8727 0.98279   2
  -8   0   6 1361.42 26.0883  -1
  -6   0   8 1361.42 26.0883   2
  -6   0   6 2725.02 35.7463  -1
  -6   0   6 2725.02 35.7463   2
  -2   0   6 1892.21 24.8260   2
   0   0   6 349.745 5.81549   2
   2   0   6 2116.27 27.9110   2
   4   0   6 39.1046 1.33808  -1
   4   0   6 39.1046 1.33808   2
   6   0   6 481.077 14.3977  -1
   4   0   8 481.077 14.3977   2
   8   0   6 43.5098 1.54036   2
  10   0   6 15.7920 1.08937   2
  12   0   6 69.4620 2.24347   2
  14   0   6 6.52600 1.69996  -1
   2   0  18 6.52600 1.69996   2
  16   0   6 80.9176 6.93657  -1
   2   0  20 80.9176 6.93657   2
  18   0   6 48.3382 4.08949   2
  20   0   6 2.52533 2.67360   2
 -23   1   6 7.07695 2.58941  -1
  -9   1  26 7.07695 2.58941   2
 -21   1   6 16.3009 1.49163  -1
  -9   1  24 16.3009 1.49163   2
 -17   1   6 11.0365 1.04473   2
 -15   1   6 -0.6308 0.45114   2
 -13   1   6 11.5386 1.30420  -1
  -7   1  14 11.5386 1.30420   2
 -11   1   6 136.857 1.94734  -1
  -7   1  12 136.857 1.94734   2
  -9   1   6 1094.34 10.6637   2
  -7   1   6 1.19671 0.25744   2
  -5   1   6 2030.94 18.9239   2
  -3   1   6 3.55970 0.26416   2
  -1   1   6 336.358 3.48754  -1
   5   1   0 336.358 3.48754   2
   1   1   6 652.992 6.40545   2
   3   1   6 579.397 5.86676   2
   5   1   6 154.532 2.08812   2
   7   1   6 18.3065 0.77278   2
   9   1   6 13.3259 0.77150  -1
   3   1  12 13.3259 0.77150   2
  11   1   6 10.1157 2.40836  -1
   3   1  14 10.1157 2.40836   2
  13   1   6 30.0339 1.22942   2
  15   1   6 3.08620 0.61946   2
  17   1   6 14.6061 1.68145   2
  19   1   6 6.06913 1.67866  -1
   1   1  24 6.06913 1.67866   2
 -22   2   6 -0.5566 0.91655   2
 -20   2   6 4.53464 1.03883   2
 -18   2   6 7.97914 2.52992  -1
  -8   2  20 7.97914 2.52992   2
 -16   2   6 23.0159 1.26862  -1
  -8   2  18 23.0159 1.26862   2
 -12   2   6 9.12425 0.55651   2
 -10   2   6 84.4222 1.39443   2
  -6   2   6 1090.09 10.4428  -1
  -6   2   6 1090.09 10.4428   2
  -4   2   6 51.4868 0.85412   2
  -4   2   6 44.0308 1.62430  -1
  -6   2   4 44.0308 1.62430   2
  -2   2   6 33.9258 0.71618   2
   0   2   6 163.615 2.23135   2
   2   2   6 490.385 4.99687   2
   4   2   6 86.9856 1.44013  -1
   4   2   6 86.9856 1.44013   2
   8   2   6 0.52758 0.31785   2
  10   2   6 5.91934 0.58501   2
  14   2   6 50.7654 1.98843  -1
   2   2  18 50.7654 1.98843   2
  16   2   6 2.62122 2.15760  -1
   2   2  20 2.62122 2.15760   2
  18   2   6 11.4131 1.64248   2
 -23   3   6 5.99420 3.60587  -1
  -9   3  26 5.99420 3.60587   2
 -21   3   6 1.38448 1.09918  -1
  -9   3  24 1.38448 1.09918   2
 -17   3   6 74.6778 2.22905   2
 -15   3   6 13.3482 0.92494   2
 -13   3   6 33.7774 1.59165  -1
  -7   3  14 33.7774 1.59165   2
 -11   3   6 6.78159 0.57765  -1
  -7   3  12 6.78159 0.57765   2
  -7   3   6 0.14634 0.21596   2
  -5   3   6 3.37264 0.29968   2
  -3   3   6 63.4797 0.96806   2
  -1   3   6 4.42438 0.28929  -1
   5   3   0 4.42438 0.28929   2
   1   3   6 40.4546 0.76289   2
   3   3   6 116.984 1.62752   2
   5   3   6 630.576 6.49260   2
   9   3   6 31.1716 1.05614  -1
   3   3  12 31.1716 1.05614   2
  11   3   6 27.6572 3.22148  -1
   3   3  14 27.6572 3.22148   2
  13   3   6 0.60113 0.54014   2
  15   3   6 33.9895 1.72591   2
  19   3   6 22.2423 2.17156  -1
   1   3  24 22.2423 2.17156   2
 -22   4   6 10.2611 1.47641   2
 -20   4   6 3.65500 1.04296   2
 -18   4   6 5.36511 2.84511  -1
  -8   4  20 5.36511 2.84511   2
 -16   4   6 98.1543 2.34935  -1
  -8   4  18 98.1543 2.34935   2
 -12   4   6 29.4851 1.11597   2
 -10   4   6 4.71200 0.52821   2
  -8   4   6 185.433 2.31661   2
  -6   4   6 25.8074 0.66732  -1
  -6   4   6 25.8074 0.66732   2
  -4   4   6 66.7310 1.05185   2
  -2   4   6 44.5292 0.77802   2
   0   4   6 4.08264 0.29187   2
   2   4   6 3.88477 0.34416   2
   4   4   6 371.692 4.38197  -1
   4   4   6 371.692 4.38197   2
   6   4   6 307.602 3.85948   2
   8   4   6 20.0800 0.82578   2
  10   4   6 6.77855 0.57372   2
  14   4   6 67.3883 2.21228  -1
   2   4  18 67.3883 2.21228   2
  16   4   6 30.4620 2.63132  -1
   2   4  20 30.4620 2.63132   2
  18   4   6 2.29340 1.14347   2
 -23   5   6 14.8571 3.76795  -1
  -9   5  26 14.8571 3.76795   2
 -21   5   6 33.2098 2.03146  -1
  -9   5  24 33.2098 2.03146   2
 -19   5   6 3.28082 0.96204   2
 -17   5   6 27.0594 1.54756   2
 -15   5   6 2.43167 0.63750   2
 -13   5   6 11.7083 1.45055  -1
  -7   5  14 11.7083 1.45055   2
 -11   5   6 38.8521 0.98023  -1
  -7   5  12 38.8521 0.98023   2
  -7   5   6 11.1504 0.53340   2
  -5   5   6 11.3254 0.51854   2
  -3   5   6 146.449 1.82731   2
  -1   5   6 1.10161 0.34161  -1
   5   5   0 1.10161 0.34161   2
   1   5   6 0.11914 0.22238   2
   3   5   6 237.619 2.80590   2
   5   5   6 41.7531 0.96302   2
   7   5   6 -0.0880 0.29358   2
   9   5   6 8.23757 0.74283  -1
   3   5  12 8.23757 0.74283   2
  11   5   6 25.0557 3.39612  -1
   3   5  14 25.0557 3.39612   2
  13   5   6 0.43559 0.47643   2
  15   5   6 10.6962 1.11552   2
  19   5   6 16.2593 2.08924  -1
   1   5  24 16.2593 2.08924   2
 -22   6   6 3.94160 1.15687   2
 -20   6   6 -0.7051 0.83450   2
 -18   6   6 4.72663 2.08837  -1
  -8   6  20 4.72663 2.08837   2
 -16   6   6 27.5267 1.23266  -1
  -8   6  18 27.5267 1.23266   2
 -14   6   6 120.105 7.17766  -1
  -8   6  16 120.105 7.17766   2
 -12   6   6 31.1992 1.14153   2
 -10   6   6 1.05235 0.39955   2
  -8   6   6 19.6515 0.65195   2
  -6   6   6 1.32454 0.43597  -1
  -6   6   6 1.32454 0.43597   2
  -4   6   6 11.7170 0.51510   2
  -2   6   6 28.7227 0.66231   2
   0   6   6 64.4816 1.22438   2
   2   6   6 218.385 2.60416   2
   4   6   6 65.7979 1.24761  -1
   4   6   6 65.7979 1.24761   2
   6   6   6 7.80132 0.53659   2
   8   6   6 2.21727 0.39643   2
  10   6   6 18.6284 1.02628   2
  12   6   6 23.2586 1.21896   2
  14   6   6 4.48136 1.38522  -1
   2   6  18 4.48136 1.38522   2
  16   6   6 5.86380 2.11903  -1
   2   6  20 5.86380 2.11903   2
  18   6   6 22.5129 1.83755   2
 -21   7   6 4.51953 1.43943  -1
  -9   7  24 4.51953 1.43943   2
 -19   7   6 15.3417 5.71203  -1
  -9   7  22 15.3417 5.71203   2
 -19   7   6 0.71239 0.90332   2
 -17   7   6 3.01022 0.85975   2
 -15   7   6 5.31390 0.85755   2
 -13   7   6 105.815 3.93126  -1
  -7   7  14 105.815 3.93126   2
 -11   7   6 7.12012 0.60267  -1
  -7   7  12 7.12012 0.60267   2
  -9   7   6 1.16448 0.39872   2
  -7   7   6 97.3597 1.52591   2
  -5   7   6 43.1015 0.94683   2
  -3   7   6 6.31677 0.42068   2
  -1   7   6 35.0351 0.91161  -1
   5   7   0 35.0351 0.91161   2
   3   7   6 115.279 1.68336   2
   5   7   6 0.77815 0.31456   2
   7   7   6 40.3537 1.01792   2
   9   7   6 23.0888 0.95433  -1
   3   7  12 23.0888 0.95433   2
  11   7   6 74.0178 5.66574  -1
   3   7  14 74.0178 5.66574   2
  13   7   6 12.3024 1.12550   2
  15   7   6 28.7235 1.69106   2
  19   7   6 5.88158 2.00055  -1
   1   7  24 5.88158 2.00055   2
 -22   8   6 15.2724 1.74437   2
 -20   8   6 13.0782 1.57697   2
 -18   8   6 24.4766 3.53491  -1
  -8   8  20 24.4766 3.53491   2
 -16   8   6 25.8757 1.40713  -1
  -8   8  18 25.8757 1.40713   2
 -14   8   6 2.67218 0.73091   2
 -14   8   6 118.699 5.54046  -1
  -8   8  16 118.699 5.54046   2
 -12   8   6 99.1124 1.96077   2
 -10   8   6 22.2041 0.95071   2
  -8   8   6 21.0639 0.73959   2
  -6   8   6 277.059 3.24497  -1
  -6   8   6 277.059 3.24497   2
  -4   8   6 88.2049 1.42554   2
  -2   8   6 63.6893 1.31580   2
   0   8   6 107.031 1.79899   2
   2   8   6 489.695 5.65977   2
   4   8   6 57.0485 1.16501  -1
   4   8   6 57.0485 1.16501   2
   6   8   6 53.7141 1.15509   2
   8   8   6 126.893 2.27496   2
  10   8   6 48.7979 1.47535   2
  14   8   6 44.0003 2.19189  -1
   2   8  18 44.0003 2.19189   2
  16   8   6 0.63392 2.02261  -1
   2   8  20 0.63392 2.02261   2
  18   8   6 1.06383 0.75635   2
 -21   9   6 11.4801 1.94913  -1
  -9   9  24 11.4801 1.94913   2
 -17   9   6 43.8407 2.03112   2
 -15   9   6 -0.1220 0.67967   2
 -13   9   6 41.3708 4.19548  -1
  -7   9  14 41.3708 4.19548   2
 -11   9   6 36.2501 1.05218  -1
  -7   9  12 36.2501 1.05218   2
  -9   9   6 -0.1204 0.28391   2
  -7   9   6 11.2212 0.61459   2
  -5   9   6 701.661 7.18568   2
  -3   9   6 76.4979 1.31337   2
  -1   9   6 28.6333 0.76775  -1
   5   9   0 28.6333 0.76775   2
   3   9   6 10.4771 0.52030   2
   5   9   6 6.17091 0.47602   2
   7   9   6 1.33191 0.40681   2
   9   9   6 270.671 3.93107  -1
   3   9  12 270.671 3.93107   2
  11   9   6 111.593 3.79220  -1
   3   9  14 111.593 3.79220   2
  13   9   6 98.6959 2.58616   2
  15   9   6 -0.4295 0.66552   2
 -22  10   6 0.19927 2.80027   2
 -20  10   6 20.3489 1.85550   2
 -18  10   6 15.5171 2.67839  -1
  -8  10  20 15.5171 2.67839   2
 -16  10   6 32.9766 1.58958  -1
  -8  10  18 32.9766 1.58958   2
 -14  10   6 2.64613 0.75175   2
 -14  10   6 63.4733 5.46280  -1
  -8  10  16 63.4733 5.46280   2
 -12  10   6 48.0117 1.65908   2
 -10  10   6 1.01815 0.45657   2
  -8  10   6 71.6652 1.37694   2
  -6  10   6 253.120 3.11619  -1
  -6  10   6 253.120 3.11619   2
  -4  10   6 14.0044 0.66154   2
  -2  10   6 5.10717 0.54998   2
   0  10   6 38.8851 1.10655   2
   4  10   6 37.2638 0.94638  -1
   4  10   6 37.2638 0.94638   2
   6  10   6 113.478 1.82560   2
   8  10   6 3.96879 0.54961   2
  10  10   6 23.5168 1.19417   2
  14  10   6 25.5544 2.16669  -1
   2  10  18 25.5544 2.16669   2
  16  10   6 6.31496 2.70876  -1
   2  10  20 6.31496 2.70876   2
  18  10   6 0.37979 1.06589   2
 -21  11   6 28.3724 2.09745  -1
  -9  11  24 28.3724 2.09745   2
 -19  11   6 -0.2008 4.20903  -1
  -9  11  22 -0.2008 4.20903   2
 -17  11   6 0.92389 0.74525   2
 -15  11   6 -0.1082 0.66668   2
 -13  11   6 104.161 6.59011  -1
  -7  11  14 104.161 6.59011   2
 -11  11   6 61.4416 1.38489  -1
  -7  11  12 61.4416 1.38489   2
  -9  11   6 14.5600 1.02179   2
  -7  11   6 106.992 1.78077   2
  -5  11   6 101.748 1.69217   2
  -3  11   6 28.8174 0.86602   2
  -1  11   6 99.7240 1.69447  -1
   5  11   0 99.7240 1.69447   2
   1  11   6 8.14733 0.65706   2
   1  11   6 38.5523 2.13669  -1
   5  11   2 38.5523 2.13669   2
   3  11   6 2.99375 0.48917   2
   5  11   6 10.7220 0.61176   2
   7  11   6 14.8387 0.87037   2
   9  11   6 74.5711 2.12580  -1
   3  11  12 74.5711 2.12580   2
  11  11   6 37.5861 2.52162  -1
   3  11  14 37.5861 2.52162   2
  13  11   6 3.13750 1.01663   2
  15  11   6 2.80112 1.02086   2
 -20  12   6 0.29416 0.83506   2
 -18  12   6 14.1509 2.74935  -1
  -8  12  20 14.1509 2.74935   2
 -16  12   6 78.0188 2.35559  -1
  -8  12  18 78.0188 2.35559   2
 -14  12   6 6.82675 0.98869   2
 -12  12   6 16.8973 1.22453   2
 -10  12   6 2.78722 0.56118   2
  -8  12   6 2.50137 0.44556   2
  -6  12   6 95.0618 1.66957  -1
  -6  12   6 95.0618 1.66957   2
  -4  12   6 7.81818 0.55708   2
  -2  12   6 12.4781 0.80442   2
   0  12   6 6.01664 0.61359   2
   2  12   6 62.4748 1.49324   2
   4  12   6 109.525 2.19509  -1
   4  12   6 109.525 2.19509   2
   6  12   6 29.2610 1.42109   2
   8  12   6 12.4583 1.03639   2
  10  12   6 79.9205 2.21375   2
  14  12   6 0.09582 1.26964  -1
   2  12  18 0.09582 1.26964   2
  16  12   6 1.58021 2.55391  -1
   2  12  20 1.58021 2.55391   2
 -19  13   6 30.8045 5.51075  -1
  -9  13  22 30.8045 5.51075   2
 -17  13   6 71.0386 2.45847   2
 -15  13   6 3.08317 0.82576   2
 -13  13   6 54.0906 3.76644  -1
  -7  13  14 54.0906 3.76644   2
 -11  13   6 29.8458 1.28721  -1
  -7  13  12 29.8458 1.28721   2
  -9  13   6 56.2954 1.33170   2
  -7  13   6 0.00553 0.37680   2
  -5  13   6 28.6189 0.96949   2
  -3  13   6 25.3735 0.90684   2
  -1  13   6 3.12032 0.53918  -1
   5  13   0 3.12032 0.53918   2
   3  13   6 21.7022 1.07504   2
   5  13   6 17.0222 1.12507   2
   7  13   6 154.788 3.08028   2
   9  13   6 6.03442 1.27035  -1
   3  13  12 6.03442 1.27035   2
  11  13   6 11.0241 2.91536  -1
   3  13  14 11.0241 2.91536   2
  13  13   6 4.94258 1.16692   2
  15  13   6 1.19574 0.96880   2
 -20  14   6 4.32452 1.09031   2
 -18  14   6 0.29175 2.45812  -1
  -8  14  20 0.29175 2.45812   2
 -16  14   6 16.7316 1.41402  -1
  -8  14  18 16.7316 1.41402   2
 -12  14   6 6.63291 0.90394   2
 -10  14   6 44.9277 1.73544   2
  -8  14   6 20.0533 0.95682   2
  -6  14   6 8.48692 0.68641  -1
  -6  14   6 8.48692 0.68641   2
  -4  14   6 31.7926 1.01228   2
  -2  14   6 0.32869 0.45509   2
   0  14   6 32.3573 1.29470   2
   2  14   6 47.2528 2.93901  -1
   4  14   4 47.2528 2.93901   2
   4  14   6 -0.4605 0.87567  -1
   4  14   6 -0.4605 0.87567   2
   6  14   6 248.288 4.20507   2
   8  14   6 39.4013 1.74281   2
  10  14   6 18.5262 1.57064   2
  14  14   6 2.83708 1.50406  -1
   2  14  18 2.83708 1.50406   2
  16  14   6 7.56407 3.00475  -1
   2  14  20 7.56407 3.00475   2
 -17  15   6 6.04960 1.08355   2
 -15  15   6 7.05975 1.09871   2
 -13  15   6 30.5844 3.43760  -1
  -7  15  14 30.5844 3.43760   2
 -11  15   6 32.5683 1.40868  -1
  -7  15  12 32.5683 1.40868   2
  -7  15   6 7.56975 0.69325   2
  -5  15   6 10.1942 0.83050   2
  -3  15   6 2.08766 0.57421   2
  -1  15   6 1.14673 0.58509  -1
   5  15   0 1.14673 0.58509   2
   3  15   6 10.4192 0.82316   2
   5  15   6 166.859 3.29434   2
   7  15   6 127.859 2.90272   2
   9  15   6 9.69049 1.41181  -1
   3  15  12 9.69049 1.41181   2
  11  15   6 7.37802 2.47586  -1
   3  15  14 7.37802 2.47586   2
  13  15   6 1.31832 1.04508   2
  15  15   6 0.67407 1.08139   2
 -18  16   6 3.11152 2.25601  -1
  -8  16  20 3.11152 2.25601   2
 -16  16   6 15.7994 1.62765  -1
  -8  16  18 15.7994 1.62765   2
 -14  16   6 37.0553 5.82768  -1
  -8  16  16 37.0553 5.82768   2
 -12  16   6 22.7312 1.48838   2
 -10  16   6 0.06977 0.62663   2
  -8  16   6 4.44310 0.74662   2
  -6  16   6 15.8372 1.02391  -1
  -6  16   6 15.8372 1.02391   2
  -4  16   6 2.27399 0.60840   2
  -2  16   6 6.56405 0.76614   2
   0  16   6 5.83722 0.77116   2
   4  16   6 7.86364 1.13722  -1
   4  16   6 7.86364 1.13722   2
   6  16   6 27.1127 1.54728   2
   8  16   6 7.65202 0.96646   2
  10  16   6 13.1458 1.41080   2
  14  16   6 2.69313 1.63968  -1
   2  16  18 2.69313 1.63968   2
 -17  17   6 0.01535 0.83219   2
 -15  17   6 15.6695 1.60088   2
 -13  17   6 12.3614 2.79965  -1
  -7  17  14 12.3614 2.79965   2
 -11  17   6 34.8885 1.52812  -1
  -7  17  12 34.8885 1.52812   2
  -7  17   6 40.3384 1.70245   2
  -5  17   6 185.148 3.17944   2
  -3  17   6 10.9706 0.94427   2
  -1  17   6 77.6726 2.09701  -1
   5  17   0 77.6726 2.09701   2
   3  17   6 241.405 4.22638   2
   5  17   6 175.322 3.54100   2
   7  17   6 9.35825 1.06725   2
   9  17   6 -0.0333 1.35982  -1
   3  17  12 -0.0333 1.35982   2
  11  17   6 3.90267 2.56865  -1
   3  17  14 3.90267 2.56865   2
  13  17   6 3.96894 1.18349   2
 -16  18   6 1.36980 1.44886  -1
  -8  18  18 1.36980 1.44886   2
 -14  18   6 -2.1219 5.37887  -1
  -8  18  16 -2.1219 5.37887   2
 -12  18   6 4.36263 0.81106   2
 -10  18   6 4.06662 1.01861   2
  -6  18   6 11.9723 1.16682  -1
  -6  18   6 11.9723 1.16682   2
  -4  18   6 52.6266 1.68350   2
  -2  18   6 3.46213 0.73360   2
   0  18   6 25.2547 1.34033   2
   2  18   6 1.29446 0.70630   2
   4  18   6 1.85188 1.07489  -1
   4  18   6 1.85188 1.07489   2
   6  18   6 6.64666 1.01434   2
   8  18   6 1.69689 0.92747   2
  10  18   6 12.9528 1.48816   2
 -15  19   6 0.59294 1.19095   2
 -13  19   6 20.5593 2.61355  -1
  -7  19  14 20.5593 2.61355   2
 -11  19   6 14.5857 1.57722  -1
  -7  19  12 14.5857 1.57722   2
  -9  19   6 63.8911 4.83871  -1
  -7  19  10 63.8911 4.83871   2
  -7  19   6 36.6272 2.05490   2
  -5  19   6 -0.4588 0.55574   2
  -3  19   6 49.9742 1.80467   2
  -1  19   6 3.51068 0.99597  -1
   5  19   0 3.51068 0.99597   2
   1  19   6 55.9074 2.00111   2
   3  19   6 58.5858 2.07937   2
   5  19   6 25.6577 1.66138   2
   7  19   6 1.72844 0.83815   2
   9  19   6 12.6840 1.91752  -1
   3  19  12 12.6840 1.91752   2
  11  19   6 -0.9013 2.51216  -1
   3  19  14 -0.9013 2.51216   2
 -14  20   6 4.15154 3.86626  -1
  -8  20  16 4.15154 3.86626   2
 -12  20   6 2.21009 1.28576   2
 -10  20   6 12.0458 1.69623   2
  -8  20   6 14.6050 5.12567  -1
  -6  20   8 14.6050 5.12567   2
  -6  20   6 104.407 2.94382  -1
  -6  20   6 104.407 2.94382   2
  -4  20   6 0.34218 0.54620   2
  -2  20   6 6.40205 0.84507   2
   0  20   6 3.08910 0.65274   2
   2  20   6 31.2649 1.72870   2
   4  20   6 92.1796 2.64930  -1
   4  20   6 92.1796 2.64930   2
   6  20   6 5.61665 3.11620  -1
   4  20   8 5.61665 3.11620   2
   8  20   6 0.98525 0.96710   2
  10  20   6 1.96806 1.09216   2
 -13  21   6 5.57389 3.65635  -1
  -7  21  14 5.57389 3.65635   2
 -11  21   6 3.37913 1.60591  -1
  -7  21  12 3.37913 1.60591   2
  -9  21   6 0.27233 3.32239  -1
  -7  21  10 0.27233 3.32239   2
  -7  21   6 -0.2110 1.10002   2
  -5  21   6 -0.6173 0.77599   2
  -3  21   6 20.8361 1.68232   2
  -1  21   6 7.11690 1.38322  -1
   5  21   0 7.11690 1.38322   2
   1  21   6 2.50519 0.83610   2
   3  21   6 4.34311 0.95447   2
   5  21   6 36.4183 2.00473   2
   7  21   6 22.5937 1.89603   2
   9  21   6 -0.0006 1.49428  -1
   3  21  12 -0.0006 1.49428   2
 -12  22   6 2.44008 1.40999   2
 -10  22   6 6.90145 1.61484   2
  -8  22   6 1.61409 5.39498  -1
  -6  22   8 1.61409 5.39498   2
  -6  22   6 10.6099 1.70299  -1
  -6  22   6 10.6099 1.70299   2
  -4  22   6 12.6757 5.75858  -1
  -6  22   4 12.6757 5.75858   2
  -2  22   6 4.10112 0.80118   2
   0  22   6 10.4018 1.32027   2
   2  22   6 15.8245 1.59051   2
   4  22   6 2.11761 1.29492  -1
   4  22   6 2.11761 1.29492   2
   6  22   6 38.3917 4.55310  -1
   4  22   8 38.3917 4.55310   2
   8  22   6 1.44187 1.07018   2
 -11  23   6 6.46959 3.80575   2
  -9  23   6 4.82839 4.01747  -1
  -7  23  10 4.82839 4.01747   2
  -7  23   6 1.94369 1.30075   2
  -5  23   6 26.8100 2.30316   2
  -3  23   6 27.0329 2.21563   2
  -3  23   6 17.6054 6.12400  -1
  -5  23   2 17.6054 6.12400   2
  -1  23   6 7.07194 1.49554  -1
   5  23   0 7.07194 1.49554   2
   1  23   6 13.6419 1.50568   2
   1  23   6 10.1426 3.80149  -1
   5  23   2 10.1426 3.80149   2
   3  23   6 1.44144 0.88273   2
   5  23   6 9.18960 1.45192   2
   7  23   6 2.68724 0.99724   2
  -8  24   6 33.1280 7.09345  -1
  -6  24   8 33.1280 7.09345   2
  -6  24   6 13.1030 1.91918  -1
  -6  24   6 13.1030 1.91918   2
  -4  24   6 15.9455 6.73333  -1
  -6  24   4 15.9455 6.73333   2
  -2  24   6 3.32756 1.41611   2
   0  24   6 2.48881 1.05315   2
   2  24   6 5.01445 1.27516   2
   4  24   6 35.5695 2.34887  -1
   4  24   6 35.5695 2.34887   2
  -5  25   6 17.9839 2.64072   2
  -3  25   6 -3.7060 6.03625  -1
  -5  25   2 -3.7060 6.03625   2
  -1  25   6 -1.2066 1.69281  -1
   5  25   0 -1.2066 1.69281   2
   1  25   6 13.2048 3.68126  -1
   5  25   2 13.2048 3.68126   2
 -22   0   7 1.71334 1.75206  -1
 -10   0  25 1.71334 1.75206   2
 -18   0   7 1.14943 1.03664   2
 -16   0   7 -0.0633 0.85449   2
 -14   0   7 -0.0452 1.42977  -1
  -8   0  15 -0.0452 1.42977   2
 -12   0   7 -0.4480 0.58892  -1
  -8   0  13 -0.4480 0.58892   2
 -10   0   7 -1.8502 2.38888  -1
  -8   0  11 -1.8502 2.38888   2
 -10   0   7 -0.4024 0.41346   2
  -8   0   7 1.05134 0.43185   2
  -6   0   7 0.10275 0.27826   2
  -4   0   7 -0.3819 0.22722   2
  -2   0   7 0.26735 0.38478  -1
  -6   0   1 0.26735 0.38478   2
   0   0   7 0.04541 0.23956   2
   2   0   7 0.54514 0.33011   2
   4   0   7 0.28335 0.41671   2
   6   0   7 0.35236 0.43879   2
   8   0   7 2.06894 0.91162  -1
   4   0  11 2.06894 0.91162   2
  12   0   7 -0.2061 0.62746   2
  14   0   7 0.11238 0.76765   2
  16   0   7 0.21964 1.24654   2
  18   0   7 -2.0041 1.97008  -1
   2   0  23 -2.0041 1.97008   2
 -23   1   7 -0.0517 0.99388   2
 -21   1   7 1.34903 0.97960   2
 -19   1   7 25.8314 3.44339  -1
  -9   1  21 25.8314 3.44339   2
 -17   1   7 54.9188 1.83901  -1
  -9   1  19 54.9188 1.83901   2
 -15   1   7 5.70272 0.68289   2
 -13   1   7 69.6358 1.39034   2
 -11   1   7 22.8923 0.79531   2
  -9   1   7 552.927 8.23991  -1
  -7   1   9 552.927 8.23991   2
  -7   1   7 20.6369 0.63019  -1
  -7   1   7 20.6369 0.63019   2
  -3   1   7 43.4842 0.75337   2
  -1   1   7 1.34028 0.23799   2
   1   1   7 52.8559 0.91338   2
   3   1   7 547.299 5.68778  -1
   5   1   5 547.299 5.68778   2
   5   1   7 123.667 1.97884   2
   7   1   7 116.290 1.86504   2
   9   1   7 5.12324 0.54445   2
  13   1   7 49.8833 1.92942  -1
   3   1  17 49.8833 1.92942   2
  15   1   7 18.7516 2.59696  -1
   3   1  19 18.7516 2.59696   2
  17   1   7 9.49334 1.45352   2
  19   1   7 10.1424 1.74569   2
 -22   2   7 38.9060 1.91311  -1
 -10   2  25 38.9060 1.91311   2
 -18   2   7 7.52174 0.99561   2
 -16   2   7 42.6747 1.73868   2
 -14   2   7 13.9328 1.14902  -1
  -8   2  15 13.9328 1.14902   2
 -12   2   7 95.0406 1.60616  -1
  -8   2  13 95.0406 1.60616   2
  -8   2   7 229.209 2.59735   2
  -6   2   7 193.957 2.32507   2
  -4   2   7 146.380 1.79966   2
  -2   2   7 134.204 1.65258  -1
  -6   2   1 134.204 1.65258   2
   0   2   7 37.8990 0.82962   2
   0   2   7 59.7574 3.37546  -1
   6   2   1 59.7574 3.37546   2
   2   2   7 188.420 2.28556   2
   4   2   7 16.1913 0.67925   2
   6   2   7 23.5799 0.83600   2
   8   2   7 95.2652 1.73441  -1
   4   2  11 95.2652 1.73441   2
  10   2   7 51.8353 2.16698  -1
   4   2  13 51.8353 2.16698   2
  12   2   7 9.98102 0.79579   2
  14   2   7 -0.3430 0.50208   2
  18   2   7 1.39451 1.65598  -1
   2   2  23 1.39451 1.65598   2
 -23   3   7 1.06168 1.16396   2
 -21   3   7 2.76285 1.03048   2
 -19   3   7 15.7735 3.21160  -1
  -9   3  21 15.7735 3.21160   2
 -17   3   7 75.4342 2.10973  -1
  -9   3  19 75.4342 2.10973   2
 -15   3   7 103.074 6.61699  -1
  -9   3  17 103.074 6.61699   2
 -13   3   7 1.56181 0.45937   2
 -11   3   7 5.18816 0.40556   2
  -9   3   7 201.663 7.10504  -1
  -7   3   9 201.663 7.10504   2
  -7   3   7 13.9487 0.56374  -1
  -7   3   7 13.9487 0.56374   2
  -5   3   7 26.8842 2.25780  -1
  -7   3   5 26.8842 2.25780   2
  -3   3   7 6.88514 0.37078   2
  -1   3   7 447.400 5.30861   2
   1   3   7 115.558 1.55912   2
   3   3   7 844.193 8.43383  -1
   5   3   5 844.193 8.43383   2
   5   3   7 210.914 2.68481   2
   7   3   7 350.168 4.10982   2
   9   3   7 40.7898 1.12897   2
  13   3   7 1.62692 1.10930  -1
   3   3  17 1.62692 1.10930   2
  15   3   7 56.2048 2.94145  -1
   3   3  19 56.2048 2.94145   2
  17   3   7 9.73298 1.50334   2
  19   3   7 4.00676 1.38751   2
 -22   4   7 19.8686 1.76878  -1
 -10   4  25 19.8686 1.76878   2
 -20   4   7 20.6733 5.54263  -1
 -10   4  23 20.6733 5.54263   2
 -18   4   7 27.1135 1.73908   2
 -16   4   7 8.44508 0.85893   2
 -14   4   7 118.833 4.84366  -1
  -8   4  15 118.833 4.84366   2
 -12   4   7 11.7047 0.69982  -1
  -8   4  13 11.7047 0.69982   2
 -10   4   7 23.5813 2.56336  -1
  -8   4  11 23.5813 2.56336   2
  -8   4   7 3.77976 0.38818   2
  -6   4   7 46.5732 0.94220   2
  -2   4   7 174.745 2.05666  -1
  -6   4   1 174.745 2.05666   2
   0   4   7 17.9534 0.54919   2
   2   4   7 57.3530 1.06059   2
   4   4   7 140.811 1.97438   2
   6   4   7 0.44102 0.31425   2
   8   4   7 35.3815 1.09411  -1
   4   4  11 35.3815 1.09411   2
  10   4   7 30.3472 2.73385  -1
   4   4  13 30.3472 2.73385   2
  12   4   7 34.0649 1.45978   2
  14   4   7 18.0256 1.32695   2
  18   4   7 12.2098 1.90056  -1
   2   4  23 12.2098 1.90056   2
 -23   5   7 1.47597 1.22528   2
 -21   5   7 -0.6050 0.93367   2
 -19   5   7 5.99670 2.29575  -1
  -9   5  21 5.99670 2.29575   2
 -17   5   7 102.109 2.49601  -1
  -9   5  19 102.109 2.49601   2
 -15   5   7 19.8916 3.15587  -1
  -9   5  17 19.8916 3.15587   2
 -13   5   7 6.96033 0.69508   2
 -11   5   7 2.65994 0.48011   2
  -9   5   7 22.1228 0.70026   2
  -9   5   7 44.4425 3.19820  -1
  -7   5   9 44.4425 3.19820   2
  -7   5   7 90.0190 1.41583  -1
  -7   5   7 90.0190 1.41583   2
  -5   5   7 238.303 2.78158   2
  -3   5   7 8.29525 0.44264   2
  -1   5   7 19.9125 0.59514   2
   1   5   7 360.070 3.89395   2
   3   5   7 307.341 3.53331  -1
   5   5   5 307.341 3.53331   2
   5   5   7 38.4860 0.96172   2
   7   5   7 0.74321 0.32797   2
   9   5   7 43.3296 1.10437   2
  13   5   7 4.91094 1.17333  -1
   3   5  17 4.91094 1.17333   2
  15   5   7 45.3017 2.79564  -1
   3   5  19 45.3017 2.79564   2
  17   5   7 22.0682 1.79365   2
  19   5   7 5.92757 1.50118   2
 -22   6   7 13.2995 1.63645  -1
 -10   6  25 13.2995 1.63645   2
 -20   6   7 -4.5759 5.28004  -1
 -10   6  23 -4.5759 5.28004   2
 -18   6   7 0.06800 0.76404   2
 -16   6   7 87.4412 2.34098   2
 -14   6   7 17.4824 2.71483  -1
  -8   6  15 17.4824 2.71483   2
 -12   6   7 24.7402 0.87939  -1
  -8   6  13 24.7402 0.87939   2
 -10   6   7 12.5823 2.40537  -1
  -8   6  11 12.5823 2.40537   2
  -8   6   7 6.47252 0.47307   2
  -6   6   7 10.4819 0.55364   2
  -4   6   7 74.9227 1.24643   2
  -2   6   7 141.106 2.00226  -1
  -6   6   1 141.106 2.00226   2
   2   6   7 12.8345 0.58216   2
   4   6   7 15.1511 0.67403   2
   6   6   7 10.5606 0.62794   2
   8   6   7 66.8923 1.46869  -1
   4   6  11 66.8923 1.46869   2
  10   6   7 24.6115 4.02104  -1
   4   6  13 24.6115 4.02104   2
  12   6   7 23.6749 1.26036   2
  14   6   7 -0.4334 0.65019   2
  18   6   7 5.54422 1.72384  -1
   2   6  23 5.54422 1.72384   2
 -23   7   7 20.0837 3.13562   2
 -21   7   7 2.95166 1.09791   2
 -19   7   7 57.3469 4.49557  -1
  -9   7  21 57.3469 4.49557   2
 -17   7   7 33.0653 1.57746  -1
  -9   7  19 33.0653 1.57746   2
 -15   7   7 16.5439 4.57949  -1
  -9   7  17 16.5439 4.57949   2
 -13   7   7 6.84282 0.73004   2
 -11   7   7 6.55203 0.62382   2
  -9   7   7 -0.3024 0.25238   2
  -7   7   7 20.7350 0.72314  -1
  -7   7   7 20.7350 0.72314   2
  -5   7   7 0.47227 0.31522   2
  -3   7   7 32.3758 0.79987   2
  -1   7   7 225.604 2.96814   2
   1   7   7 289.598 3.64387   2
   3   7   7 52.8407 1.16974  -1
   5   7   5 52.8407 1.16974   2
   5   7   7 15.4266 0.70369   2
   7   7   7 2.54979 0.41095   2
   9   7   7 6.11723 0.66767   2
  11   7   7 14.7356 1.01581   2
  13   7   7 59.2380 2.41185  -1
   3   7  17 59.2380 2.41185   2
  15   7   7 11.7307 2.18110  -1
   3   7  19 11.7307 2.18110   2
  17   7   7 5.81267 0.89986   2
 -22   8   7 7.95352 1.48691  -1
 -10   8  25 7.95352 1.48691   2
 -20   8   7 13.5432 6.16711  -1
 -10   8  23 13.5432 6.16711   2
 -18   8   7 27.6368 1.88601   2
 -16   8   7 48.3999 1.95986   2
 -14   8   7 268.414 5.22926  -1
  -8   8  15 268.414 5.22926   2
 -12   8   7 135.975 2.16291  -1
  -8   8  13 135.975 2.16291   2
 -10   8   7 1.21398 1.76492  -1
  -8   8  11 1.21398 1.76492   2
  -8   8   7 0.49380 0.31272   2
  -6   8   7 51.9408 1.09401   2
  -4   8   7 54.1858 1.08585   2
  -2   8   7 1.91245 0.37419  -1
  -6   8   1 1.91245 0.37419   2
   2   8   7 10.7111 0.52087   2
   4   8   7 4.10057 0.41177   2
   6   8   7 -0.1234 0.30578   2
   8   8   7 1.61214 0.69531  -1
   4   8  11 1.61214 0.69531   2
  10   8   7 26.0010 2.90784  -1
   4   8  13 26.0010 2.90784   2
  12   8   7 29.6188 1.40892   2
  14   8   7 2.64021 0.74382   2
  18   8   7 3.94929 2.04394  -1
   2   8  23 3.94929 2.04394   2
 -21   9   7 0.33868 1.03664   2
 -19   9   7 9.26945 2.55135  -1
  -9   9  21 9.26945 2.55135   2
 -17   9   7 117.251 3.16647  -1
  -9   9  19 117.251 3.16647   2
 -15   9   7 0.52358 0.69908   2
 -15   9   7 94.7575 6.60448  -1
  -9   9  17 94.7575 6.60448   2
 -13   9   7 25.9387 1.41656   2
 -11   9   7 4.29642 0.59151   2
  -9   9   7 18.0956 0.74973   2
  -7   9   7 197.115 2.58225  -1
  -7   9   7 197.115 2.58225   2
  -5   9   7 1.26313 0.32988   2
  -3   9   7 77.0214 1.31960   2
  -1   9   7 229.271 3.12925   2
   3   9   7 121.028 1.82941  -1
   5   9   5 121.028 1.82941   2
   5   9   7 29.9965 0.93347   2
   7   9   7 245.869 3.55127   2
   9   9   7 185.436 2.88094   2
  13   9   7 8.22596 1.11305  -1
   3   9  17 8.22596 1.11305   2
  15   9   7 9.12632 2.66602  -1
   3   9  19 9.12632 2.66602   2
  17   9   7 52.5149 2.81531   2
 -20  10   7 27.1072 4.08855  -1
 -10  10  23 27.1072 4.08855   2
 -18  10   7 0.78749 0.77361   2
 -16  10   7 -0.1107 0.69395   2
 -14  10   7 113.854 4.93009  -1
  -8  10  15 113.854 4.93009   2
 -12  10   7 53.8545 1.34632  -1
  -8  10  13 53.8545 1.34632   2
 -10  10   7 45.2020 1.32418   2
  -8  10   7 6.15660 0.51649   2
  -6  10   7 1.35289 0.36224   2
  -4  10   7 45.0488 1.02729   2
  -2  10   7 104.931 1.60716  -1
  -6  10   1 104.931 1.60716   2
   2  10   7 42.5278 1.18417   2
   4  10   7 1.06350 0.32775   2
   6  10   7 2.98594 0.44521   2
   8  10   7 190.471 3.11918  -1
   4  10  11 190.471 3.11918   2
  10  10   7 245.381 5.96152  -1
   4  10  13 245.381 5.96152   2
  12  10   7 7.97310 1.15384   2
  14  10   7 6.75062 1.13756   2
 -21  11   7 3.24290 1.26782   2
 -19  11   7 9.63569 2.65026  -1
  -9  11  21 9.63569 2.65026   2
 -17  11   7 42.6320 1.79098  -1
  -9  11  19 42.6320 1.79098   2
 -15  11   7 46.4190 5.02162  -1
  -9  11  17 46.4190 5.02162   2
 -13  11   7 4.08033 0.83010   2
 -11  11   7 54.5220 1.47703   2
  -9  11   7 15.8351 0.77338   2
  -7  11   7 23.2044 0.84794  -1
  -7  11   7 23.2044 0.84794   2
  -5  11   7 7.43198 0.54277   2
  -3  11   7 1.21637 0.31538   2
  -1  11   7 106.263 1.95764   2
   1  11   7 40.1712 1.17641   2
   3  11   7 21.1705 0.76562  -1
   5  11   5 21.1705 0.76562   2
   5  11   7 20.3156 0.99850   2
   7  11   7 40.7883 1.62195   2
   9  11   7 11.1397 1.05750   2
  11  11   7 4.91780 0.76509   2
  13  11   7 6.42722 1.45786  -1
   3  11  17 6.42722 1.45786   2
  15  11   7 6.29780 2.62511  -1
   3  11  19 6.29780 2.62511   2
  17  11   7 3.49385 1.21843   2
 -20  12   7 2.72484 3.61116  -1
 -10  12  23 2.72484 3.61116   2
 -18  12   7 22.4329 1.65691   2
 -16  12   7 68.7453 2.35444   2
 -14  12   7 36.5747 2.41210  -1
  -8  12  15 36.5747 2.41210   2
 -12  12   7 30.3347 1.28189  -1
  -8  12  13 30.3347 1.28189   2
 -10  12   7 13.5119 0.89736   2
  -8  12   7 1.64738 0.44222   2
  -6  12   7 6.99407 0.58460   2
  -4  12   7 34.2933 0.96797   2
  -2  12   7 11.7726 0.65508  -1
  -6  12   1 11.7726 0.65508   2
   0  12   7 13.3167 1.16077  -1
   6  12   1 13.3167 1.16077   2
   2  12   7 3.46584 0.53689   2
   4  12   7 1.46763 0.49027   2
   6  12   7 263.468 4.27369   2
   8  12   7 22.1308 1.40816  -1
   4  12  11 22.1308 1.40816   2
  10  12   7 6.52542 2.60533  -1
   4  12  13 6.52542 2.60533   2
  12  12   7 2.82114 0.96043   2
  14  12   7 -0.0901 0.95392   2
 -19  13   7 0.98735 2.48422  -1
  -9  13  21 0.98735 2.48422   2
 -17  13   7 5.49052 1.31017  -1
  -9  13  19 5.49052 1.31017   2
 -15  13   7 15.6591 4.43528  -1
  -9  13  17 15.6591 4.43528   2
 -15  13   7 20.0132 1.46356   2
 -13  13   7 0.66654 0.67430   2
 -11  13   7 6.39571 0.86571   2
  -9  13   7 33.5809 1.11358   2
  -7  13   7 64.9265 1.42152  -1
  -7  13   7 64.9265 1.42152   2
  -5  13   7 41.3003 1.11850   2
  -3  13   7 23.7997 1.11039   2
  -1  13   7 10.6905 0.80542   2
   3  13   7 111.242 2.41276  -1
   5  13   5 111.242 2.41276   2
   5  13   7 28.7963 1.44289   2
   7  13   7 7.54575 0.92299   2
   9  13   7 8.43159 0.97833   2
  13  13   7 28.6623 2.05329  -1
   3  13  17 28.6623 2.05329   2
  15  13   7 4.37834 2.70034  -1
   3  13  19 4.37834 2.70034   2
 -20  14   7 19.2014 1.89035   2
 -18  14   7 0.05020 0.89523   2
 -16  14   7 6.87517 1.06339   2
 -14  14   7 9.31580 2.45456  -1
  -8  14  15 9.31580 2.45456   2
 -12  14   7 7.97483 0.99331  -1
  -8  14  13 7.97483 0.99331   2
 -10  14   7 29.1974 2.95366  -1
  -8  14  11 29.1974 2.95366   2
  -8  14   7 3.51475 0.56265   2
  -6  14   7 28.8135 1.08817   2
  -4  14   7 113.264 2.21171   2
  -2  14   7 2.80634 0.57568  -1
  -6  14   1 2.80634 0.57568   2
   0  14   7 119.503 4.94607  -1
   6  14   1 119.503 4.94607   2
   2  14   7 72.8331 1.76891   2
   4  14   7 10.4849 1.01003   2
   6  14   7 135.000 2.90025   2
   8  14   7 67.0465 2.43085  -1
   4  14  11 67.0465 2.43085   2
  10  14   7 0.23503 2.62423  -1
   4  14  13 0.23503 2.62423   2
  12  14   7 4.14117 1.12648   2
  14  14   7 1.22814 0.99439   2
 -19  15   7 3.94075 2.74748  -1
  -9  15  21 3.94075 2.74748   2
 -17  15   7 1.46279 1.16216  -1
  -9  15  19 1.46279 1.16216   2
 -15  15   7 0.26792 4.74554  -1
  -9  15  17 0.26792 4.74554   2
 -13  15   7 17.2677 1.37161   2
 -11  15   7 0.47394 0.67669   2
  -9  15   7 61.9808 5.76896  -1
  -7  15   9 61.9808 5.76896   2
  -7  15   7 7.04284 0.75769  -1
  -7  15   7 7.04284 0.75769   2
  -5  15   7 0.26022 0.50236   2
  -3  15   7 78.9498 1.87702   2
  -1  15   7 25.4359 1.23143   2
   3  15   7 44.3092 1.68781  -1
   5  15   5 44.3092 1.68781   2
   5  15   7 66.7120 2.06668   2
   7  15   7 61.2838 2.02762   2
   9  15   7 34.6864 1.73761   2
  13  15   7 6.56915 1.68111  -1
   3  15  17 6.56915 1.68111   2
  15  15   7 18.5117 3.23569  -1
   3  15  19 18.5117 3.23569   2
 -18  16   7 0.09739 0.92509   2
 -16  16   7 17.7656 1.51616   2
 -14  16   7 1.60683 2.51206  -1
  -8  16  15 1.60683 2.51206   2
 -12  16   7 7.80306 1.24617  -1
  -8  16  13 7.80306 1.24617   2
 -10  16   7 17.9289 4.85828  -1
  -8  16  11 17.9289 4.85828   2
  -8  16   7 33.9875 1.49098   2
  -6  16   7 25.2538 1.29121   2
  -4  16   7 38.8085 3.73609  -1
  -6  16   3 38.8085 3.73609   2
  -4  16   7 57.3966 1.66653   2
  -2  16   7 35.9347 1.27505  -1
  -6  16   1 35.9347 1.27505   2
   2  16   7 32.5424 1.35956   2
   4  16   7 102.784 2.56271   2
   6  16   7 7.27926 0.99204   2
   8  16   7 28.7602 1.88271  -1
   4  16  11 28.7602 1.88271   2
  10  16   7 0.83914 2.84735  -1
   4  16  13 0.83914 2.84735   2
  12  16   7 3.06590 1.07756   2
  14  16   7 4.89047 1.19111   2
 -17  17   7 1.34280 1.44785  -1
  -9  17  19 1.34280 1.44785   2
 -15  17   7 7.72647 5.30719  -1
  -9  17  17 7.72647 5.30719   2
 -13  17   7 1.19345 0.79855   2
 -11  17   7 51.3488 2.38329   2
  -9  17   7 21.0809 4.89250  -1
  -7  17   9 21.0809 4.89250   2
  -7  17   7 338.409 4.77157  -1
  -7  17   7 338.409 4.77157   2
  -5  17   7 23.2794 1.27766   2
  -3  17   7 2.82477 0.70893   2
  -1  17   7 49.8981 1.67644   2
   3  17   7 77.9863 2.27483  -1
   5  17   5 77.9863 2.27483   2
   5  17   7 0.29525 0.67252   2
   7  17   7 5.48922 0.95932   2
   9  17   7 1.19728 0.89687   2
  13  17   7 28.6268 2.28225  -1
   3  17  17 28.6268 2.28225   2
 -16  18   7 13.8013 1.99060   2
 -14  18   7 25.0760 3.20527  -1
  -8  18  15 25.0760 3.20527   2
 -12  18   7 12.9794 1.56194  -1
  -8  18  13 12.9794 1.56194   2
 -10  18   7 16.6549 5.08238  -1
  -8  18  11 16.6549 5.08238   2
  -8  18   7 2.16853 0.89847   2
  -6  18   7 260.316 4.48251   2
  -4  18   7 184.147 3.26279   2
  -4  18   7 137.571 6.42586  -1
  -6  18   3 137.571 6.42586   2
  -2  18   7 13.4640 1.20256  -1
  -6  18   1 13.4640 1.20256   2
   2  18   7 10.8000 1.10538   2
   4  18   7 5.17184 0.89732   2
   6  18   7 2.26300 0.87495   2
   8  18   7 -1.3855 1.39580  -1
   4  18  11 -1.3855 1.39580   2
  10  18   7 10.9761 2.87704  -1
   4  18  13 10.9761 2.87704   2
  12  18   7 -0.1761 1.05206   2
 -15  19   7 53.4454 5.15992  -1
  -9  19  17 53.4454 5.15992   2
 -13  19   7 0.54377 0.86554   2
 -11  19   7 29.6647 2.30999   2
  -9  19   7 10.8979 5.26363  -1
  -7  19   9 10.8979 5.26363   2
  -7  19   7 199.354 4.22005  -1
  -7  19   7 199.354 4.22005   2
  -5  19   7 2.30375 0.67690   2
  -3  19   7 38.6707 1.70458   2
  -1  19   7 0.84434 0.67378   2
   1  19   7 21.1333 1.46182   2
   3  19   7 6.59278 1.26696  -1
   5  19   5 6.59278 1.26696   2
   5  19   7 29.7867 1.73539   2
   7  19   7 3.09612 0.91090   2
   9  19   7 0.97036 1.00090   2
 -14  20   7 -2.2580 2.69053  -1
  -8  20  15 -2.2580 2.69053   2
 -12  20   7 2.90456 1.52767  -1
  -8  20  13 2.90456 1.52767   2
 -10  20   7 14.7699 3.86731  -1
  -8  20  11 14.7699 3.86731   2
  -8  20   7 13.5088 1.76854   2
  -6  20   7 57.0467 2.11969   2
  -4  20   7 29.3174 1.52394   2
  -2  20   7 5.32768 1.25806  -1
  -6  20   1 5.32768 1.25806   2
   0  20   7 0.91589 0.68634   2
   0  20   7 26.7442 5.21083  -1
   6  20   1 26.7442 5.21083   2
   2  20   7 6.52931 1.02400   2
   4  20   7 22.7021 1.59198   2
   6  20   7 0.03300 0.75845   2
   8  20   7 2.84705 1.53679  -1
   4  20  11 2.84705 1.53679   2
  10  20   7 2.66407 3.01185  -1
   4  20  13 2.66407 3.01185   2
 -13  21   7 -0.7270 1.19877   2
 -11  21   7 1.38933 1.17555   2
  -9  21   7 56.0418 7.09032  -1
  -7  21   9 56.0418 7.09032   2
  -7  21   7 13.6242 1.78450  -1
  -7  21   7 13.6242 1.78450   2
  -5  21   7 14.2649 5.24295  -1
  -7  21   5 14.2649 5.24295   2
  -3  21   7 12.7008 1.26950   2
  -1  21   7 0.40013 0.73164   2
   1  21   7 9.53815 1.16646   2
   3  21   7 42.0950 1.95771  -1
   5  21   5 42.0950 1.95771   2
   5  21   7 132.401 8.83264  -1
   5  21   7 132.401 8.83264   2
   7  21   7 10.2078 1.47725   2
   9  21   7 21.3584 1.95459   2
 -12  22   7 1.07250 1.67357  -1
  -8  22  13 1.07250 1.67357   2
 -10  22   7 3.72679 3.82735  -1
  -8  22  11 3.72679 3.82735   2
  -8  22   7 1.42847 1.25124   2
  -6  22   7 70.8740 3.31885   2
  -4  22   7 23.8494 6.24528  -1
  -6  22   3 23.8494 6.24528   2
  -2  22   7 0.55937 1.62272  -1
  -6  22   1 0.55937 1.62272   2
   0  22   7 0.52939 0.70980   2
   0  22   7 1.15983 3.25938  -1
   6  22   1 1.15983 3.25938   2
   2  22   7 6.76660 1.10547   2
   4  22   7 0.79693 0.84949   2
   6  22   7 15.7098 1.70370   2
   8  22   7 8.83505 1.79876  -1
   4  22  11 8.83505 1.79876   2
  -9  23   7 13.0609 4.39730  -1
  -7  23   9 13.0609 4.39730   2
  -7  23   7 7.86583 1.70666  -1
  -7  23   7 7.86583 1.70666   2
  -5  23   7 2.95169 3.84541  -1
  -7  23   5 2.95169 3.84541   2
  -3  23   7 0.58590 0.87610   2
  -1  23   7 3.07827 1.00093   2
   1  23   7 4.58743 0.81901   2
   3  23   7 3.14310 1.51365  -1
   5  23   5 3.14310 1.51365   2
   5  23   7 48.4163 4.19518  -1
   5  23   7 48.4163 4.19518   2
  -8  24   7 13.7087 1.98286   2
  -6  24   7 15.9555 2.06316   2
  -4  24   7 -0.3404 6.18059  -1
  -6  24   3 -0.3404 6.18059   2
  -2  24   7 9.03693 1.94299  -1
  -6  24   1 9.03693 1.94299   2
   0  24   7 0.80267 3.82888  -1
   6  24   1 0.80267 3.82888   2
   2  24   7 0.23553 1.03290   2
   4  24   7 8.59806 1.99387   2
  -3  25   7 7.44722 1.66715   2
  -1  25   7 12.4079 1.87446   2
 -22   0   8 2.08221 1.34504   2
 -20   0   8 4.18175 4.08395  -1
 -10   0  22 4.18175 4.08395   2
 -18   0   8 115.184 3.83320  -1
 -10   0  20 115.184 3.83320   2
 -16   0   8 80.1906 3.05742   2
 -14   0   8 7.28177 0.86063   2
 -12   0   8 93.9141 2.29655   2
 -10   0   8 747.562 15.4011  -1
  -8   0  10 747.562 15.4011   2
  -8   0   8 1118.22 15.3380  -1
  -8   0   8 1118.22 15.3380   2
  -6   0   8 1808.73 48.0311  -1
  -8   0   6 1808.73 48.0311   2
  -4   0   8 1025.44 13.9444   2
  -2   0   8 31.3558 0.99576   2
   0   0   8 711.834 9.94545   2
   2   0   8 664.633 9.57645  -1
   6   0   4 664.633 9.57645   2
   4   0   8 405.244 12.9225  -1
   6   0   6 405.244 12.9225   2
   6   0   8 76.4055 2.03950   2
   8   0   8 390.056 6.50847   2
  12   0   8 30.5935 2.24786  -1
   4   0  16 30.5935 2.24786   2
  14   0   8 48.7997 3.89323  -1
   4   0  18 48.7997 3.89323   2
  16   0   8 32.0290 3.22937   2
  18   0   8 -0.8963 1.45769   2
 -23   1   8 50.4937 2.24153  -1
 -11   1  26 50.4937 2.24153   2
 -21   1   8 11.8319 5.30084  -1
 -11   1  24 11.8319 5.30084   2
 -19   1   8 3.95933 0.86281   2
 -17   1   8 48.0655 1.87061   2
 -15   1   8 0.49242 1.41571  -1
  -9   1  16 0.49242 1.41571   2
 -13   1   8 9.32294 0.63866  -1
  -9   1  14 9.32294 0.63866   2
 -11   1   8 -2.2387 1.60945  -1
  -9   1  12 -2.2387 1.60945   2
  -9   1   8 231.793 2.82893   2
  -7   1   8 87.3155 1.38536   2
  -5   1   8 197.634 2.34919   2
  -5   1   8 140.727 5.42604  -1
  -7   1   4 140.727 5.42604   2
  -3   1   8 264.965 2.91897  -1
  -7   1   2 264.965 2.91897   2
  -1   1   8 137.121 2.04565   2
   1   1   8 215.167 2.53181   2
   3   1   8 118.550 1.84207   2
   5   1   8 3.82595 0.47852   2
   7   1   8 74.3336 1.52889  -1
   5   1  10 74.3336 1.52889   2
   9   1   8 52.3418 2.25427  -1
   5   1  12 52.3418 2.25427   2
  11   1   8 15.4521 0.91695   2
  13   1   8 4.34948 0.65332   2
  17   1   8 1.42199 1.53461  -1
   3   1  22 1.42199 1.53461   2
 -22   2   8 0.63721 1.00359   2
 -20   2   8 2.55033 2.61787  -1
 -10   2  22 2.55033 2.61787   2
 -18   2   8 55.2665 1.89210  -1
 -10   2  20 55.2665 1.89210   2
 -16   2   8 169.767 8.92083  -1
 -10   2  18 169.767 8.92083   2
 -14   2   8 25.0703 1.13397   2
 -12   2   8 4.24339 0.45933   2
 -10   2   8 4.88986 1.16269  -1
  -8   2  10 4.88986 1.16269   2
  -8   2   8 604.424 6.19156  -1
  -8   2   8 604.424 6.19156   2
  -6   2   8 2.21028 0.34482   2
  -6   2   8 172.551 4.69080  -1
  -8   2   6 172.551 4.69080   2
  -4   2   8 5.79074 0.37119   2
  -2   2   8 181.762 2.36644   2
   0   2   8 35.9514 0.86724   2
   2   2   8 202.281 2.53773  -1
   6   2   4 202.281 2.53773   2
   4   2   8 146.924 2.06255   2
   4   2   8 212.804 7.73441  -1
   6   2   6 212.804 7.73441   2
   6   2   8 44.6744 1.09272   2
   8   2   8 55.5469 1.30902   2
  12   2   8 53.8801 2.11702  -1
   4   2  16 53.8801 2.11702   2
  14   2   8 -4.1065 3.37932  -1
   4   2  18 -4.1065 3.37932   2
  16   2   8 0.72835 0.69472   2
  18   2   8 6.01756 1.38759   2
 -23   3   8 33.5238 2.08802  -1
 -11   3  26 33.5238 2.08802   2
 -21   3   8 14.9217 5.61374  -1
 -11   3  24 14.9217 5.61374   2
 -19   3   8 2.37649 0.91131   2
 -17   3   8 27.8029 1.52693   2
 -15   3   8 9.98917 1.51172  -1
  -9   3  16 9.98917 1.51172   2
 -13   3   8 0.66845 0.52454  -1
  -9   3  14 0.66845 0.52454   2
 -11   3   8 121.766 5.35748  -1
  -9   3  12 121.766 5.35748   2
  -9   3   8 7.72385 0.50407   2
  -7   3   8 11.2103 0.58276   2
  -5   3   8 87.2523 2.81255  -1
  -7   3   4 87.2523 2.81255   2
  -5   3   8 50.1731 0.96322   2
  -3   3   8 365.429 4.20222  -1
  -7   3   2 365.429 4.20222   2
  -1   3   8 0.83353 0.27922   2
  -1   3   8 70.8604 4.06244  -1
   7   3   0 70.8604 4.06244   2
   1   3   8 1.64817 0.30621   2
   3   3   8 26.9998 0.81341   2
   5   3   8 464.939 14.1018  -1
   5   3   8 464.939 14.1018   2
   7   3   8 295.319 3.72672  -1
   5   3  10 295.319 3.72672   2
   9   3   8 39.8634 2.12128  -1
   5   3  12 39.8634 2.12128   2
  11   3   8 2.62397 0.54970   2
  13   3   8 2.25051 0.65284   2
  17   3   8 2.53468 1.87142  -1
   3   3  22 2.53468 1.87142   2
 -22   4   8 -0.2794 0.93736   2
 -20   4   8 22.6367 2.70151  -1
 -10   4  22 22.6367 2.70151   2
 -18   4   8 24.1331 1.41787  -1
 -10   4  20 24.1331 1.41787   2
 -16   4   8 38.0442 3.15974  -1
 -10   4  18 38.0442 3.15974   2
 -14   4   8 0.56512 0.49936   2
 -12   4   8 1.32332 0.45637   2
 -10   4   8 5.71145 1.62861  -1
  -8   4  10 5.71145 1.62861   2
  -8   4   8 74.6537 1.29237  -1
  -8   4   8 74.6537 1.29237   2
  -6   4   8 74.5514 1.26069   2
  -4   4   8 39.8975 0.85148   2
  -2   4   8 386.246 4.43567   2
   0   4   8 166.943 2.08352   2
   2   4   8 142.323 1.98957  -1
   6   4   4 142.323 1.98957   2
   4   4   8 0.10288 0.30933   2
   6   4   8 0.70836 0.33163   2
   8   4   8 141.727 2.24212   2
  12   4   8 46.8676 1.85963  -1
   4   4  16 46.8676 1.85963   2
  14   4   8 47.4695 3.19345  -1
   4   4  18 47.4695 3.19345   2
  16   4   8 9.65764 1.19078   2
  18   4   8 -0.6404 1.04242   2
 -23   5   8 24.4581 2.40661  -1
 -11   5  26 24.4581 2.40661   2
 -21   5   8 22.5861 5.95682  -1
 -11   5  24 22.5861 5.95682   2
 -19   5   8 26.9409 1.82429   2
 -17   5   8 47.2407 1.83682   2
 -15   5   8 38.4566 2.40516  -1
  -9   5  16 38.4566 2.40516   2
 -13   5   8 17.2817 0.88571  -1
  -9   5  14 17.2817 0.88571   2
 -11   5   8 -3.4909 1.86190  -1
  -9   5  12 -3.4909 1.86190   2
  -9   5   8 6.89489 0.48052   2
  -7   5   8 104.860 1.60816   2
  -5   5   8 8.64771 0.51520   2
  -3   5   8 119.564 1.79257  -1
  -7   5   2 119.564 1.79257   2
   1   5   8 73.6805 1.24190   2
   3   5   8 -0.4153 0.27801   2
   5   5   8 9.05872 0.58348   2
   7   5   8 37.8681 1.13019  -1
   5   5  10 37.8681 1.13019   2
   9   5   8 62.3029 3.47451  -1
   5   5  12 62.3029 3.47451   2
  11   5   8 56.1767 1.52811   2
  13   5   8 3.85000 0.68813   2
  17   5   8 12.6149 1.94236  -1
   3   5  22 12.6149 1.94236   2
 -22   6   8 10.8588 1.50837   2
 -20   6   8 6.52155 2.90080  -1
 -10   6  22 6.52155 2.90080   2
 -18   6   8 7.46701 1.10790  -1
 -10   6  20 7.46701 1.10790   2
 -14   6   8 90.8375 1.99117   2
 -12   6   8 29.2887 1.20449   2
 -10   6   8 15.4284 1.80582  -1
  -8   6  10 15.4284 1.80582   2
  -8   6   8 59.2292 1.16332  -1
  -8   6   8 59.2292 1.16332   2
  -6   6   8 46.2741 1.01492   2
  -4   6   8 1.99889 0.35473   2
  -2   6   8 78.6717 1.26525   2
   0   6   8 9.88993 0.51071   2
   2   6   8 28.0517 0.83952  -1
   6   6   4 28.0517 0.83952   2
   4   6   8 151.161 2.14484   2
   6   6   8 9.58326 0.62710   2
   8   6   8 0.35528 0.37971   2
  10   6   8 1.54238 0.54979   2
  12   6   8 10.3068 1.29112  -1
   4   6  16 10.3068 1.29112   2
  14   6   8 31.0916 2.82735  -1
   4   6  18 31.0916 2.82735   2
  16   6   8 -0.3853 0.77311   2
  18   6   8 6.88142 0.86800   2
 -21   7   8 18.5062 5.76831  -1
 -11   7  24 18.5062 5.76831   2
 -19   7   8 11.4501 1.42827   2
 -17   7   8 39.0602 1.89511   2
 -15   7   8 99.0481 3.01684  -1
  -9   7  16 99.0481 3.01684   2
 -13   7   8 66.8246 1.46858  -1
  -9   7  14 66.8246 1.46858   2
  -9   7   8 0.30713 0.29583   2
  -7   7   8 15.7423 0.69566   2
  -5   7   8 10.7896 0.57901   2
  -3   7   8 1118.81 10.8787  -1
  -7   7   2 1118.81 10.8787   2
   1   7   8 8.25115 0.49946   2
   3   7   8 3.27461 0.40013   2
   5   7   8 26.7157 0.88566   2
   7   7   8 15.6573 0.87183  -1
   5   7  10 15.6573 0.87183   2
   9   7   8 10.0598 2.45420  -1
   5   7  12 10.0598 2.45420   2
  11   7   8 47.9827 1.65147   2
  13   7   8 0.28946 0.58210   2
  15   7   8 15.2453 1.53202   2
  17   7   8 6.29563 2.01807  -1
   3   7  22 6.29563 2.01807   2
 -22   8   8 25.6566 2.04885   2
 -20   8   8 8.14263 2.48258  -1
 -10   8  22 8.14263 2.48258   2
 -18   8   8 12.3180 1.58219  -1
 -10   8  20 12.3180 1.58219   2
 -16   8   8 104.721 4.51932  -1
 -10   8  18 104.721 4.51932   2
 -14   8   8 109.143 2.54143   2
 -12   8   8 133.836 2.41297   2
 -10   8   8 20.2360 0.74753   2
 -10   8   8 45.3318 4.05124  -1
  -8   8  10 45.3318 4.05124   2
  -8   8   8 5.31528 0.52838  -1
  -8   8   8 5.31528 0.52838   2
  -6   8   8 9.22146 0.57551   2
  -4   8   8 60.5657 1.17204   2
  -2   8   8 154.179 2.33757   2
   2   8   8 44.1858 0.96678  -1
   6   8   4 44.1858 0.96678   2
   4   8   8 34.6682 0.93129   2
   6   8   8 4.38630 0.50039   2
   8   8   8 31.5664 1.29001   2
  12   8   8 112.782 2.85350  -1
   4   8  16 112.782 2.85350   2
  14   8   8 14.5732 2.64319  -1
   4   8  18 14.5732 2.64319   2
  16   8   8 27.2646 1.99913   2
 -21   9   8 4.68426 5.66895  -1
 -11   9  24 4.68426 5.66895   2
 -19   9   8 0.82590 0.72471   2
 -17   9   8 18.3480 1.42817   2
 -15   9   8 168.869 4.00699  -1
  -9   9  16 168.869 4.00699   2
 -13   9   8 287.434 3.72437  -1
  -9   9  14 287.434 3.72437   2
 -11   9   8 43.9480 1.31968   2
  -9   9   8 1.00333 0.34323   2
  -7   9   8 12.7671 0.68562   2
  -5   9   8 39.6686 0.97634   2
  -3   9   8 202.032 2.79861  -1
  -7   9   2 202.032 2.79861   2
   1   9   8 437.786 5.28472   2
   3   9   8 24.8444 0.80122   2
   5   9   8 29.3409 0.94486   2
   7   9   8 449.892 5.73471  -1
   5   9  10 449.892 5.73471   2
   9   9   8 83.6424 4.13699  -1
   5   9  12 83.6424 4.13699   2
  11   9   8 113.787 2.71454   2
  13   9   8 0.87448 0.83578   2
  17   9   8 16.3110 2.44015  -1
   3   9  22 16.3110 2.44015   2
 -22  10   8 16.9988 1.81531   2
 -20  10   8 6.02209 2.60697  -1
 -10  10  22 6.02209 2.60697   2
 -18  10   8 27.1182 1.79247  -1
 -10  10  20 27.1182 1.79247   2
 -16  10   8 222.259 10.4194  -1
 -10  10  18 222.259 10.4194   2
 -14  10   8 -0.8059 0.59787   2
 -12  10   8 38.7640 1.40629   2
 -10  10   8 46.5635 1.20165   2
  -8  10   8 3.60361 0.52891  -1
  -8  10   8 3.60361 0.52891   2
  -6  10   8 39.5971 1.02409   2
  -4  10   8 459.708 5.05720   2
  -2  10   8 60.8347 1.41467   2
   2  10   8 21.8562 0.71323  -1
   6  10   4 21.8562 0.71323   2
   4  10   8 25.1418 0.85452   2
   6  10   8 11.8020 0.79499   2
   8  10   8 18.5796 1.23595   2
  10  10   8 1.88283 0.72573   2
  12  10   8 21.4810 1.78404  -1
   4  10  16 21.4810 1.78404   2
  14  10   8 -4.9764 3.01694  -1
   4  10  18 -4.9764 3.01694   2
  16  10   8 15.4134 1.65693   2
 -21  11   8 24.5612 4.30482  -1
 -11  11  24 24.5612 4.30482   2
 -19  11   8 0.08912 0.70158   2
 -17  11   8 26.4372 1.68398   2
 -15  11   8 30.9346 2.31652  -1
  -9  11  16 30.9346 2.31652   2
 -13  11   8 22.0140 1.28060  -1
  -9  11  14 22.0140 1.28060   2
  -9  11   8 0.06106 0.36061   2
  -7  11   8 40.2891 1.09281   2
  -5  11   8 26.5302 0.92664   2
  -3  11   8 69.0785 1.30013  -1
  -7  11   2 69.0785 1.30013   2
  -1  11   8 242.005 8.04719  -1
   7  11   0 242.005 8.04719   2
   1  11   8 4.46370 0.55564   2
   3  11   8 0.54330 0.41604   2
   5  11   8 0.04730 0.44883   2
   7  11   8 18.0299 1.26924  -1
   5  11  10 18.0299 1.26924   2
   9  11   8 2.27796 2.37865  -1
   5  11  12 2.27796 2.37865   2
  11  11   8 1.45406 0.69714   2
  13  11   8 2.37407 0.90540   2
 -20  12   8 1.61529 2.47619  -1
 -10  12  22 1.61529 2.47619   2
 -18  12   8 4.39601 1.47771  -1
 -10  12  20 4.39601 1.47771   2
 -16  12   8 3.46473 2.40253  -1
 -10  12  18 3.46473 2.40253   2
 -14  12   8 27.2303 1.60227   2
 -12  12   8 26.3960 1.44746   2
 -10  12   8 74.5802 1.77153   2
 -10  12   8 57.3240 4.66497  -1
  -8  12  10 57.3240 4.66497   2
  -8  12   8 12.6192 0.78316  -1
  -8  12   8 12.6192 0.78316   2
  -6  12   8 46.2452 1.16159   2
  -4  12   8 4.71202 0.47436   2
  -2  12   8 96.2853 1.92427   2
   2  12   8 21.1267 0.96938  -1
   6  12   4 21.1267 0.96938   2
   4  12   8 16.1635 0.98384   2
   6  12   8 25.5717 1.39039   2
   8  12   8 9.28231 1.00228   2
  10  12   8 -0.0736 0.65847   2
  12  12   8 -0.1758 1.37036  -1
   4  12  16 -0.1758 1.37036   2
  14  12   8 -1.1696 2.42865  -1
   4  12  18 -1.1696 2.42865   2
  16  12   8 -0.2375 0.93957   2
 -19  13   8 4.03041 1.06924   2
 -17  13   8 4.91341 0.94781   2
 -15  13   8 7.23119 2.11911  -1
  -9  13  16 7.23119 2.11911   2
 -13  13   8 23.5582 1.37382  -1
  -9  13  14 23.5582 1.37382   2
 -11  13   8 44.5012 3.62287  -1
  -9  13  12 44.5012 3.62287   2
  -9  13   8 55.4308 1.40136   2
  -7  13   8 4.77884 0.54681   2
  -5  13   8 2.88309 0.46365   2
  -3  13   8 64.7478 1.51800  -1
  -7  13   2 64.7478 1.51800   2
  -1  13   8 98.2486 4.42843  -1
   7  13   0 98.2486 4.42843   2
   1  13   8 28.3707 1.24183   2
   3  13   8 128.394 2.41042   2
   5  13   8 28.0308 1.48264   2
   7  13   8 61.0309 2.00126  -1
   5  13  10 61.0309 2.00126   2
   9  13   8 25.4103 3.10876  -1
   5  13  12 25.4103 3.10876   2
  11  13   8 25.3582 1.86612   2
  13  13   8 -0.8402 0.90704   2
 -20  14   8 1.15462 2.75897  -1
 -10  14  22 1.15462 2.75897   2
 -18  14   8 3.02272 1.33380  -1
 -10  14  20 3.02272 1.33380   2
 -16  14   8 50.2169 4.26960  -1
 -10  14  18 50.2169 4.26960   2
 -14  14   8 1.74491 0.77913   2
 -12  14   8 5.69732 0.91574   2
 -10  14   8 89.8041 6.77747  -1
  -8  14  10 89.8041 6.77747   2
  -8  14   8 35.5449 1.14971  -1
  -8  14   8 35.5449 1.14971   2
  -6  14   8 9.90364 0.83806   2
  -4  14   8 4.40755 0.63306   2
  -2  14   8 9.11742 0.79684   2
   2  14   8 15.2356 1.16432  -1
   6  14   4 15.2356 1.16432   2
   4  14   8 39.5787 1.67438   2
   6  14   8 40.0536 1.69246   2
   8  14   8 49.2508 1.94460   2
  12  14   8 25.5821 2.02500  -1
   4  14  16 25.5821 2.02500   2
  14  14   8 11.0006 2.88294  -1
   4  14  18 11.0006 2.88294   2
 -19  15   8 5.19506 1.19014   2
 -17  15   8 3.36175 1.00712   2
 -15  15   8 4.12015 2.53035  -1
  -9  15  16 4.12015 2.53035   2
 -13  15   8 17.5272 1.53508  -1
  -9  15  14 17.5272 1.53508   2
 -11  15   8 -0.3234 2.50426  -1
  -9  15  12 -0.3234 2.50426   2
  -9  15   8 39.3775 1.46052   2
  -7  15   8 72.6022 1.82159   2
  -5  15   8 -0.2047 0.50971   2
  -3  15   8 20.8049 1.06604  -1
  -7  15   2 20.8049 1.06604   2
  -1  15   8 27.0761 2.75754  -1
   7  15   0 27.0761 2.75754   2
   1  15   8 0.22744 0.53276   2
   3  15   8 15.7112 1.19690   2
   5  15   8 141.675 2.84686   2
   7  15   8 11.0391 1.39997  -1
   5  15  10 11.0391 1.39997   2
   9  15   8 26.4743 2.89948  -1
   5  15  12 26.4743 2.89948   2
  11  15   8 12.4642 1.41676   2
  13  15   8 -0.0864 0.96734   2
 -18  16   8 1.31315 1.35131  -1
 -10  16  20 1.31315 1.35131   2
 -16  16   8 18.8535 5.45304  -1
 -10  16  18 18.8535 5.45304   2
 -14  16   8 1.44145 0.74208   2
 -12  16   8 17.2569 1.32185   2
 -10  16   8 92.5938 6.67688  -1
  -8  16  10 92.5938 6.67688   2
  -8  16   8 18.8378 1.29009  -1
  -8  16   8 18.8378 1.29009   2
  -6  16   8 88.3076 2.08286   2
  -4  16   8 19.7331 1.19078   2
  -2  16   8 3.39918 0.72364   2
   2  16   8 15.1826 1.28204  -1
   6  16   4 15.1826 1.28204   2
   4  16   8 8.19497 1.00577   2
   6  16   8 0.59121 0.66954   2
   8  16   8 4.37748 0.88822   2
  12  16   8 4.71583 1.70502  -1
   4  16  16 4.71583 1.70502   2
 -17  17   8 -0.1775 0.80707   2
 -15  17   8 14.9066 3.05953  -1
  -9  17  16 14.9066 3.05953   2
 -13  17   8 6.60669 1.28881  -1
  -9  17  14 6.60669 1.28881   2
 -11  17   8 60.4468 4.36617  -1
  -9  17  12 60.4468 4.36617   2
  -9  17   8 118.670 3.20854   2
  -7  17   8 1.01229 0.65116   2
  -5  17   8 30.0099 1.43705   2
  -5  17   8 20.5392 3.60653  -1
  -7  17   4 20.5392 3.60653   2
  -3  17   8 30.9432 1.27906  -1
  -7  17   2 30.9432 1.27906   2
   1  17   8 11.4266 0.99442   2
   3  17   8 0.38598 0.70012   2
   5  17   8 4.15149 0.87293   2
   7  17   8 14.7822 1.46630  -1
   5  17  10 14.7822 1.46630   2
   9  17   8 -0.1546 2.52741  -1
   5  17  12 -0.1546 2.52741   2
  11  17   8 5.48390 1.21249   2
  13  17   8 14.5166 1.70400   2
 -16  18   8 11.8752 6.01162  -1
 -10  18  18 11.8752 6.01162   2
 -14  18   8 0.78466 0.97095   2
 -12  18   8 2.94050 1.03286   2
 -10  18   8 7.38482 5.08036  -1
  -8  18  10 7.38482 5.08036   2
  -8  18   8 27.0978 1.69747  -1
  -8  18   8 27.0978 1.69747   2
  -6  18   8 3.98589 0.77479   2
  -6  18   8 22.1645 4.18889  -1
  -8  18   6 22.1645 4.18889   2
  -4  18   8 3.22659 0.76278   2
  -2  18   8 0.75885 0.69686   2
   2  18   8 14.6778 1.37340  -1
   6  18   4 14.6778 1.37340   2
   4  18   8 22.9105 1.51143   2
   6  18   8 -0.2174 0.75019   2
   8  18   8 1.11004 0.92371   2
  12  18   8 11.4288 2.02633  -1
   4  18  16 11.4288 2.02633   2
 -15  19   8 13.3069 3.10392  -1
  -9  19  16 13.3069 3.10392   2
 -13  19   8 4.99170 1.55649  -1
  -9  19  14 4.99170 1.55649   2
 -11  19   8 5.75161 3.34842  -1
  -9  19  12 5.75161 3.34842   2
  -9  19   8 39.6237 2.22299   2
  -7  19   8 84.2874 2.74440   2
  -5  19   8 3.61648 0.77848   2
  -3  19   8 18.0462 1.87822  -1
  -7  19   2 18.0462 1.87822   2
   1  19   8 38.0977 1.90270   2
   3  19   8 -0.3407 0.71651   2
   5  19   8 12.7084 1.26347   2
   7  19   8 0.71682 1.40000  -1
   5  19  10 0.71682 1.40000   2
   9  19   8 12.3658 3.12977  -1
   5  19  12 12.3658 3.12977   2
  11  19   8 0.50663 0.96822   2
 -14  20   8 1.03036 1.28754   2
 -12  20   8 -0.7689 0.78415   2
 -10  20   8 -1.3147 4.98491  -1
  -8  20  10 -1.3147 4.98491   2
  -8  20   8 28.2348 1.78057  -1
  -8  20   8 28.2348 1.78057   2
  -6  20   8 13.3667 3.57091  -1
  -8  20   6 13.3667 3.57091   2
  -4  20   8 20.6039 1.32280   2
  -2  20   8 5.63988 0.88360   2
   0  20   8 13.5772 1.24449   2
   2  20   8 44.1477 1.93308  -1
   6  20   4 44.1477 1.93308   2
   4  20   8 17.4602 5.33908  -1
   6  20   6 17.4602 5.33908   2
   6  20   8 5.27084 1.02982   2
   8  20   8 4.17176 1.18908   2
 -13  21   8 5.15325 1.73430  -1
  -9  21  14 5.15325 1.73430   2
 -11  21   8 10.5707 3.95311  -1
  -9  21  12 10.5707 3.95311   2
  -9  21   8 0.49388 0.80578   2
  -7  21   8 47.3100 2.87733   2
  -3  21   8 32.9485 2.29450  -1
  -7  21   2 32.9485 2.29450   2
  -1  21   8 14.4942 1.31729   2
  -1  21   8 12.3043 5.41073  -1
   7  21   0 12.3043 5.41073   2
   1  21   8 9.56201 1.10819   2
   3  21   8 9.56563 1.19294   2
   5  21   8 40.0683 2.15167   2
   7  21   8 31.4243 2.17835  -1
   5  21  10 31.4243 2.17835   2
   9  21   8 35.2976 5.56449   2
 -12  22   8 4.39629 1.49349   2
 -10  22   8 4.52331 3.69686  -1
  -8  22  10 4.52331 3.69686   2
  -8  22   8 2.16730 1.53688  -1
  -8  22   8 2.16730 1.53688   2
  -6  22   8 1.34697 3.67173  -1
  -8  22   6 1.34697 3.67173   2
  -4  22   8 5.15253 0.85201   2
  -2  22   8 22.0528 1.78297   2
   0  22   8 0.26389 0.79982   2
   2  22   8 5.69398 1.42553  -1
   6  22   4 5.69398 1.42553   2
   4  22   8 48.0508 4.83709  -1
   6  22   6 48.0508 4.83709   2
   6  22   8 1.26623 0.99547   2
  -9  23   8 1.58723 1.32403   2
  -7  23   8 -0.2235 1.16229   2
  -5  23   8 16.2477 6.37415  -1
  -7  23   4 16.2477 6.37415   2
  -3  23   8 21.7096 2.20666  -1
  -7  23   2 21.7096 2.20666   2
  -1  23   8 -1.1069 3.82721  -1
   7  23   0 -1.1069 3.82721   2
   1  23   8 -0.7941 0.68647   2
   3  23   8 8.47182 1.10300   2
   5  23   8 25.4362 1.86641   2
  -6  24   8 25.5346 4.85795  -1
  -8  24   6 25.5346 4.85795   2
  -4  24   8 8.35540 1.37801   2
  -2  24   8 2.34048 0.97916   2
   0  24   8 1.23836 1.02884   2
   2  24   8 6.20841 2.11723  -1
   6  24   4 6.20841 2.11723   2
 -20   0   9 -0.4534 1.02910   2
 -18   0   9 0.40802 0.97546   2
 -16   0   9 -0.0823 2.66919  -1
 -10   0  17 -0.0823 2.66919   2
 -14   0   9 -0.6721 0.76540  -1
 -10   0  15 -0.6721 0.76540   2
 -12   0   9 -0.1602 0.45589   2
 -10   0   9 -0.2802 0.39230   2
  -8   0   9 0.40310 0.44222   2
  -6   0   9 0.89303 0.40764   2
  -4   0   9 0.00252 0.54030  -1
  -8   0   3 0.00252 0.54030   2
  -2   0   9 -0.2423 0.27614   2
   0   0   9 0.20720 0.35426   2
   2   0   9 0.64979 0.41902   2
   4   0   9 -0.9036 0.40596   2
   6   0   9 -0.1635 0.99651  -1
   6   0   9 -0.1635 0.99651   2
  10   0   9 -0.9852 0.54786   2
  12   0   9 0.70511 0.69822   2
  14   0   9 -0.8109 0.83915   2
  16   0   9 2.63762 2.53378  -1
   4   0  21 2.63762 2.53378   2
  18   0   9 2.03451 4.64048  -1
   4   0  23 2.03451 4.64048   2
 -23   1   9 0.38394 1.00485   2
 -21   1   9 54.4466 4.36112  -1
 -11   1  23 54.4466 4.36112   2
 -19   1   9 58.8492 1.99581  -1
 -11   1  21 58.8492 1.99581   2
 -17   1   9 -0.3475 4.17485  -1
 -11   1  19 -0.3475 4.17485   2
 -15   1   9 2.22454 0.55629   2
 -13   1   9 25.3188 0.93169   2
 -11   1   9 1098.98 15.6058  -1
  -9   1  11 1098.98 15.6058   2
  -9   1   9 160.914 2.17161  -1
  -9   1   9 160.914 2.17161   2
  -7   1   9 439.458 7.82185  -1
  -9   1   7 439.458 7.82185   2
  -5   1   9 364.331 3.93590   2
  -3   1   9 338.756 3.96600   2
  -1   1   9 519.437 6.17962   2
   1   1   9 242.929 3.44300  -1
   7   1   3 242.929 3.44300   2
   3   1   9 8.17354 0.58224   2
   5   1   9 0.63541 0.33622   2
   7   1   9 150.044 2.30128   2
   9   1   9 15.0647 2.90302  -1
   5   1  13 15.0647 2.90302   2
  11   1   9 7.88370 1.18992  -1
   5   1  15 7.88370 1.18992   2
  13   1   9 0.36068 2.53762  -1
   5   1  17 0.36068 2.53762   2
  15   1   9 24.1665 1.68852   2
  17   1   9 3.28679 1.26443   2
 -22   2   9 -1.5953 4.99920  -1
 -12   2  25 -1.5953 4.99920   2
 -20   2   9 3.84464 0.95735   2
 -18   2   9 31.7270 1.67426   2
 -16   2   9 41.9521 3.50755  -1
 -10   2  17 41.9521 3.50755   2
 -14   2   9 27.0246 0.95209  -1
 -10   2  15 27.0246 0.95209   2
 -12   2   9 36.8821 2.24807  -1
 -10   2  13 36.8821 2.24807   2
 -10   2   9 46.0062 1.06345   2
  -8   2   9 649.101 6.67543   2
  -6   2   9 86.9577 1.37942   2
  -6   2   9 95.7593 4.84613  -1
  -8   2   5 95.7593 4.84613   2
  -4   2   9 76.7101 1.19134  -1
  -8   2   3 76.7101 1.19134   2
  -2   2   9 337.856 3.99094   2
   0   2   9 103.394 1.67927   2
   2   2   9 6.47920 0.47509   2
   4   2   9 180.488 2.43343   2
   6   2   9 30.2223 1.09469  -1
   6   2   9 30.2223 1.09469   2
   8   2   9 46.8704 2.27532  -1
   6   2  11 46.8704 2.27532   2
  10   2   9 18.6721 0.98474   2
  12   2   9 9.44798 0.88990   2
  16   2   9 22.6575 2.04015  -1
   4   2  21 22.6575 2.04015   2
  18   2   9 38.8911 3.16828  -1
   4   2  23 38.8911 3.16828   2
 -23   3   9 0.38492 1.08944   2
 -21   3   9 19.0408 2.64987  -1
 -11   3  23 19.0408 2.64987   2
 -19   3   9 0.55773 0.92902  -1
 -11   3  21 0.55773 0.92902   2
 -17   3   9 0.22791 2.70121  -1
 -11   3  19 0.22791 2.70121   2
 -15   3   9 0.46793 0.53182   2
 -13   3   9 0.69460 0.46417   2
 -11   3   9 47.3382 1.80570  -1
  -9   3  11 47.3382 1.80570   2
  -9   3   9 79.8756 1.38288  -1
  -9   3   9 79.8756 1.38288   2
  -7   3   9 200.357 4.26580  -1
  -9   3   7 200.357 4.26580   2
  -5   3   9 615.486 6.26162   2
  -3   3   9 19.7091 0.73729   2
  -1   3   9 218.388 7.91065  -1
   7   3   1 218.388 7.91065   2
  -1   3   9 1.44504 0.35607   2
   1   3   9 625.529 6.94431  -1
   7   3   3 625.529 6.94431   2
   3   3   9 47.6873 1.05380   2
   3   3   9 129.656 3.96785  -1
   7   3   5 129.656 3.96785   2
   5   3   9 214.315 2.82628   2
   7   3   9 91.1584 1.70307   2
  11   3   9 137.531 2.93432  -1
   5   3  15 137.531 2.93432   2
  13   3   9 53.6904 4.14442  -1
   5   3  17 53.6904 4.14442   2
  15   3   9 1.45303 0.78146   2
  17   3   9 17.4445 1.88136   2
 -22   4   9 2.74780 5.28614  -1
 -12   4  25 2.74780 5.28614   2
 -20   4   9 9.66318 1.26309   2
 -18   4   9 7.07278 1.06576   2
 -16   4   9 26.9151 2.37928  -1
 -10   4  17 26.9151 2.37928   2
 -14   4   9 45.1059 1.20664  -1
 -10   4  15 45.1059 1.20664   2
 -12   4   9 6.02037 2.45356  -1
 -10   4  13 6.02037 2.45356   2
 -10   4   9 3.30328 0.40488   2
  -8   4   9 8.04222 0.53633   2
  -4   4   9 75.6636 1.39208  -1
  -8   4   3 75.6636 1.39208   2
  -2   4   9 186.285 7.26069  -1
  -8   4   1 186.285 7.26069   2
   0   4   9 1.91876 0.38759   2
   2   4   9 25.5523 0.79344   2
   4   4   9 18.0903 0.73456   2
   6   4   9 172.571 2.71549  -1
   6   4   9 172.571 2.71549   2
   8   4   9 66.8555 3.06086  -1
   6   4  11 66.8555 3.06086   2
  10   4   9 20.8304 1.04601   2
  12   4   9 2.96748 0.63740   2
  16   4   9 2.56025 1.66636  -1
   4   4  21 2.56025 1.66636   2
  18   4   9 -1.9322 2.18578  -1
   4   4  23 -1.9322 2.18578   2
 -23   5   9 7.11020 1.36033   2
 -21   5   9 -1.5186 2.87821  -1
 -11   5  23 -1.5186 2.87821   2
 -19   5   9 19.5340 1.33939  -1
 -11   5  21 19.5340 1.33939   2
 -17   5   9 15.2273 2.82407  -1
 -11   5  19 15.2273 2.82407   2
 -15   5   9 6.43318 0.77860   2
 -13   5   9 21.9534 1.10257   2
 -11   5   9 37.7714 2.48188  -1
  -9   5  11 37.7714 2.48188   2
  -9   5   9 18.4104 0.70375  -1
  -9   5   9 18.4104 0.70375   2
  -5   5   9 12.4582 0.60918   2
  -3   5   9 235.758 2.78639   2
  -1   5   9 542.798 5.61988   2
   1   5   9 72.8644 1.48334  -1
   7   5   3 72.8644 1.48334   2
   3   5   9 0.68007 0.30911   2
   5   5   9 17.0886 0.79057   2
   7   5   9 -0.0185 0.35369   2
   9   5   9 193.916 2.86680   2
  11   5   9 45.4282 1.65306  -1
   5   5  15 45.4282 1.65306   2
  13   5   9 161.176 5.11412  -1
   5   5  17 161.176 5.11412   2
  15   5   9 1.66807 0.81915   2
  17   5   9 0.40353 0.73634   2
 -22   6   9 14.9502 6.07469  -1
 -12   6  25 14.9502 6.07469   2
 -20   6   9 -0.3911 0.87672   2
 -18   6   9 138.476 3.49385   2
 -16   6   9 48.0917 2.38148  -1
 -10   6  17 48.0917 2.38148   2
 -14   6   9 4.06105 0.74868  -1
 -10   6  15 4.06105 0.74868   2
 -12   6   9 20.6489 2.78710  -1
 -10   6  13 20.6489 2.78710   2
 -10   6   9 42.5454 1.01921   2
  -8   6   9 4.56218 0.45300   2
  -6   6   9 3.48977 0.40373   2
  -4   6   9 10.1564 0.65167  -1
  -8   6   3 10.1564 0.65167   2
   0   6   9 33.5669 0.83307   2
   2   6   9 44.7844 1.00531   2
   4   6   9 65.7313 1.30900   2
   6   6   9 3.71264 0.68623  -1
   6   6   9 3.71264 0.68623   2
   8   6   9 36.7354 2.63580  -1
   6   6  11 36.7354 2.63580   2
  10   6   9 16.4898 1.07068   2
  12   6   9 9.41354 0.93871   2
  14   6   9 4.51616 0.94241   2
  16   6   9 21.2330 2.32759  -1
   4   6  21 21.2330 2.32759   2
 -23   7   9 4.46913 1.28005   2
 -21   7   9 7.13950 3.16191  -1
 -11   7  23 7.13950 3.16191   2
 -19   7   9 19.6511 1.91877  -1
 -11   7  21 19.6511 1.91877   2
 -17   7   9 49.4376 5.73131  -1
 -11   7  19 49.4376 5.73131   2
 -15   7   9 147.495 2.75036   2
 -13   7   9 34.9019 1.36384   2
 -11   7   9 21.3387 3.33926  -1
  -9   7  11 21.3387 3.33926   2
  -9   7   9 0.32787 0.39942  -1
  -9   7   9 0.32787 0.39942   2
  -7   7   9 4.22842 0.42997   2
  -5   7   9 2.92808 0.38457   2
  -3   7   9 1.03339 0.30859   2
  -1   7   9 296.358 3.42218   2
   1   7   9 69.7359 1.46854  -1
   7   7   3 69.7359 1.46854   2
   3   7   9 2.96322 0.39819   2
   5   7   9 58.7420 1.28067   2
   7   7   9 10.4112 0.72339   2
   9   7   9 0.44691 0.52312   2
  11   7   9 111.046 2.80479  -1
   5   7  15 111.046 2.80479   2
  13   7   9 4.38450 1.84666  -1
   5   7  17 4.38450 1.84666   2
  15   7   9 1.25804 0.72450   2
  17   7   9 13.6676 1.63955   2
 -22   8   9 -0.7293 3.28673  -1
 -12   8  25 -0.7293 3.28673   2
 -20   8   9 -0.3399 0.89667   2
 -18   8   9 0.93970 0.67844   2
 -16   8   9 107.505 2.98773  -1
 -10   8  17 107.505 2.98773   2
 -14   8   9 200.025 3.16769  -1
 -10   8  15 200.025 3.16769   2
 -12   8   9 42.2984 3.45978  -1
 -10   8  13 42.2984 3.45978   2
 -10   8   9 1.32414 0.35824   2
  -8   8   9 1.65654 0.37013   2
  -6   8   9 7.83484 0.54177   2
  -4   8   9 238.066 2.86893  -1
  -8   8   3 238.066 2.86893   2
  -2   8   9 115.528 4.93503  -1
  -8   8   1 115.528 4.93503   2
   0   8   9 332.027 4.19079   2
   2   8   9 25.4923 0.81104   2
   4   8   9 14.0901 0.71277   2
   6   8   9 -0.4893 0.65548  -1
   6   8   9 -0.4893 0.65548   2
   8   8   9 47.7081 3.30426  -1
   6   8  11 47.7081 3.30426   2
  10   8   9 0.84553 0.57499   2
  12   8   9 4.94614 0.88337   2
  16   8   9 0.52440 1.90687  -1
   4   8  21 0.52440 1.90687   2
 -21   9   9 9.57050 2.72025  -1
 -11   9  23 9.57050 2.72025   2
 -19   9   9 21.0515 1.99139  -1
 -11   9  21 21.0515 1.99139   2
 -15   9   9 8.17033 0.99825   2
 -13   9   9 1.69379 0.60039   2
 -11   9   9 34.0513 4.04192  -1
  -9   9  11 34.0513 4.04192   2
 -11   9   9 3.44569 0.60388   2
  -9   9   9 0.57457 0.50668  -1
  -9   9   9 0.57457 0.50668   2
  -7   9   9 73.1728 1.40191   2
  -5   9   9 113.509 1.78683   2
  -3   9   9 29.4006 0.82216   2
   1   9   9 31.4281 1.04155  -1
   7   9   3 31.4281 1.04155   2
   3   9   9 3.92190 0.43779   2
   5   9   9 139.383 2.41801   2
   7   9   9 1.21018 0.51891   2
   9   9   9 59.5025 1.93020   2
  11   9   9 138.420 3.57752  -1
   5   9  15 138.420 3.57752   2
  13   9   9 4.50746 2.87993  -1
   5   9  17 4.50746 2.87993   2
  15   9   9 15.0267 1.63941   2
 -22  10   9 7.83505 1.72287   2
 -20  10   9 -0.2742 0.96904   2
 -18  10   9 1.94006 0.84072   2
 -16  10   9 83.3514 3.80429  -1
 -10  10  17 83.3514 3.80429   2
 -14  10   9 39.2761 1.40641  -1
 -10  10  15 39.2761 1.40641   2
 -12  10   9 38.5662 2.90477  -1
 -10  10  13 38.5662 2.90477   2
 -10  10   9 19.8730 0.87081   2
  -8  10   9 44.0998 1.13183   2
  -6  10   9 9.37051 0.60087   2
  -4  10   9 136.478 1.96560  -1
  -8  10   3 136.478 1.96560   2
  -2  10   9 551.333 16.2600  -1
  -8  10   1 551.333 16.2600   2
   0  10   9 211.052 3.09929   2
   2  10   9 9.01607 0.71431   2
   4  10   9 13.4705 0.86617   2
   6  10   9 5.55998 1.02568  -1
   6  10   9 5.55998 1.02568   2
   8  10   9 466.753 11.5630  -1
   6  10  11 466.753 11.5630   2
  10  10   9 8.68550 1.00917   2
  12  10   9 12.2790 1.39382   2
  16  10   9 1.93556 2.04497  -1
   4  10  21 1.93556 2.04497   2
 -21  11   9 10.8518 2.92795  -1
 -11  11  23 10.8518 2.92795   2
 -19  11   9 2.81677 1.53391  -1
 -11  11  21 2.81677 1.53391   2
 -17  11   9 17.4957 4.16728  -1
 -11  11  19 17.4957 4.16728   2
 -15  11   9 1.42877 0.80691   2
 -13  11   9 148.577 3.05571   2
 -11  11   9 34.1854 4.71692  -1
  -9  11  11 34.1854 4.71692   2
 -11  11   9 5.56229 0.70090   2
  -9  11   9 54.7508 1.30519  -1
  -9  11   9 54.7508 1.30519   2
  -7  11   9 7.82449 0.60334   2
  -5  11   9 0.71884 0.32506   2
  -3  11   9 34.1147 1.19549   2
  -1  11   9 8.13450 0.69494   2
   1  11   9 10.1243 0.82340  -1
   7  11   3 10.1243 0.82340   2
   3  11   9 24.4553 1.12492   2
   5  11   9 41.8031 1.42744   2
   7  11   9 -0.8570 0.50753   2
   9  11   9 3.19870 0.78003   2
  11  11   9 16.9751 1.71653  -1
   5  11  15 16.9751 1.71653   2
  13  11   9 10.0127 3.29537  -1
   5  11  17 10.0127 3.29537   2
  15  11   9 2.00984 1.06526   2
 -20  12   9 13.0740 1.68302   2
 -18  12   9 6.09287 1.08458   2
 -16  12   9 13.4377 2.19462  -1
 -10  12  17 13.4377 2.19462   2
 -14  12   9 7.65550 1.27986  -1
 -10  12  15 7.65550 1.27986   2
 -12  12   9 89.1632 4.54925  -1
 -10  12  13 89.1632 4.54925   2
 -10  12   9 11.6946 0.91407   2
  -8  12   9 205.925 2.90181   2
  -6  12   9 1.27146 0.41411   2
  -4  12   9 20.7858 0.77728  -1
  -8  12   3 20.7858 0.77728   2
  -2  12   9 16.7403 2.37024  -1
  -8  12   1 16.7403 2.37024   2
   0  12   9 11.2389 0.82550   2
   2  12   9 18.6587 1.01635   2
   4  12   9 19.2376 1.06485   2
   6  12   9 27.8354 1.47925  -1
   6  12   9 27.8354 1.47925   2
   8  12   9 40.5226 3.68737  -1
   6  12  11 40.5226 3.68737   2
  10  12   9 3.64014 0.86522   2
  12  12   9 0.32269 0.80588   2
 -19  13   9 16.0023 1.95818  -1
 -11  13  21 16.0023 1.95818   2
 -17  13   9 1.06391 2.60067  -1
 -11  13  19 1.06391 2.60067   2
 -15  13   9 37.4558 1.90309   2
 -13  13   9 3.03236 0.81559   2
 -11  13   9 10.5861 4.20330  -1
  -9  13  11 10.5861 4.20330   2
  -9  13   9 41.0705 1.34407  -1
  -9  13   9 41.0705 1.34407   2
  -7  13   9 38.6668 1.18262   2
  -5  13   9 6.89424 0.75225   2
  -3  13   9 -0.3332 0.42817   2
   1  13   9 29.8330 1.16983  -1
   7  13   3 29.8330 1.16983   2
   5  13   9 5.30158 0.84592   2
   7  13   9 10.7200 1.07683   2
   9  13   9 0.35591 0.69425   2
  11  13   9 13.7569 1.72844  -1
   5  13  15 13.7569 1.72844   2
  13  13   9 13.6901 2.34616  -1
   5  13  17 13.6901 2.34616   2
  15  13   9 0.27750 1.05819   2
 -20  14   9 0.33728 0.87592   2
 -18  14   9 4.42044 1.05045   2
 -16  14   9 11.7194 2.35003  -1
 -10  14  17 11.7194 2.35003   2
 -14  14   9 11.0636 1.38653  -1
 -10  14  15 11.0636 1.38653   2
 -12  14   9 -1.3306 2.65443  -1
 -10  14  13 -1.3306 2.65443   2
 -10  14   9 27.1313 1.28639   2
  -8  14   9 113.387 2.13204   2
  -6  14   9 11.8654 0.93067   2
  -4  14   9 69.8108 1.67212  -1
  -8  14   3 69.8108 1.67212   2
  -2  14   9 39.4594 3.21994  -1
  -8  14   1 39.4594 3.21994   2
   0  14   9 78.7591 1.89215   2
   2  14   9 0.00125 0.50587   2
   4  14   9 19.5953 1.31532   2
   6  14   9 30.5910 1.73084  -1
   6  14   9 30.5910 1.73084   2
   8  14   9 6.59475 3.11109  -1
   6  14  11 6.59475 3.11109   2
  10  14   9 52.7417 2.52175   2
  12  14   9 17.2558 1.66028   2
 -19  15   9 4.74006 1.46853  -1
 -11  15  21 4.74006 1.46853   2
 -17  15   9 14.8006 3.59277  -1
 -11  15  19 14.8006 3.59277   2
 -15  15   9 2.73807 0.86372   2
 -13  15   9 -0.1536 0.66079   2
 -11  15   9 4.03515 4.37914  -1
  -9  15  11 4.03515 4.37914   2
  -9  15   9 246.355 4.14445  -1
  -9  15   9 246.355 4.14445   2
  -7  15   9 52.8421 5.35959  -1
  -9  15   7 52.8421 5.35959   2
  -5  15   9 13.7172 0.98792   2
  -3  15   9 5.28508 0.75524   2
   1  15   9 118.101 2.65382  -1
   7  15   3 118.101 2.65382   2
   3  15   9 12.3797 1.11468   2
   5  15   9 50.2494 2.00211   2
   7  15   9 2.89133 0.80989   2
   9  15   9 42.0695 1.94681   2
  11  15   9 13.4497 1.79274  -1
   5  15  15 13.4497 1.79274   2
  13  15   9 30.1744 2.61055  -1
   5  15  17 30.1744 2.61055   2
 -18  16   9 2.21297 1.00344   2
 -16  16   9 37.7030 3.00475  -1
 -10  16  17 37.7030 3.00475   2
 -14  16   9 0.88118 1.21569  -1
 -10  16  15 0.88118 1.21569   2
 -12  16   9 6.95883 3.16505  -1
 -10  16  13 6.95883 3.16505   2
 -10  16   9 36.4919 2.04040   2
  -8  16   9 152.469 2.90197   2
  -6  16   9 32.6339 1.46378   2
  -6  16   9 129.696 6.63707  -1
  -8  16   5 129.696 6.63707   2
  -4  16   9 65.4325 1.72647  -1
  -8  16   3 65.4325 1.72647   2
   0  16   9 16.0595 1.09380   2
   2  16   9 0.51313 0.68600   2
   4  16   9 0.58681 0.71526   2
   6  16   9 20.3291 1.52385  -1
   6  16   9 20.3291 1.52385   2
   8  16   9 2.90397 2.91003  -1
   6  16  11 2.90397 2.91003   2
  10  16   9 11.8631 1.39639   2
  12  16   9 3.45867 1.19875   2
 -17  17   9 4.81902 3.00345  -1
 -11  17  19 4.81902 3.00345   2
 -15  17   9 8.15947 1.35253   2
 -13  17   9 0.51007 0.90457   2
 -11  17   9 1.37660 4.59792  -1
  -9  17  11 1.37660 4.59792   2
  -9  17   9 20.7783 1.58641  -1
  -9  17   9 20.7783 1.58641   2
  -7  17   9 22.5023 3.27464  -1
  -9  17   7 22.5023 3.27464   2
  -5  17   9 0.96273 0.64551   2
  -3  17   9 12.0694 1.02622   2
   1  17   9 51.2114 1.92115  -1
   7  17   3 51.2114 1.92115   2
   3  17   9 2.50203 0.82262   2
   3  17   9 7.13063 4.56616  -1
   7  17   5 7.13063 4.56616   2
   5  17   9 1.12191 0.72776   2
   7  17   9 7.40196 1.08032   2
   9  17   9 1.88900 0.94760   2
  11  17   9 23.2370 2.16293  -1
   5  17  15 23.2370 2.16293   2
 -16  18   9 3.86527 3.57841  -1
 -10  18  17 3.86527 3.57841   2
 -14  18   9 6.05375 1.65739  -1
 -10  18  15 6.05375 1.65739   2
 -12  18   9 27.9631 4.03096  -1
 -10  18  13 27.9631 4.03096   2
 -10  18   9 25.7998 1.84263   2
  -8  18   9 8.26429 1.21320   2
  -6  18   9 0.51501 0.67588   2
  -6  18   9 -2.8265 3.24304  -1
  -8  18   5 -2.8265 3.24304   2
  -4  18   9 3.72967 1.07520  -1
  -8  18   3 3.72967 1.07520   2
  -2  18   9 86.2789 6.64362  -1
  -8  18   1 86.2789 6.64362   2
   0  18   9 14.0874 1.22474   2
   2  18   9 31.7835 1.62740   2
   4  18   9 7.76447 1.04208   2
   6  18   9 1.56394 1.21139  -1
   6  18   9 1.56394 1.21139   2
   8  18   9 4.23757 2.80115  -1
   6  18  11 4.23757 2.80115   2
  10  18   9 3.53706 1.16581   2
 -15  19   9 -1.3560 0.89702   2
 -13  19   9 1.29981 0.95772   2
 -11  19   9 1.62798 3.56772  -1
  -9  19  11 1.62798 3.56772   2
  -9  19   9 34.8836 1.92026  -1
  -9  19   9 34.8836 1.92026   2
  -7  19   9 5.73189 2.32197  -1
  -9  19   7 5.73189 2.32197   2
  -5  19   9 1.71477 0.72255   2
  -3  19   9 8.57292 0.99458   2
   1  19   9 26.2196 1.59138  -1
   7  19   3 26.2196 1.59138   2
   3  19   9 50.5205 4.42270  -1
   7  19   5 50.5205 4.42270   2
   5  19   9 9.57052 1.16995   2
   7  19   9 3.92162 0.98784   2
   9  19   9 3.78216 1.38425   2
 -14  20   9 -0.4560 1.54796  -1
 -10  20  15 -0.4560 1.54796   2
 -12  20   9 11.9393 3.72344  -1
 -10  20  13 11.9393 3.72344   2
 -10  20   9 6.23757 1.21723   2
  -8  20   9 0.27675 0.87375   2
  -6  20   9 -1.2746 5.09227  -1
  -8  20   5 -1.2746 5.09227   2
  -4  20   9 48.1783 2.53887  -1
  -8  20   3 48.1783 2.53887   2
  -2  20   9 34.2819 4.14877  -1
  -8  20   1 34.2819 4.14877   2
   0  20   9 18.9755 1.44062   2
   2  20   9 4.81423 0.92766   2
   4  20   9 1.41353 0.82308   2
   6  20   9 1.79120 1.39386  -1
   6  20   9 1.79120 1.39386   2
   8  20   9 -1.1756 2.92669  -1
   6  20  11 -1.1756 2.92669   2
 -13  21   9 1.72877 1.36626   2
 -11  21   9 9.29801 3.00742  -1
  -9  21  11 9.29801 3.00742   2
  -9  21   9 4.44559 1.19204  -1
  -9  21   9 4.44559 1.19204   2
  -7  21   9 39.1830 4.44362  -1
  -9  21   7 39.1830 4.44362   2
  -5  21   9 1.84889 0.82676   2
  -3  21   9 0.68915 0.66850   2
  -1  21   9 0.28312 0.76006   2
   1  21   9 7.76066 1.42335  -1
   7  21   3 7.76066 1.42335   2
   3  21   9 24.2457 4.21816  -1
   7  21   5 24.2457 4.21816   2
   5  21   9 0.17186 0.88718   2
   7  21   9 15.3725 1.90786   2
 -12  22   9 6.95918 1.63246   2
 -10  22   9 3.15246 1.37210   2
  -8  22   9 1.68627 1.01387   2
  -6  22   9 -2.6541 5.12014  -1
  -8  22   5 -2.6541 5.12014   2
  -4  22   9 13.2903 1.93964  -1
  -8  22   3 13.2903 1.93964   2
  -2  22   9 25.7395 4.32106  -1
  -8  22   1 25.7395 4.32106   2
   0  22   9 10.2445 1.22940   2
   2  22   9 0.84719 0.85586   2
   4  22   9 35.3671 2.26169   2
   6  22   9 2.20274 1.82656  -1
   6  22   9 2.20274 1.82656   2
  -9  23   9 11.8724 2.06735  -1
  -9  23   9 11.8724 2.06735   2
  -7  23   9 10.1604 3.88846  -1
  -9  23   7 10.1604 3.88846   2
  -5  23   9 3.30473 1.38175   2
  -3  23   9 1.49766 0.74719   2
  -1  23   9 2.99253 1.07866   2
  -1  23   9 4.21651 5.95594  -1
   7  23   1 4.21651 5.95594   2
   1  23   9 4.03987 1.87574  -1
   7  23   3 4.03987 1.87574   2
   3  23   9 29.9519 4.61353  -1
   7  23   5 29.9519 4.61353   2
  -6  24   9 5.67273 6.50991  -1
  -8  24   5 5.67273 6.50991   2
  -4  24   9 4.66864 1.88510  -1
  -8  24   3 4.66864 1.88510   2
  -2  24   9 3.49976 4.02782  -1
  -8  24   1 3.49976 4.02782   2
   0  24   9 1.02641 0.86765   2
 -24   0  10 0.12083 2.25398   2
 -22   0  10 17.5189 4.49833  -1
 -12   0  24 17.5189 4.49833   2
 -20   0  10 78.1978 3.30290  -1
 -12   0  22 78.1978 3.30290   2
 -16   0  10 1.08586 0.95199   2
 -14   0  10 -0.7512 0.54374   2
 -12   0  10 361.417 8.69855  -1
 -10   0  12 361.417 8.69855   2
 -10   0  10 915.378 12.9858  -1
 -10   0  10 915.378 12.9858   2
  -8   0  10 586.854 11.9552  -1
 -10   0   8 586.854 11.9552   2
  -6   0  10 239.168 4.04664   2
  -4   0  10 76.8191 1.75478   2
  -2   0  10 113.542 2.83783   2
   0   0  10 560.798 9.48746  -1
   8   0   2 560.798 9.48746   2
   2   0  10 191.110 3.96570   2
   2   0  10 354.774 12.1173  -1
   8   0   4 354.774 12.1173   2
   4   0  10 44.1808 1.52780   2
   6   0  10 7.84786 0.87042   2
   8   0  10 21.1889 1.65791   2
  10   0  10 5.61449 1.30122  -1
   6   0  14 5.61449 1.30122   2
  12   0  10 13.1535 3.93252  -1
   6   0  16 13.1535 3.93252   2
  14   0  10 1.37124 0.98116   2
  16   0  10 10.1625 2.24327   2
 -23   1  10 15.5369 5.86370  -1
 -13   1  26 15.5369 5.86370   2
 -21   1  10 9.31530 1.28164   2
 -19   1  10 3.45186 0.89198   2
 -17   1  10 28.8548 3.07050  -1
 -11   1  18 28.8548 3.07050   2
 -15   1  10 87.7214 1.70277  -1
 -11   1  16 87.7214 1.70277   2
 -13   1  10 70.6202 2.41837  -1
 -11   1  14 70.6202 2.41837   2
 -11   1  10 44.1391 1.09222   2
  -9   1  10 473.699 5.14531   2
  -7   1  10 74.9961 1.32044   2
  -5   1  10 228.962 2.71461  -1
  -9   1   4 228.962 2.71461   2
  -3   1  10 38.0743 0.95728   2
  -1   1  10 1.51818 0.35455   2
   1   1  10 7.59887 0.48464   2
   3   1  10 17.0043 0.81696   2
   5   1  10 69.0828 1.49419  -1
   7   1   8 69.0828 1.49419   2
   7   1  10 14.6885 1.75122  -1
   7   1  10 14.6885 1.75122   2
   9   1  10 9.62974 0.75215   2
  11   1  10 -0.6159 0.45322   2
  15   1  10 2.49949 1.54585  -1
   5   1  20 2.49949 1.54585   2
  17   1  10 12.6182 2.59832  -1
   5   1  22 12.6182 2.59832   2
 -22   2  10 2.99828 2.57987  -1
 -12   2  24 2.99828 2.57987   2
 -20   2  10 21.6666 1.45815  -1
 -12   2  22 21.6666 1.45815   2
 -18   2  10 5.12654 4.14449  -1
 -12   2  20 5.12654 4.14449   2
 -16   2  10 119.062 2.68531   2
 -14   2  10 24.8669 1.15163   2
 -12   2  10 88.9592 2.20694  -1
 -10   2  12 88.9592 2.20694   2
 -10   2  10 696.150 7.18821  -1
 -10   2  10 696.150 7.18821   2
  -8   2  10 4.67433 1.34093  -1
 -10   2   8 4.67433 1.34093   2
  -6   2  10 31.1167 0.83929   2
  -4   2  10 35.0032 0.94822   2
  -2   2  10 88.4963 1.55066   2
   0   2  10 93.3987 1.55213  -1
   8   2   2 93.3987 1.55213   2
   2   2  10 107.042 5.39937  -1
   8   2   4 107.042 5.39937   2
   4   2  10 11.4230 0.65331   2
   6   2  10 1.87360 0.42405   2
   8   2  10 55.3138 4.07544  -1
   6   2  12 55.3138 4.07544   2
  10   2  10 1.73037 0.96236  -1
   6   2  14 1.73037 0.96236   2
  12   2  10 22.9061 2.97552  -1
   6   2  16 22.9061 2.97552   2
  14   2  10 7.50194 0.90635   2
  16   2  10 -0.6633 0.79877   2
 -23   3  10 9.32426 6.20586  -1
 -13   3  26 9.32426 6.20586   2
 -21   3  10 11.7341 1.44886   2
 -19   3  10 11.1475 1.31605   2
 -17   3  10 22.0965 2.44651  -1
 -11   3  18 22.0965 2.44651   2
 -15   3  10 3.92370 0.67959  -1
 -11   3  16 3.92370 0.67959   2
 -13   3  10 69.4581 2.66820  -1
 -11   3  14 69.4581 2.66820   2
 -11   3  10 21.2354 0.82029   2
  -9   3  10 18.1238 0.74304   2
  -7   3  10 13.9534 0.65343   2
  -7   3  10 190.037 5.13507  -1
  -9   3   6 190.037 5.13507   2
  -5   3  10 329.841 3.99803  -1
  -9   3   4 329.841 3.99803   2
  -3   3  10 21.1627 3.24998  -1
  -9   3   2 21.1627 3.24998   2
  -1   3  10 75.0382 1.42312   2
   1   3  10 86.1936 1.39869   2
   3   3  10 1.46777 0.35008   2
   3   3  10 2.75075 2.39201  -1
   7   3   6 2.75075 2.39201   2
   5   3  10 406.885 4.73804  -1
   7   3   8 406.885 4.73804   2
   7   3  10 69.5863 2.72165  -1
   7   3  10 69.5863 2.72165   2
   9   3  10 69.1843 1.61033   2
  11   3  10 -0.0407 0.48382   2
  15   3  10 8.70057 1.72881  -1
   5   3  20 8.70057 1.72881   2
  17   3  10 10.0712 2.29842  -1
   5   3  22 10.0712 2.29842   2
 -22   4  10 -0.2461 2.31502  -1
 -12   4  24 -0.2461 2.31502   2
 -20   4  10 25.9967 1.69415  -1
 -12   4  22 25.9967 1.69415   2
 -18   4  10 -0.5163 4.23986  -1
 -12   4  20 -0.5163 4.23986   2
 -16   4  10 188.228 3.19402   2
 -14   4  10 27.2326 1.23576   2
 -12   4  10 6.45543 1.48237  -1
 -10   4  12 6.45543 1.48237   2
 -10   4  10 15.0927 0.68175  -1
 -10   4  10 15.0927 0.68175   2
  -8   4  10 2.45599 1.20271  -1
 -10   4   8 2.45599 1.20271   2
  -6   4  10 165.611 2.20967   2
  -4   4  10 29.2045 0.90008   2
  -2   4  10 236.750 3.10172   2
   0   4  10 9.26472 0.60632  -1
   8   4   2 9.26472 0.60632   2
   2   4  10 21.6701 0.78541   2
   2   4  10 32.4330 2.09394  -1
   8   4   4 32.4330 2.09394   2
   4   4  10 38.2361 0.98343   2
   6   4  10 37.0684 1.11637   2
   8   4  10 15.5890 0.89332   2
  10   4  10 36.4142 1.52268  -1
   6   4  14 36.4142 1.52268   2
  12   4  10 91.7017 4.89260  -1
   6   4  16 91.7017 4.89260   2
  14   4  10 20.6631 1.48822   2
  16   4  10 5.96160 1.08789   2
 -23   5  10 5.24298 6.36144  -1
 -13   5  26 5.24298 6.36144   2
 -21   5  10 -0.5741 0.84623   2
 -19   5  10 12.9230 1.33633   2
 -17   5  10 23.3435 2.35245  -1
 -11   5  18 23.3435 2.35245   2
 -15   5  10 58.5234 1.56140  -1
 -11   5  16 58.5234 1.56140   2
 -13   5  10 7.26238 2.15251  -1
 -11   5  14 7.26238 2.15251   2
 -11   5  10 11.0436 0.63541   2
  -9   5  10 71.9709 1.36673   2
  -7   5  10 1.33570 0.34593   2
  -7   5  10 -0.7131 2.44308  -1
  -9   5   6 -0.7131 2.44308   2
  -5   5  10 17.6926 0.76862  -1
  -9   5   4 17.6926 0.76862   2
  -3   5  10 23.0710 1.62455  -1
  -9   5   2 23.0710 1.62455   2
  -1   5  10 35.0429 0.97706   2
   1   5  10 1.13719 0.30927   2
   3   5  10 17.1688 0.75697   2
   5   5  10 48.3522 1.32228  -1
   7   5   8 48.3522 1.32228   2
   7   5  10 163.504 5.11344  -1
   7   5  10 163.504 5.11344   2
   9   5  10 33.0717 1.17775   2
  11   5  10 26.7712 1.37094   2
  15   5  10 -0.8763 1.37802  -1
   5   5  20 -0.8763 1.37802   2
  17   5  10 38.4699 3.67069  -1
   5   5  22 38.4699 3.67069   2
 -22   6  10 5.33463 3.25590  -1
 -12   6  24 5.33463 3.25590   2
 -20   6  10 8.09901 1.59455  -1
 -12   6  22 8.09901 1.59455   2
 -18   6  10 11.9755 2.89625  -1
 -12   6  20 11.9755 2.89625   2
 -16   6  10 1.83806 0.66194   2
 -14   6  10 12.9553 0.97438   2
 -12   6  10 27.2409 1.63857  -1
 -10   6  12 27.2409 1.63857   2
 -10   6  10 1.32374 0.48492  -1
 -10   6  10 1.32374 0.48492   2
  -8   6  10 17.8956 2.56168  -1
 -10   6   8 17.8956 2.56168   2
  -6   6  10 3.00404 0.38747   2
  -4   6  10 4.03203 0.40033   2
   0   6  10 79.9252 1.58942  -1
   8   6   2 79.9252 1.58942   2
   2   6  10 28.9861 0.86483   2
   4   6  10 0.07441 0.32183   2
   6   6  10 10.9771 0.72687   2
   8   6  10 2.76965 0.50767   2
  10   6  10 14.0113 1.21710  -1
   6   6  14 14.0113 1.21710   2
  12   6  10 6.26981 2.75044  -1
   6   6  16 6.26981 2.75044   2
  14   6  10 1.74660 0.65318   2
  16   6  10 -0.0984 0.86236   2
 -23   7  10 4.42225 1.27285   2
 -21   7  10 8.20184 1.32547   2
 -19   7  10 36.2350 2.14387   2
 -17   7  10 154.770 3.97895  -1
 -11   7  18 154.770 3.97895   2
 -15   7  10 92.6541 2.04332  -1
 -11   7  16 92.6541 2.04332   2
 -13   7  10 136.427 6.35018  -1
 -11   7  14 136.427 6.35018   2
 -11   7  10 53.2405 1.22750   2
  -9   7  10 10.4522 0.63746   2
  -7   7  10 1.87264 0.35917   2
  -5   7  10 78.2424 1.51600  -1
  -9   7   4 78.2424 1.51600   2
  -3   7  10 358.707 11.5493  -1
  -9   7   2 358.707 11.5493   2
  -1   7  10 261.839 3.13806   2
   1   7  10 3.70259 0.40666   2
   3   7  10 10.5865 0.63863   2
   5   7  10 22.4349 0.95166  -1
   7   7   8 22.4349 0.95166   2
   7   7  10 1.02329 1.71265  -1
   7   7  10 1.02329 1.71265   2
   9   7  10 15.4869 1.02984   2
  11   7  10 2.31636 0.63748   2
  13   7  10 8.29610 1.05215   2
  15   7  10 -0.9900 1.82796  -1
   5   7  20 -0.9900 1.82796   2
 -22   8  10 3.20956 2.64756  -1
 -12   8  24 3.20956 2.64756   2
 -20   8  10 7.15663 1.61202  -1
 -12   8  22 7.15663 1.61202   2
 -18   8  10 40.5895 4.23238  -1
 -12   8  20 40.5895 4.23238   2
 -16   8  10 1.52988 0.73276   2
 -14   8  10 4.09269 0.70169   2
 -12   8  10 5.50491 3.15628  -1
 -10   8  12 5.50491 3.15628   2
 -10   8  10 96.3829 1.70463  -1
 -10   8  10 96.3829 1.70463   2
  -6   8  10 18.9826 0.78959   2
  -4   8  10 17.8872 0.72318   2
   0   8  10 81.1994 1.64107  -1
   8   8   2 81.1994 1.64107   2
   2   8  10 129.955 1.96797   2
   4   8  10 7.86380 0.60560   2
   6   8  10 375.271 4.54254   2
   8   8  10 44.8107 1.49442   2
  10   8  10 11.3673 1.52361  -1
   6   8  14 11.3673 1.52361   2
  12   8  10 23.8587 3.30025  -1
   6   8  16 23.8587 3.30025   2
  14   8  10 -0.5397 0.82862   2
  16   8  10 41.6153 2.52073   2
 -21   9  10 16.8050 1.68867   2
 -19   9  10 10.2372 1.36111   2
 -17   9  10 6.22075 2.00167  -1
 -11   9  18 6.22075 2.00167   2
 -15   9  10 83.8190 2.19786  -1
 -11   9  16 83.8190 2.19786   2
 -13   9  10 14.4471 1.78786  -1
 -11   9  14 14.4471 1.78786   2
 -11   9  10 41.0780 1.37403   2
  -9   9  10 239.253 3.14520   2
  -7   9  10 7.36191 0.57120   2
  -5   9  10 238.890 2.95737  -1
  -9   9   4 238.890 2.95737   2
  -3   9  10 686.006 19.9453  -1
  -9   9   2 686.006 19.9453   2
  -3   9  10 181.047 2.43075   2
  -1   9  10 234.094 3.29491   2
   1   9  10 2.54975 0.47699   2
   3   9  10 2.85166 0.42801   2
   5   9  10 482.975 6.03889  -1
   7   9   8 482.975 6.03889   2
   7   9  10 168.523 5.79177  -1
   7   9  10 168.523 5.79177   2
   9   9  10 86.6435 2.31937   2
  11   9  10 3.22627 0.85075   2
  15   9  10 31.2562 2.65676  -1
   5   9  20 31.2562 2.65676   2
 -22  10  10 3.38289 2.73460  -1
 -12  10  24 3.38289 2.73460   2
 -20  10  10 4.54422 1.66263  -1
 -12  10  22 4.54422 1.66263   2
 -18  10  10 12.5119 5.41043  -1
 -12  10  20 12.5119 5.41043   2
 -16  10  10 121.881 2.93833   2
 -14  10  10 0.11465 0.65878   2
 -12  10  10 438.137 10.2803  -1
 -10  10  12 438.137 10.2803   2
 -10  10  10 -0.5702 0.55026  -1
 -10  10  10 -0.5702 0.55026   2
  -8  10  10 5.41371 0.53546   2
  -6  10  10 19.5756 0.82186   2
  -4  10  10 1.98915 0.36426   2
   0  10  10 170.271 2.68785  -1
   8  10   2 170.271 2.68785   2
   2  10  10 0.52188 0.44758   2
   4  10  10 6.21678 0.68788   2
   6  10  10 2.38041 0.67261   2
   8  10  10 39.2889 1.74900   2
  10  10  10 0.84801 1.38235  -1
   6  10  14 0.84801 1.38235   2
  12  10  10 5.33817 2.26979  -1
   6  10  16 5.33817 2.26979   2
  14  10  10 9.68340 1.41141   2
 -21  11  10 0.88123 1.06532   2
 -19  11  10 4.40086 0.93576   2
 -17  11  10 41.3091 2.70207  -1
 -11  11  18 41.3091 2.70207   2
 -15  11  10 14.8754 1.39675  -1
 -11  11  16 14.8754 1.39675   2
 -13  11  10 26.8047 2.31667  -1
 -11  11  14 26.8047 2.31667   2
 -11  11  10 -0.3102 0.47945   2
  -9  11  10 5.43131 0.58748   2
  -7  11  10 3.70122 0.51395   2
  -5  11  10 69.0894 1.35327  -1
  -9  11   4 69.0894 1.35327   2
  -3  11  10 31.2188 2.85432  -1
  -9  11   2 31.2188 2.85432   2
  -1  11  10 30.6404 1.21228   2
   1  11  10 168.814 2.76788   2
   3  11  10 113.343 2.20862   2
   5  11  10 23.0567 1.45005  -1
   7  11   8 23.0567 1.45005   2
   7  11  10 1.90393 0.70658   2
   9  11  10 7.54281 0.96988   2
  11  11  10 4.13486 0.90781   2
  15  11  10 4.16901 2.04153  -1
   5  11  20 4.16901 2.04153   2
 -20  12  10 -0.2930 1.56865  -1
 -12  12  22 -0.2930 1.56865   2
 -18  12  10 -0.7675 2.62570  -1
 -12  12  20 -0.7675 2.62570   2
 -16  12  10 14.8876 1.30869   2
 -14  12  10 8.80607 1.06015   2
 -12  12  10 10.8582 4.42257  -1
 -10  12  12 10.8582 4.42257   2
 -10  12  10 32.7816 1.28699  -1
 -10  12  10 32.7816 1.28699   2
  -6  12  10 109.090 1.88073   2
  -4  12  10 3.14339 0.57310   2
  -2  12  10 8.48993 0.75221   2
   0  12  10 -1.3667 0.77495  -1
   8  12   2 -1.3667 0.77495   2
   4  12  10 0.08597 0.50341   2
   6  12  10 107.463 2.56518   2
   8  12  10 0.26346 0.65484   2
  10  12  10 3.61133 1.37547  -1
   6  12  14 3.61133 1.37547   2
  12  12  10 10.4654 2.64894  -1
   6  12  16 10.4654 2.64894   2
  14  12  10 -0.1925 1.08597   2
 -19  13  10 0.75049 0.88185   2
 -17  13  10 22.9319 2.49032  -1
 -11  13  18 22.9319 2.49032   2
 -15  13  10 2.70575 1.22181  -1
 -11  13  16 2.70575 1.22181   2
 -13  13  10 23.0971 3.13652  -1
 -11  13  14 23.0971 3.13652   2
 -11  13  10 29.9322 1.37945   2
  -9  13  10 193.297 2.86714   2
  -7  13  10 4.17615 0.66265   2
  -5  13  10 157.594 2.96145  -1
  -9  13   4 157.594 2.96145   2
  -3  13  10 23.0990 2.98010  -1
  -9  13   2 23.0990 2.98010   2
  -1  13  10 4.24951 0.63520   2
   1  13  10 65.1564 1.70945   2
   3  13  10 9.39038 0.86300   2
   5  13  10 80.3918 2.26243  -1
   7  13   8 80.3918 2.26243   2
   7  13  10 7.83824 2.15144  -1
   7  13  10 7.83824 2.15144   2
   9  13  10 5.86289 0.91842   2
  11  13  10 19.3411 1.66512   2
  13  13  10 1.90168 1.10906   2
 -20  14  10 2.63023 1.52882  -1
 -12  14  22 2.63023 1.52882   2
 -18  14  10 -0.2577 2.61784  -1
 -12  14  20 -0.2577 2.61784   2
 -16  14  10 -0.6184 0.72098   2
 -14  14  10 23.0416 1.55624   2
 -12  14  10 29.6694 4.96655  -1
 -10  14  12 29.6694 4.96655   2
 -10  14  10 -0.1711 0.72675  -1
 -10  14  10 -0.1711 0.72675   2
  -8  14  10 68.5244 5.61317  -1
 -10  14   8 68.5244 5.61317   2
  -6  14  10 29.4957 1.35902   2
  -4  14  10 117.172 2.34498   2
   0  14  10 38.5169 1.54237  -1
   8  14   2 38.5169 1.54237   2
   2  14  10 25.7341 4.46119  -1
   8  14   4 25.7341 4.46119   2
   4  14  10 3.90343 0.81048   2
   6  14  10 43.1300 1.87657   2
   8  14  10 50.6911 2.06064   2
  10  14  10 11.7989 1.64699  -1
   6  14  14 11.7989 1.64699   2
  12  14  10 0.08662 2.02818  -1
   6  14  16 0.08662 2.02818   2
 -19  15  10 -0.6778 0.91200   2
 -17  15  10 1.24023 2.18856  -1
 -11  15  18 1.24023 2.18856   2
 -15  15  10 7.50509 1.36820  -1
 -11  15  16 7.50509 1.36820   2
 -13  15  10 7.94209 3.01698  -1
 -11  15  14 7.94209 3.01698   2
 -11  15  10 6.07671 1.06302   2
  -9  15  10 19.7035 1.31801   2
  -7  15  10 19.1361 3.73676  -1
  -9  15   6 19.1361 3.73676   2
  -7  15  10 34.4878 1.47146   2
  -5  15  10 4.20522 0.94651  -1
  -9  15   4 4.20522 0.94651   2
  -3  15  10 55.1676 3.19697  -1
  -9  15   2 55.1676 3.19697   2
  -1  15  10 38.8433 1.53270   2
   1  15  10 7.91784 0.87164   2
   3  15  10 3.28457 0.79894   2
   5  15  10 12.3271 1.32261  -1
   7  15   8 12.3271 1.32261   2
   7  15  10 51.4251 4.02365  -1
   7  15  10 51.4251 4.02365   2
   9  15  10 26.9607 1.65320   2
  11  15  10 0.07704 1.00657   2
  13  15  10 2.23591 1.24930   2
 -18  16  10 36.4877 3.63392  -1
 -12  16  20 36.4877 3.63392   2
 -16  16  10 2.75329 1.14162   2
 -14  16  10 27.6843 1.95181   2
 -12  16  10 20.8814 5.42895  -1
 -10  16  12 20.8814 5.42895   2
 -10  16  10 25.5210 1.68152  -1
 -10  16  10 25.5210 1.68152   2
  -8  16  10 127.890 4.38624  -1
 -10  16   8 127.890 4.38624   2
  -6  16  10 59.5572 1.78433   2
  -4  16  10 47.7168 1.65028   2
   0  16  10 34.4506 1.59470  -1
   8  16   2 34.4506 1.59470   2
   2  16  10 -0.5442 0.62822   2
   2  16  10 -1.3176 4.24591  -1
   8  16   4 -1.3176 4.24591   2
   4  16  10 5.32123 0.91477   2
   6  16  10 0.95471 0.70280   2
   8  16  10 14.0546 1.33702   2
  10  16  10 0.75285 1.53055  -1
   6  16  14 0.75285 1.53055   2
  12  16  10 2.44651 2.25781  -1
   6  16  16 2.44651 2.25781   2
 -17  17  10 6.29573 3.51947  -1
 -11  17  18 6.29573 3.51947   2
 -15  17  10 32.1106 2.22515  -1
 -11  17  16 32.1106 2.22515   2
 -13  17  10 11.6672 3.42716  -1
 -11  17  14 11.6672 3.42716   2
 -11  17  10 60.6623 2.53812   2
  -9  17  10 10.9533 1.31915   2
  -7  17  10 95.7008 2.28819   2
  -7  17  10 95.2067 5.98712  -1
  -9  17   6 95.2067 5.98712   2
  -5  17  10 32.1881 1.53444  -1
  -9  17   4 32.1881 1.53444   2
  -3  17  10 42.9537 5.62579  -1
  -9  17   2 42.9537 5.62579   2
  -1  17  10 7.93855 0.91794   2
   1  17  10 41.5397 1.90170   2
   3  17  10 19.4546 1.43030   2
   5  17  10 21.2580 1.61511  -1
   7  17   8 21.2580 1.61511   2
   7  17  10 3.84235 2.57000  -1
   7  17  10 3.84235 2.57000   2
   9  17  10 20.5387 2.01602   2
  11  17  10 -0.0187 1.02937   2
 -16  18  10 0.70812 1.05716   2
 -14  18  10 2.16248 0.99139   2
 -12  18  10 9.04695 3.53284  -1
 -10  18  12 9.04695 3.53284   2
 -10  18  10 7.68229 1.30904  -1
 -10  18  10 7.68229 1.30904   2
  -8  18  10 7.76762 2.48448  -1
 -10  18   8 7.76762 2.48448   2
  -6  18  10 59.3741 1.90923   2
  -4  18  10 0.71719 0.68682   2
   0  18  10 11.5145 1.56729  -1
   8  18   2 11.5145 1.56729   2
   2  18  10 6.81865 1.00585   2
   2  18  10 45.7996 4.19419  -1
   8  18   4 45.7996 4.19419   2
   4  18  10 7.10267 0.97319   2
   6  18  10 4.46529 1.07738   2
   8  18  10 1.56345 1.09257   2
  10  18  10 18.4561 2.25667  -1
   6  18  14 18.4561 2.25667   2
 -15  19  10 24.9994 2.24441  -1
 -11  19  16 24.9994 2.24441   2
 -13  19  10 39.4221 4.32798  -1
 -11  19  14 39.4221 4.32798   2
 -11  19  10 13.2876 1.54661   2
  -9  19  10 49.3406 2.53211   2
  -7  19  10 53.7372 6.56176  -1
  -9  19   6 53.7372 6.56176   2
  -5  19  10 12.7281 1.86450  -1
  -9  19   4 12.7281 1.86450   2
  -3  19  10 -0.5546 3.23262  -1
  -9  19   2 -0.5546 3.23262   2
  -1  19  10 5.52912 0.96981   2
   1  19  10 18.7497 1.44429   2
   3  19  10 7.41667 1.06230   2
   5  19  10 -2.9636 1.19409  -1
   7  19   8 -2.9636 1.19409   2
   7  19  10 4.21401 3.89595  -1
   7  19  10 4.21401 3.89595   2
   9  19  10 1.33036 1.21531   2
 -14  20  10 1.52593 0.95744   2
 -12  20  10 9.34677 3.67528  -1
 -10  20  12 9.34677 3.67528   2
 -10  20  10 30.3844 1.93249  -1
 -10  20  10 30.3844 1.93249   2
  -8  20  10 -0.1696 2.05340  -1
 -10  20   8 -0.1696 2.05340   2
  -6  20  10 1.91709 0.77238   2
  -4  20  10 2.66928 0.83599   2
  -2  20  10 9.17482 5.15721  -1
   8  20   0 9.17482 5.15721   2
   0  20  10 3.68805 1.43556  -1
   8  20   2 3.68805 1.43556   2
   2  20  10 6.94288 3.50099  -1
   8  20   4 6.94288 3.50099   2
   4  20  10 1.31332 0.88170   2
   6  20  10 4.15764 1.11939   2
   8  20  10 1.68177 1.12584   2
 -13  21  10 -0.4521 1.05048   2
 -11  21  10 2.15115 0.99743   2
  -9  21  10 0.90269 0.97333   2
  -7  21  10 -0.9869 5.05504  -1
  -9  21   6 -0.9869 5.05504   2
  -5  21  10 8.85046 1.77107  -1
  -9  21   4 8.85046 1.77107   2
  -3  21  10 6.07092 3.68943  -1
  -9  21   2 6.07092 3.68943   2
  -1  21  10 40.2914 2.04878   2
   1  21  10 6.66980 1.21429   2
   3  21  10 1.95194 0.95313   2
   5  21  10 28.8433 2.23545  -1
   7  21   8 28.8433 2.23545   2
   7  21  10 91.5798 5.01996  -1
   7  21  10 91.5798 5.01996   2
 -10  22  10 5.14054 1.79990  -1
 -10  22  10 5.14054 1.79990   2
  -8  22  10 -1.6085 3.40878  -1
 -10  22   8 -1.6085 3.40878   2
  -6  22  10 1.29633 0.95593   2
  -4  22  10 8.81470 1.36125   2
  -2  22  10 2.53975 5.68664  -1
   8  22   0 2.53975 5.68664   2
   0  22  10 26.9019 2.47409  -1
   8  22   2 26.9019 2.47409   2
   2  22  10 1.54446 3.68039  -1
   8  22   4 1.54446 3.68039   2
   4  22  10 0.52976 1.02910   2
  -9  23  10 4.28229 1.55438   2
  -7  23  10 4.26710 5.97688  -1
  -9  23   6 4.26710 5.97688   2
  -5  23  10 13.3452 2.05817  -1
  -9  23   4 13.3452 2.05817   2
  -3  23  10 7.05881 3.96770  -1
  -9  23   2 7.05881 3.96770   2
  -1  23  10 14.1618 1.50733   2
   1  23  10 19.1965 1.74729   2
   3  23  10 26.1673 2.07141   2
  -4  24  10 0.80849 1.31686   2
 -22   0  11 -0.4660 1.40196   2
 -20   0  11 2.23498 1.15749   2
 -18   0  11 -0.8209 3.58774  -1
 -12   0  19 -0.8209 3.58774   2
 -16   0  11 -0.7233 0.78816  -1
 -12   0  17 -0.7233 0.78816   2
 -14   0  11 1.75805 1.69221  -1
 -12   0  15 1.75805 1.69221   2
 -12   0  11 0.77353 0.48910   2
 -10   0  11 1.01211 0.47716   2
  -6   0  11 0.69454 0.49342  -1
 -10   0   5 0.69454 0.49342   2
  -4   0  11 0.25609 0.39430   2
  -2   0  11 -0.6895 0.51670   2
   0   0  11 0.12452 0.36476   2
   4   0  11 -0.7120 0.94002  -1
   8   0   7 -0.7120 0.94002   2
   6   0  11 0.16027 0.54912   2
   6   0  11 -0.0894 2.49956  -1
   8   0   9 -0.0894 2.49956   2
   8   0  11 -0.9302 0.48716   2
  10   0  11 -0.0481 0.63395   2
  14   0  11 2.85103 1.94522  -1
   6   0  19 2.85103 1.94522   2
  16   0  11 4.76509 4.67206  -1
   6   0  21 4.76509 4.67206   2
 -23   1  11 15.6579 2.99437  -1
 -13   1  25 15.6579 2.99437   2
 -21   1  11 27.2994 1.77125  -1
 -13   1  23 27.2994 1.77125   2
 -19   1  11 84.1861 7.36695  -1
 -13   1  21 84.1861 7.36695   2
 -17   1  11 2.90470 0.78938   2
 -15   1  11 19.6222 1.07808   2
 -13   1  11 221.383 4.39020  -1
 -11   1  13 221.383 4.39020   2
 -11   1  11 0.71497 0.42518  -1
 -11   1  11 0.71497 0.42518   2
  -9   1  11 829.881 13.8760  -1
 -11   1   9 829.881 13.8760   2
  -7   1  11 130.013 1.89344   2
  -5   1  11 24.5978 0.75740   2
  -3   1  11 47.2143 1.09738   2
  -1   1  11 88.3130 1.50591  -1
   9   1   1 88.3130 1.50591   2
   1   1  11 50.6641 1.19199   2
   3   1  11 0.08136 0.32776   2
   5   1  11 27.8482 1.04357   2
   7   1  11 57.1506 4.35861  -1
   7   1  11 57.1506 4.35861   2
   9   1  11 0.44153 0.91969  -1
   7   1  13 0.44153 0.91969   2
  11   1  11 15.1455 2.81913  -1
   7   1  15 15.1455 2.81913   2
  13   1  11 2.16524 0.64044   2
  15   1  11 0.65325 0.70114   2
  17   1  11 3.46533 1.41478   2
 -22   2  11 13.2057 1.52601   2
 -20   2  11 32.8475 2.03927   2
 -18   2  11 2.35994 2.14185  -1
 -12   2  19 2.35994 2.14185   2
 -16   2  11 25.7021 1.14653  -1
 -12   2  17 25.7021 1.14653   2
 -14   2  11 16.2508 1.75313  -1
 -12   2  15 16.2508 1.75313   2
 -12   2  11 22.7879 0.92010   2
 -10   2  11 29.2764 0.92503   2
  -8   2  11 50.2316 1.10244   2
  -8   2  11 183.568 7.50511  -1
 -10   2   7 183.568 7.50511   2
  -6   2  11 276.520 3.38694  -1
 -10   2   5 276.520 3.38694   2
  -2   2  11 22.7492 0.87029   2
   0   2  11 87.2568 1.61194   2
   2   2  11 16.7752 0.82525   2
   4   2  11 112.474 1.94293  -1
   8   2   7 112.474 1.94293   2
   6   2  11 49.3349 2.38639  -1
   8   2   9 49.3349 2.38639   2
   8   2  11 17.3856 0.96000   2
  10   2  11 1.07016 0.50624   2
  14   2  11 0.90324 1.49382  -1
   6   2  19 0.90324 1.49382   2
  16   2  11 14.5730 2.40534  -1
   6   2  21 14.5730 2.40534   2
 -23   3  11 7.18929 2.27067  -1
 -13   3  25 7.18929 2.27067   2
 -21   3  11 11.4851 1.50677  -1
 -13   3  23 11.4851 1.50677   2
 -19   3  11 4.66321 2.77529  -1
 -13   3  21 4.66321 2.77529   2
 -17   3  11 69.0538 2.13082   2
 -15   3  11 17.2257 1.06142   2
 -13   3  11 72.7974 2.09199  -1
 -11   3  13 72.7974 2.09199   2
 -11   3  11 11.1315 0.64327  -1
 -11   3  11 11.1315 0.64327   2
  -9   3  11 64.3352 2.45264  -1
 -11   3   9 64.3352 2.45264   2
  -7   3  11 16.1494 0.71168   2
  -5   3  11 53.9735 1.06288   2
  -3   3  11 48.6153 1.16138   2
  -3   3  11 139.398 6.42178  -1
  -9   3   1 139.398 6.42178   2
  -1   3  11 115.956 1.77093  -1
   9   3   1 115.956 1.77093   2
   1   3  11 0.62035 0.29808   2
   1   3  11 0.25841 2.48574  -1
   9   3   3 0.25841 2.48574   2
   3   3  11 9.13841 0.59696   2
   5   3  11 58.3466 1.32978   2
   7   3  11 19.3731 3.22520  -1
   7   3  11 19.3731 3.22520   2
   9   3  11 45.8805 1.48736  -1
   7   3  13 45.8805 1.48736   2
  11   3  11 2.76238 3.41880  -1
   7   3  15 2.76238 3.41880   2
  13   3  11 1.23242 0.65910   2
  15   3  11 2.68517 0.92061   2
 -22   4  11 3.13870 1.06969   2
 -20   4  11 1.01140 0.89010   2
 -18   4  11 11.0404 2.39834  -1
 -12   4  19 11.0404 2.39834   2
 -16   4  11 59.1132 1.63134  -1
 -12   4  17 59.1132 1.63134   2
 -14   4  11 14.9989 1.83456  -1
 -12   4  15 14.9989 1.83456   2
 -12   4  11 10.8946 0.68735   2
 -10   4  11 2.60554 0.41650   2
  -8   4  11 15.9005 1.81324  -1
 -10   4   7 15.9005 1.81324   2
  -6   4  11 16.7664 0.79420  -1
 -10   4   5 16.7664 0.79420   2
  -4   4  11 96.5429 3.65019  -1
 -10   4   3 96.5429 3.65019   2
  -2   4  11 20.2334 0.86754   2
   0   4  11 52.4149 1.23104   2
   2   4  11 1.36002 0.35977   2
   4   4  11 44.7047 1.20722  -1
   8   4   7 44.7047 1.20722   2
   6   4  11 87.4457 3.83511  -1
   8   4   9 87.4457 3.83511   2
   8   4  11 32.0316 1.20616   2
  10   4  11 63.9317 1.79703   2
  14   4  11 5.29218 1.48882  -1
   6   4  19 5.29218 1.48882   2
  16   4  11 1.25771 2.69451  -1
   6   4  21 1.25771 2.69451   2
 -23   5  11 14.5079 3.75322  -1
 -13   5  25 14.5079 3.75322   2
 -21   5  11 3.93570 1.28763  -1
 -13   5  23 3.93570 1.28763   2
 -19   5  11 1.73453 2.92828  -1
 -13   5  21 1.73453 2.92828   2
 -17   5  11 52.1959 1.91509   2
 -15   5  11 -0.3456 0.55061   2
 -13   5  11 54.4443 2.47793  -1
 -11   5  13 54.4443 2.47793   2
 -11   5  11 46.6034 1.14135  -1
 -11   5  11 46.6034 1.14135   2
  -9   5  11 39.9879 1.98674  -1
 -11   5   9 39.9879 1.98674   2
  -7   5  11 4.14514 0.44592   2
  -5   5  11 32.2001 0.86182   2
  -3   5  11 20.0846 0.84515   2
  -3   5  11 113.508 3.77595  -1
  -9   5   1 113.508 3.77595   2
  -1   5  11 139.135 1.95006  -1
   9   5   1 139.135 1.95006   2
   1   5  11 17.0614 0.69641   2
   3   5  11 6.27358 0.53389   2
   5   5  11 1.26111 0.41792   2
   7   5  11 36.4096 1.12194   2
   9   5  11 45.4106 1.65296  -1
   7   5  13 45.4106 1.65296   2
  11   5  11 9.40966 2.10586  -1
   7   5  15 9.40966 2.10586   2
  13   5  11 20.7382 1.31991   2
  15   5  11 0.22590 0.71289   2
 -22   6  11 2.60430 1.10403   2
 -20   6  11 0.11768 0.79977   2
 -18   6  11 10.7374 2.34352  -1
 -12   6  19 10.7374 2.34352   2
 -16   6  11 167.716 3.20454  -1
 -12   6  17 167.716 3.20454   2
 -14   6  11 78.2074 3.77963  -1
 -12   6  15 78.2074 3.77963   2
 -12   6  11 3.60391 0.61639   2
 -10   6  11 34.5171 1.02335   2
  -8   6  11 14.8521 2.95654  -1
 -10   6   7 14.8521 2.95654   2
  -6   6  11 49.2512 1.22584  -1
 -10   6   5 49.2512 1.22584   2
  -4   6  11 135.808 5.95681  -1
 -10   6   3 135.808 5.95681   2
  -2   6  11 134.096 2.14380   2
   0   6  11 30.0125 0.82929   2
   2   6  11 54.5903 1.17934   2
   4   6  11 50.3510 1.29048  -1
   8   6   7 50.3510 1.29048   2
   6   6  11 26.6472 2.13586  -1
   8   6   9 26.6472 2.13586   2
   8   6  11 11.8855 0.82597   2
  10   6  11 -0.3437 0.54002   2
  12   6  11 36.9286 1.83623   2
  14   6  11 25.7030 2.37679  -1
   6   6  19 25.7030 2.37679   2
  16   6  11 37.7371 3.67663  -1
   6   6  21 37.7371 3.67663   2
 -23   7  11 1.67764 3.33728  -1
 -13   7  25 1.67764 3.33728   2
 -21   7  11 7.14890 1.62216  -1
 -13   7  23 7.14890 1.62216   2
 -19   7  11 24.4817 3.46882  -1
 -13   7  21 24.4817 3.46882   2
 -17   7  11 14.3960 1.26201   2
 -15   7  11 12.4650 1.00776   2
 -13   7  11 7.38555 1.77401  -1
 -11   7  13 7.38555 1.77401   2
 -11   7  11 31.6830 0.98310  -1
 -11   7  11 31.6830 0.98310   2
  -9   7  11 13.9095 2.64393  -1
 -11   7   9 13.9095 2.64393   2
  -7   7  11 30.7934 0.93816   2
  -5   7  11 39.6182 0.98190   2
  -3   7  11 48.2190 1.04377   2
  -1   7  11 224.707 3.15296  -1
   9   7   1 224.707 3.15296   2
   1   7  11 72.5673 1.35252   2
   3   7  11 68.3329 1.39993   2
   5   7  11 54.9035 1.32682   2
   7   7  11 -0.1137 0.44605   2
   9   7  11 8.05341 1.39790  -1
   7   7  13 8.05341 1.39790   2
  11   7  11 6.36481 2.14184  -1
   7   7  15 6.36481 2.14184   2
  13   7  11 1.63819 0.77924   2
  15   7  11 17.3605 1.74490   2
 -22   8  11 16.4118 1.75279   2
 -20   8  11 1.36395 0.93022   2
 -18   8  11 4.29979 1.93417  -1
 -12   8  19 4.29979 1.93417   2
 -16   8  11 1.19939 0.80234  -1
 -12   8  17 1.19939 0.80234   2
 -14   8  11 36.6397 2.84504  -1
 -12   8  15 36.6397 2.84504   2
 -12   8  11 138.876 2.54922   2
 -10   8  11 247.542 3.26101   2
  -8   8  11 -1.5136 2.82225  -1
 -10   8   7 -1.5136 2.82225   2
  -6   8  11 4.01697 0.60572  -1
 -10   8   5 4.01697 0.60572   2
  -4   8  11 50.7071 3.50656  -1
 -10   8   3 50.7071 3.50656   2
  -2   8  11 51.8459 1.08782   2
   0   8  11 8.61698 0.54682   2
   2   8  11 64.2249 1.31457   2
   4   8  11 2.38907 0.91513  -1
   8   8   7 2.38907 0.91513   2
   6   8  11 57.1218 2.76172  -1
   8   8   9 57.1218 2.76172   2
   8   8  11 14.3290 1.13899   2
  10   8  11 0.64907 0.66822   2
  14   8  11 2.39291 1.87773  -1
   6   8  19 2.39291 1.87773   2
 -21   9  11 1.25083 1.58270  -1
 -13   9  23 1.25083 1.58270   2
 -19   9  11 18.3108 5.24076  -1
 -13   9  21 18.3108 5.24076   2
 -17   9  11 34.1603 1.84079   2
 -15   9  11 80.1245 2.29598   2
 -13   9  11 429.359 10.6420  -1
 -11   9  13 429.359 10.6420   2
 -11   9  11 95.8415 2.02280  -1
 -11   9  11 95.8415 2.02280   2
  -7   9  11 35.8354 1.02683   2
  -5   9  11 5.42506 0.47399   2
  -1   9  11 76.0741 1.64565  -1
   9   9   1 76.0741 1.64565   2
   1   9  11 47.6594 1.31618   2
   3   9  11 31.4196 1.23610   2
   5   9  11 5.55978 0.71601   2
   7   9  11 77.6837 2.15868   2
   9   9  11 1.96851 1.28253  -1
   7   9  13 1.96851 1.28253   2
  11   9  11 1.31886 2.15221  -1
   7   9  15 1.31886 2.15221   2
  13   9  11 0.76451 0.96859   2
  15   9  11 7.84340 1.56758   2
 -22  10  11 0.71194 1.10451   2
 -20  10  11 2.20981 1.02171   2
 -18  10  11 11.3834 2.16619  -1
 -12  10  19 11.3834 2.16619   2
 -16  10  11 2.59927 1.05457  -1
 -12  10  17 2.59927 1.05457   2
 -14  10  11 133.790 4.17449  -1
 -12  10  15 133.790 4.17449   2
 -12  10  11 35.4166 1.45410   2
 -10  10  11 69.4599 1.51565   2
  -8  10  11 16.0998 0.84313   2
  -6  10  11 61.2808 1.46405  -1
 -10  10   5 61.2808 1.46405   2
  -4  10  11 190.991 2.59713   2
  -4  10  11 184.095 5.39841  -1
 -10  10   3 184.095 5.39841   2
  -2  10  11 62.2238 1.49801   2
   0  10  11 69.8036 1.61074   2
   2  10  11 37.1530 1.33880   2
   4  10  11 167.493 3.03115  -1
   8  10   7 167.493 3.03115   2
   6  10  11 414.142 13.8241  -1
   8  10   9 414.142 13.8241   2
   8  10  11 27.2254 1.53363   2
  10  10  11 14.0838 1.22771   2
  12  10  11 2.40784 1.00566   2
  14  10  11 41.6563 2.91469  -1
   6  10  19 41.6563 2.91469   2
 -21  11  11 0.67779 1.56148  -1
 -13  11  23 0.67779 1.56148   2
 -19  11  11 0.45945 3.30251  -1
 -13  11  21 0.45945 3.30251   2
 -17  11  11 21.3161 1.55906   2
 -15  11  11 80.2695 2.33302   2
 -13  11  11 137.676 5.02266  -1
 -11  11  13 137.676 5.02266   2
 -11  11  11 4.83913 0.84874  -1
 -11  11  11 4.83913 0.84874   2
  -7  11  11 5.68814 0.57475   2
  -5  11  11 1.66203 0.43287   2
  -1  11  11 51.4121 1.39863  -1
   9  11   1 51.4121 1.39863   2
   3  11  11 17.4975 1.03279   2
   5  11  11 27.4685 1.45640   2
   7  11  11 1.10059 0.65374   2
   9  11  11 27.8153 1.88169  -1
   7  11  13 27.8153 1.88169   2
  11  11  11 8.75160 2.38553  -1
   7  11  15 8.75160 2.38553   2
  13  11  11 24.1019 2.24366   2
 -20  12  11 3.03380 0.87702   2
 -18  12  11 11.3273 2.30245  -1
 -12  12  19 11.3273 2.30245   2
 -16  12  11 26.0672 1.70506  -1
 -12  12  17 26.0672 1.70506   2
 -14  12  11 18.4449 2.60575  -1
 -12  12  15 18.4449 2.60575   2
 -12  12  11 33.7762 1.48599   2
 -10  12  11 51.4795 1.56176   2
  -8  12  11 39.5408 1.24318   2
  -6  12  11 41.4803 1.48301  -1
 -10  12   5 41.4803 1.48301   2
  -4  12  11 0.11415 1.89924  -1
 -10  12   3 0.11415 1.89924   2
  -2  12  11 99.3475 2.06068   2
   0  12  11 72.0822 1.75171   2
   2  12  11 42.5539 1.45289   2
   4  12  11 14.2609 1.25001  -1
   8  12   7 14.2609 1.25001   2
   6  12  11 54.9710 4.61202  -1
   8  12   9 54.9710 4.61202   2
   8  12  11 8.18521 1.02076   2
  10  12  11 0.58563 0.79875   2
  12  12  11 3.73498 1.20110   2
  14  12  11 14.5489 2.22528  -1
   6  12  19 14.5489 2.22528   2
 -19  13  11 -1.9099 3.53417  -1
 -13  13  21 -1.9099 3.53417   2
 -17  13  11 -0.3101 0.80586   2
 -15  13  11 1.66922 0.79320   2
 -13  13  11 7.50518 4.26437  -1
 -11  13  13 7.50518 4.26437   2
 -11  13  11 6.94788 0.93011  -1
 -11  13  11 6.94788 0.93011   2
  -9  13  11 5.58271 2.72179  -1
 -11  13   9 5.58271 2.72179   2
  -7  13  11 27.6116 1.31307   2
  -5  13  11 2.35394 0.59235   2
  -1  13  11 27.7956 1.19466  -1
   9  13   1 27.7956 1.19466   2
   1  13  11 14.5869 4.22362  -1
   9  13   3 14.5869 4.22362   2
   3  13  11 41.1200 1.54538   2
   5  13  11 9.41509 1.01924   2
   7  13  11 4.42996 0.86067   2
   9  13  11 27.0480 1.97353  -1
   7  13  13 27.0480 1.97353   2
  11  13  11 6.65372 2.54760  -1
   7  13  15 6.65372 2.54760   2
  13  13  11 10.8006 1.66136   2
 -20  14  11 4.39436 3.24796   2
 -18  14  11 0.03324 2.25998  -1
 -12  14  19 0.03324 2.25998   2
 -16  14  11 2.18431 1.25888  -1
 -12  14  17 2.18431 1.25888   2
 -14  14  11 -2.9632 2.87160  -1
 -12  14  15 -2.9632 2.87160   2
 -12  14  11 4.94579 0.84277   2
 -10  14  11 7.01446 0.91720   2
  -8  14  11 36.0642 5.16650  -1
 -10  14   7 36.0642 5.16650   2
  -6  14  11 56.9213 1.80354  -1
 -10  14   5 56.9213 1.80354   2
  -4  14  11 44.9403 2.98351  -1
 -10  14   3 44.9403 2.98351   2
  -2  14  11 0.69966 0.56002   2
   0  14  11 6.30100 0.76963   2
   2  14  11 17.1800 1.11489   2
   4  14  11 91.5394 2.45860  -1
   8  14   7 91.5394 2.45860   2
   6  14  11 6.94761 1.97905  -1
   8  14   9 6.94761 1.97905   2
   8  14  11 54.7318 2.48242   2
  10  14  11 1.62134 1.00554   2
  12  14  11 0.60974 1.09834   2
 -19  15  11 2.90754 1.07904   2
 -17  15  11 -0.5404 0.76438   2
 -15  15  11 28.1485 1.95475   2
 -13  15  11 35.6131 5.83917  -1
 -11  15  13 35.6131 5.83917   2
 -11  15  11 86.1439 2.60586  -1
 -11  15  11 86.1439 2.60586   2
  -9  15  11 5.03060 2.13675  -1
 -11  15   9 5.03060 2.13675   2
  -7  15  11 3.93354 0.70716   2
  -5  15  11 4.81308 0.75491   2
  -1  15  11 10.3927 1.36173  -1
   9  15   1 10.3927 1.36173   2
   1  15  11 1.34428 4.38019  -1
   9  15   3 1.34428 4.38019   2
   3  15  11 17.7823 1.30370   2
   5  15  11 3.12591 0.91630   2
   7  15  11 -0.2069 0.79928   2
   9  15  11 11.1397 1.85059  -1
   7  15  13 11.1397 1.85059   2
  11  15  11 7.17131 2.43888  -1
   7  15  15 7.17131 2.43888   2
 -18  16  11 10.2000 2.97443  -1
 -12  16  19 10.2000 2.97443   2
 -16  16  11 19.4109 1.87324  -1
 -12  16  17 19.4109 1.87324   2
 -14  16  11 44.7230 4.38694  -1
 -12  16  15 44.7230 4.38694   2
 -12  16  11 -0.4808 0.85661   2
 -10  16  11 4.78185 1.05038   2
  -8  16  11 25.0386 3.18305  -1
 -10  16   7 25.0386 3.18305   2
  -6  16  11 12.6119 1.16480  -1
 -10  16   5 12.6119 1.16480   2
  -4  16  11 78.6758 4.12452  -1
 -10  16   3 78.6758 4.12452   2
  -2  16  11 124.385 2.59507   2
   0  16  11 48.1120 1.72138   2
   2  16  11 2.29123 0.78835   2
   4  16  11 28.9825 1.66734  -1
   8  16   7 28.9825 1.66734   2
   6  16  11 4.71697 2.57315  -1
   8  16   9 4.71697 2.57315   2
   8  16  11 -0.2501 0.79028   2
  10  16  11 1.63053 1.06047   2
 -17  17  11 3.06891 1.19689   2
 -15  17  11 38.8815 2.43121   2
 -13  17  11 44.3710 6.46552  -1
 -11  17  13 44.3710 6.46552   2
 -11  17  11 33.9578 1.89449  -1
 -11  17  11 33.9578 1.89449   2
  -9  17  11 3.34277 2.43999  -1
 -11  17   9 3.34277 2.43999   2
  -7  17  11 21.9337 1.32954   2
  -5  17  11 18.9534 1.23415   2
  -1  17  11 -0.2642 1.14907  -1
   9  17   1 -0.2642 1.14907   2
   1  17  11 0.89780 0.72756   2
   1  17  11 23.9382 5.45618  -1
   9  17   3 23.9382 5.45618   2
   3  17  11 -0.2663 0.78954   2
   5  17  11 1.26287 0.83847   2
   7  17  11 0.68982 0.78209   2
   9  17  11 3.19506 1.54414  -1
   7  17  13 3.19506 1.54414   2
 -16  18  11 2.40956 1.64178  -1
 -12  18  17 2.40956 1.64178   2
 -14  18  11 24.8563 3.99007  -1
 -12  18  15 24.8563 3.99007   2
 -12  18  11 11.5181 1.41786   2
 -10  18  11 123.321 3.42433   2
  -8  18  11 -0.5287 4.96563  -1
 -10  18   7 -0.5287 4.96563   2
  -6  18  11 49.3526 2.50005  -1
 -10  18   5 49.3526 2.50005   2
  -4  18  11 111.145 5.71659  -1
 -10  18   3 111.145 5.71659   2
  -2  18  11 50.3038 1.88735   2
   0  18  11 141.855 3.57714   2
   2  18  11 0.64685 0.84471   2
   4  18  11 -1.1179 1.40276  -1
   8  18   7 -1.1179 1.40276   2
   6  18  11 11.6603 4.06320  -1
   8  18   9 11.6603 4.06320   2
   8  18  11 2.81486 1.17801   2
  10  18  11 5.76386 2.96353   2
 -15  19  11 5.66209 1.37876   2
 -13  19  11 2.50563 5.54173  -1
 -11  19  13 2.50563 5.54173   2
 -11  19  11 27.0133 1.89734  -1
 -11  19  11 27.0133 1.89734   2
  -9  19  11 1.90436 2.56884  -1
 -11  19   9 1.90436 2.56884   2
  -7  19  11 -0.3515 0.75740   2
  -5  19  11 48.9098 1.89905   2
  -3  19  11 72.0699 7.24147  -1
  -9  19   1 72.0699 7.24147   2
  -1  19  11 46.9328 2.28236  -1
   9  19   1 46.9328 2.28236   2
   1  19  11 47.3750 4.34637  -1
   9  19   3 47.3750 4.34637   2
   3  19  11 -0.7258 0.75942   2
   5  19  11 3.57426 1.02515   2
   7  19  11 -1.0169 0.83432   2
 -14  20  11 9.97573 1.43211   2
 -12  20  11 11.1794 1.54148   2
 -10  20  11 4.83536 1.16474   2
  -8  20  11 13.7487 5.45588  -1
 -10  20   7 13.7487 5.45588   2
  -6  20  11 -0.0879 1.45062  -1
 -10  20   5 -0.0879 1.45062   2
  -4  20  11 58.4602 4.84361  -1
 -10  20   3 58.4602 4.84361   2
  -2  20  11 48.9697 2.46915   2
   0  20  11 5.29307 1.11307   2
   2  20  11 18.6202 1.70771   2
   4  20  11 0.94699 1.65562  -1
   8  20   7 0.94699 1.65562   2
   6  20  11 5.64288 3.18687  -1
   8  20   9 5.64288 3.18687   2
 -13  21  11 18.0641 6.17345  -1
 -11  21  13 18.0641 6.17345   2
 -11  21  11 -0.3487 1.29366  -1
 -11  21  11 -0.3487 1.29366   2
  -9  21  11 5.58626 3.66238  -1
 -11  21   9 5.58626 3.66238   2
  -7  21  11 0.57107 1.05420   2
  -5  21  11 3.52579 0.94648   2
  -3  21  11 23.4725 6.04605  -1
  -9  21   1 23.4725 6.04605   2
  -1  21  11 9.43413 1.92679  -1
   9  21   1 9.43413 1.92679   2
   1  21  11 12.4947 3.94318  -1
   9  21   3 12.4947 3.94318   2
   3  21  11 10.7053 1.45538   2
   5  21  11 -0.2730 0.91185   2
 -10  22  11 5.15817 1.07545   2
  -8  22  11 8.49985 3.98131  -1
 -10  22   7 8.49985 3.98131   2
  -6  22  11 1.90064 1.69951  -1
 -10  22   5 1.90064 1.69951   2
  -4  22  11 9.42569 3.93133  -1
 -10  22   3 9.42569 3.93133   2
  -2  22  11 0.22377 0.83905   2
   0  22  11 0.56022 0.90860   2
   2  22  11 5.06568 1.19662   2
   4  22  11 8.32212 1.92823  -1
   8  22   7 8.32212 1.92823   2
  -7  23  11 0.95420 1.05453   2
  -5  23  11 18.4699 2.97898   2
  -3  23  11 9.33451 6.42790  -1
  -9  23   1 9.33451 6.42790   2
  -1  23  11 6.49755 2.14356  -1
   9  23   1 6.49755 2.14356   2
   1  23  11 9.87553 4.21191  -1
   9  23   3 9.87553 4.21191   2
 -22   0  12 11.0904 2.60977  -1
 -14   0  24 11.0904 2.60977   2
 -20   0  12 48.1470 6.26325  -1
 -14   0  22 48.1470 6.26325   2
 -18   0  12 41.4184 2.73892   2
 -16   0  12 2.28152 0.97936   2
 -14   0  12 9.36036 2.26381  -1
 -12   0  14 9.36036 2.26381   2
 -12   0  12 789.295 11.6104  -1
 -12   0  12 789.295 11.6104   2
 -10   0  12 257.864 6.77125  -1
 -12   0  10 257.864 6.77125   2
  -8   0  12 359.484 5.84076   2
  -6   0  12 51.4353 1.51920   2
  -4   0  12 226.633 3.52800   2
  -2   0  12 743.315 10.7830  -1
  10   0   0 743.315 10.7830   2
   2   0  12 78.3187 2.02996   2
   4   0  12 21.6370 1.33171   2
   6   0  12 3.92013 0.93816   2
   8   0  12 -0.5926 1.14002  -1
   8   0  12 -0.5926 1.14002   2
  10   0  12 11.5912 3.61970  -1
   8   0  14 11.5912 3.61970   2
  12   0  12 0.83302 0.76116   2
  14   0  12 49.3130 2.98142   2
 -23   1  12 14.4290 1.86529   2
 -21   1  12 13.3834 1.49012   2
 -19   1  12 5.57112 2.33014  -1
 -13   1  20 5.57112 2.33014   2
 -17   1  12 28.6637 1.46291  -1
 -13   1  18 28.6637 1.46291   2
 -15   1  12 3.75704 1.70540  -1
 -13   1  16 3.75704 1.70540   2
 -13   1  12 21.9215 0.94353   2
 -11   1  12 17.1432 0.83351   2
  -9   1  12 -0.0260 1.67124  -1
 -11   1   8 -0.0260 1.67124   2
  -7   1  12 114.319 1.72218  -1
 -11   1   6 114.319 1.72218   2
  -3   1  12 333.900 4.12284   2
  -1   1  12 217.753 2.98953   2
   1   1  12 6.49041 0.47956   2
   3   1  12 19.0372 0.89578  -1
   9   1   6 19.0372 0.89578   2
   5   1  12 37.5061 1.97513  -1
   9   1   8 37.5061 1.97513   2
   7   1  12 19.6657 0.99971   2
   9   1  12 2.22521 0.57226   2
  13   1  12 8.86866 1.52862  -1
   7   1  18 8.86866 1.52862   2
  15   1  12 4.30539 2.34559  -1
   7   1  20 4.30539 2.34559   2
 -22   2  12 11.0327 1.46162  -1
 -14   2  24 11.0327 1.46162   2
 -20   2  12 12.9091 3.20737  -1
 -14   2  22 12.9091 3.20737   2
 -18   2  12 69.7878 2.21823   2
 -16   2  12 43.9234 1.83019   2
 -14   2  12 68.0808 2.19668  -1
 -12   2  14 68.0808 2.19668   2
 -12   2  12 216.524 2.90595  -1
 -12   2  12 216.524 2.90595   2
 -10   2  12 97.8271 2.71651  -1
 -12   2  10 97.8271 2.71651   2
  -8   2  12 25.4663 0.85713   2
  -6   2  12 0.61691 0.28723   2
  -4   2  12 172.158 2.51026   2
  -2   2  12 51.9702 1.12619  -1
  10   2   0 51.9702 1.12619   2
   0   2  12 312.160 3.99839   2
   0   2  12 232.348 9.13490  -1
  10   2   2 232.348 9.13490   2
   2   2  12 16.0163 0.72060   2
   4   2  12 -0.1873 0.33593   2
   6   2  12 53.0490 4.47458  -1
   8   2  10 53.0490 4.47458   2
   8   2  12 15.5513 1.09449  -1
   8   2  12 15.5513 1.09449   2
  10   2  12 7.22161 2.03563  -1
   8   2  14 7.22161 2.03563   2
  12   2  12 4.84571 0.82010   2
  14   2  12 -0.5662 0.67080   2
 -23   3  12 41.1226 2.45523   2
 -21   3  12 2.14974 1.01351   2
 -19   3  12 0.76698 2.30023  -1
 -13   3  20 0.76698 2.30023   2
 -17   3  12 -0.6452 0.54831  -1
 -13   3  18 -0.6452 0.54831   2
 -15   3  12 55.0659 2.25171  -1
 -13   3  16 55.0659 2.25171   2
 -13   3  12 20.1887 0.92354   2
 -11   3  12 136.377 2.13016   2
  -9   3  12 167.739 5.01987  -1
 -11   3   8 167.739 5.01987   2
  -7   3  12 5.92498 0.61558  -1
 -11   3   6 5.92498 0.61558   2
  -5   3  12 34.9073 2.49612  -1
 -11   3   4 34.9073 2.49612   2
  -3   3  12 156.814 2.38175   2
  -1   3  12 21.4797 0.89881   2
   1   3  12 18.7446 3.07643  -1
   9   3   4 18.7446 3.07643   2
   1   3  12 0.32538 0.35971   2
   3   3  12 39.4750 1.14620  -1
   9   3   6 39.4750 1.14620   2
   5   3  12 42.9732 2.06302  -1
   9   3   8 42.9732 2.06302   2
   7   3  12 9.02156 0.72500   2
   9   3  12 0.46189 0.45879   2
  13   3  12 6.52242 1.32200  -1
   7   3  18 6.52242 1.32200   2
  15   3  12 12.1344 2.88597  -1
   7   3  20 12.1344 2.88597   2
 -22   4  12 2.89309 1.27716  -1
 -14   4  24 2.89309 1.27716   2
 -20   4  12 -1.5719 3.07978  -1
 -14   4  22 -1.5719 3.07978   2
 -18   4  12 0.58215 0.72606   2
 -16   4  12 4.42313 0.75731   2
 -14   4  12 4.69513 1.53483  -1
 -12   4  14 4.69513 1.53483   2
 -12   4  12 28.9114 0.95864  -1
 -12   4  12 28.9114 0.95864   2
 -10   4  12 8.05195 1.46474  -1
 -12   4  10 8.05195 1.46474   2
  -8   4  12 26.5285 0.88148   2
  -6   4  12 2.81212 0.39211   2
  -4   4  12 71.8841 1.47875   2
  -2   4  12 44.6552 1.01161  -1
  10   4   0 44.6552 1.01161   2
   0   4  12 21.3369 0.90991   2
   0   4  12 14.6648 1.70186  -1
  10   4   2 14.6648 1.70186   2
   2   4  12 20.1893 0.79237   2
   4   4  12 -0.0609 0.36718   2
   6   4  12 1.07300 0.45111   2
   8   4  12 5.57283 1.02959  -1
   8   4  12 5.57283 1.02959   2
  10   4  12 14.8688 2.81923  -1
   8   4  14 14.8688 2.81923   2
  12   4  12 10.2101 1.02522   2
  14   4  12 0.09134 0.62365   2
 -23   5  12 -0.0603 1.00167   2
 -21   5  12 1.98295 0.99712   2
 -19   5  12 46.7078 3.09872  -1
 -13   5  20 46.7078 3.09872   2
 -17   5  12 28.7217 1.46794  -1
 -13   5  18 28.7217 1.46794   2
 -15   5  12 7.77817 1.90150  -1
 -13   5  16 7.77817 1.90150   2
 -13   5  12 1.12316 0.54996   2
 -11   5  12 80.7806 1.57585   2
  -9   5  12 2.53705 2.59967  -1
 -11   5   8 2.53705 2.59967   2
  -7   5  12 48.7250 1.24921  -1
 -11   5   6 48.7250 1.24921   2
  -5   5  12 31.6715 1.83831  -1
 -11   5   4 31.6715 1.83831   2
  -3   5  12 2.84380 0.43806   2
  -1   5  12 1.53018 0.40571   2
   1   5  12 97.7828 1.84412   2
   3   5  12 9.51825 0.77335  -1
   9   5   6 9.51825 0.77335   2
   5   5  12 77.3337 3.01475  -1
   9   5   8 77.3337 3.01475   2
   7   5  12 77.8139 1.71853   2
   9   5  12 22.4203 1.23682   2
  11   5  12 60.5777 1.84607   2
  13   5  12 67.0036 3.14460  -1
   7   5  18 67.0036 3.14460   2
  15   5  12 13.8032 2.97956  -1
   7   5  20 13.8032 2.97956   2
 -22   6  12 4.59731 1.61517  -1
 -14   6  24 4.59731 1.61517   2
 -20   6  12 2.43872 2.18518  -1
 -14   6  22 2.43872 2.18518   2
 -18   6  12 33.1319 1.96927   2
 -16   6  12 0.11659 0.57336   2
 -14   6  12 26.2627 2.19228  -1
 -12   6  14 26.2627 2.19228   2
 -12   6  12 0.02963 0.67244  -1
 -12   6  12 0.02963 0.67244   2
 -10   6  12 28.7463 1.97006  -1
 -12   6  10 28.7463 1.97006   2
  -8   6  12 0.23521 0.32300   2
  -6   6  12 3.38785 0.42335   2
  -2   6  12 82.3637 1.61028  -1
  10   6   0 82.3637 1.61028   2
   0   6  12 16.6743 0.84854   2
   2   6  12 0.34082 0.34877   2
   4   6  12 36.3826 1.10219   2
   6   6  12 0.60445 0.46845   2
   8   6  12 50.0853 1.72079  -1
   8   6  12 50.0853 1.72079   2
  10   6  12 9.06013 2.19310  -1
   8   6  14 9.06013 2.19310   2
  12   6  12 24.8839 1.60028   2
  14   6  12 11.1002 1.61839   2
 -21   7  12 1.31024 0.95577   2
 -19   7  12 24.4698 2.66088  -1
 -13   7  20 24.4698 2.66088   2
 -17   7  12 7.11374 1.03432  -1
 -13   7  18 7.11374 1.03432   2
 -15   7  12 79.4888 2.77341  -1
 -13   7  16 79.4888 2.77341   2
 -13   7  12 8.88590 0.84167   2
 -11   7  12 54.8986 1.33619   2
  -9   7  12 -0.2528 0.35126   2
  -9   7  12 -0.2722 1.80014  -1
 -11   7   8 -0.2722 1.80014   2
  -7   7  12 6.07464 0.68495  -1
 -11   7   6 6.07464 0.68495   2
  -5   7  12 70.8921 4.27318  -1
 -11   7   4 70.8921 4.27318   2
  -3   7  12 59.6437 1.36145   2
  -1   7  12 4.45712 0.51464   2
   1   7  12 38.4546 0.99815   2
   3   7  12 17.1534 1.00051  -1
   9   7   6 17.1534 1.00051   2
   5   7  12 12.8877 1.96849  -1
   9   7   8 12.8877 1.96849   2
   7   7  12 22.5338 1.11590   2
   9   7  12 4.00487 0.70574   2
  11   7  12 -0.8348 0.70794   2
  13   7  12 35.2082 2.61230  -1
   7   7  18 35.2082 2.61230   2
  15   7  12 11.0848 2.94018  -1
   7   7  20 11.0848 2.94018   2
 -22   8  12 3.55280 1.63835  -1
 -14   8  24 3.55280 1.63835   2
 -20   8  12 0.72156 2.97165  -1
 -14   8  22 0.72156 2.97165   2
 -18   8  12 19.5008 1.48146   2
 -16   8  12 186.408 3.64371   2
 -14   8  12 55.7695 2.44722  -1
 -12   8  14 55.7695 2.44722   2
 -12   8  12 90.2810 1.97808  -1
 -12   8  12 90.2810 1.97808   2
 -10   8  12 11.9236 2.21293  -1
 -12   8  10 11.9236 2.21293   2
  -8   8  12 17.8977 0.85371   2
  -6   8  12 23.5868 0.88961   2
  -4   8  12 17.5737 0.74272   2
  -2   8  12 480.823 5.78895  -1
  10   8   0 480.823 5.78895   2
   0   8  12 52.2177 4.51232  -1
  10   8   2 52.2177 4.51232   2
   2   8  12 38.4804 1.03265   2
   4   8  12 231.026 3.16453   2
   6   8  12 72.3089 1.80761   2
   8   8  12 49.4739 2.17467  -1
   8   8  12 49.4739 2.17467   2
  10   8  12 -0.6451 2.07105  -1
   8   8  14 -0.6451 2.07105   2
  12   8  12 32.6306 1.98385   2
  14   8  12 -0.1597 1.05416   2
 -21   9  12 2.23305 1.12005   2
 -19   9  12 1.75565 3.10829  -1
 -13   9  20 1.75565 3.10829   2
 -17   9  12 4.38463 1.00479  -1
 -13   9  18 4.38463 1.00479   2
 -15   9  12 27.7634 2.44900  -1
 -13   9  16 27.7634 2.44900   2
 -13   9  12 39.7640 1.51596   2
 -11   9  12 362.188 4.87486   2
  -9   9  12 2.07734 0.47443   2
  -7   9  12 32.3697 1.12916  -1
 -11   9   6 32.3697 1.12916   2
  -5   9  12 50.9794 3.82499  -1
 -11   9   4 50.9794 3.82499   2
  -3   9  12 123.608 1.90537   2
  -1   9  12 25.3340 1.04398   2
   1   9  12 180.413 3.21681   2
   3   9  12 351.007 5.10395  -1
   9   9   6 351.007 5.10395   2
   5   9  12 63.0445 4.86713  -1
   9   9   8 63.0445 4.86713   2
   7   9  12 121.471 2.82835   2
   9   9  12 1.31349 0.74543   2
  11   9  12 20.6183 1.62411   2
  13   9  12 17.3091 2.31932  -1
   7   9  18 17.3091 2.31932   2
 -20  10  12 0.07379 3.21798  -1
 -14  10  22 0.07379 3.21798   2
 -18  10  12 5.37501 0.99620   2
 -16  10  12 17.8700 1.36093   2
 -14  10  12 482.400 9.69828  -1
 -12  10  14 482.400 9.69828   2
 -12  10  12 155.303 2.77883  -1
 -12  10  12 155.303 2.77883   2
 -10  10  12 412.559 14.6254  -1
 -12  10  10 412.559 14.6254   2
  -8  10  12 119.250 2.03752   2
  -6  10  12 29.5205 0.99408   2
  -4  10  12 17.4283 3.64313  -1
 -10  10   2 17.4283 3.64313   2
  -2  10  12 3.16746 0.67885  -1
  10  10   0 3.16746 0.67885   2
   2  10  12 72.5384 1.72479   2
   4  10  12 1.78878 0.60174   2
   6  10  12 27.6984 1.69701   2
   8  10  12 1.32678 1.30677  -1
   8  10  12 1.32678 1.30677   2
  10  10  12 19.2708 2.71098  -1
   8  10  14 19.2708 2.71098   2
  12  10  12 4.24404 1.25829   2
  14  10  12 -0.4139 1.08274   2
 -21  11  12 7.90998 1.50045   2
 -19  11  12 27.9090 3.13770  -1
 -13  11  20 27.9090 3.13770   2
 -17  11  12 12.4860 1.43512  -1
 -13  11  18 12.4860 1.43512   2
 -15  11  12 20.5600 2.61913  -1
 -13  11  16 20.5600 2.61913   2
 -13  11  12 18.9591 1.18729   2
 -11  11  12 9.18959 0.85538   2
  -9  11  12 25.9324 4.45786  -1
 -11  11   8 25.9324 4.45786   2
  -9  11  12 22.2705 1.03411   2
  -7  11  12 83.2180 2.07367  -1
 -11  11   6 83.2180 2.07367   2
  -5  11  12 140.274 2.48679   2
  -5  11  12 134.988 6.31529  -1
 -11  11   4 134.988 6.31529   2
  -3  11  12 2.48517 0.55153   2
  -1  11  12 117.807 2.24452   2
   1  11  12 0.14954 0.48304   2
   3  11  12 53.7381 1.80854  -1
   9  11   6 53.7381 1.80854   2
   5  11  12 4.93506 2.01341  -1
   9  11   8 4.93506 2.01341   2
   7  11  12 -0.2215 0.65680   2
   9  11  12 1.94984 0.90542   2
  11  11  12 6.58460 1.13761   2
  13  11  12 19.5818 2.33622  -1
   7  11  18 19.5818 2.33622   2
 -20  12  12 15.6270 3.91855  -1
 -14  12  22 15.6270 3.91855   2
 -18  12  12 2.66256 0.95746   2
 -16  12  12 0.05698 0.75209   2
 -14  12  12 38.2599 3.70574  -1
 -12  12  14 38.2599 3.70574   2
 -12  12  12 5.76168 0.94454  -1
 -12  12  12 5.76168 0.94454   2
 -10  12  12 7.09376 2.56197  -1
 -12  12  10 7.09376 2.56197   2
  -8  12  12 29.9441 1.32458   2
  -6  12  12 1.81332 0.57574   2
  -4  12  12 0.59905 0.52292   2
  -2  12  12 176.689 3.29645  -1
  10  12   0 176.689 3.29645   2
   0  12  12 -5.5138 3.78161  -1
  10  12   2 -5.5138 3.78161   2
   2  12  12 23.7116 1.39341   2
   4  12  12 0.71748 0.64467   2
   6  12  12 2.24720 0.81210   2
   8  12  12 2.00426 1.36220  -1
   8  12  12 2.00426 1.36220   2
  10  12  12 6.89404 2.56813  -1
   8  12  14 6.89404 2.56813   2
  12  12  12 23.5704 2.20426   2
 -19  13  12 4.90315 2.23249  -1
 -13  13  20 4.90315 2.23249   2
 -17  13  12 3.19339 1.32199  -1
 -13  13  18 3.19339 1.32199   2
 -15  13  12 2.72851 2.41110  -1
 -13  13  16 2.72851 2.41110   2
 -13  13  12 6.33325 0.94077   2
 -11  13  12 29.8896 1.48447   2
  -9  13  12 42.9727 5.20010  -1
 -11  13   8 42.9727 5.20010   2
  -7  13  12 25.6090 1.32089  -1
 -11  13   6 25.6090 1.32089   2
  -5  13  12 20.7570 2.56675  -1
 -11  13   4 20.7570 2.56675   2
  -3  13  12 2.41192 0.60955   2
  -1  13  12 58.0178 1.64044   2
   1  13  12 -0.3415 0.57720   2
   3  13  12 4.22649 1.10040  -1
   9  13   6 4.22649 1.10040   2
   5  13  12 21.8597 3.07507  -1
   9  13   8 21.8597 3.07507   2
   7  13  12 26.1720 1.77924   2
   9  13  12 21.5111 1.67592   2
  11  13  12 0.99699 1.01473   2
 -18  14  12 5.21075 1.12661   2
 -16  14  12 2.61377 0.92331   2
 -14  14  12 3.90339 4.17843  -1
 -12  14  14 3.90339 4.17843   2
 -12  14  12 36.1624 1.84322  -1
 -12  14  12 36.1624 1.84322   2
 -10  14  12 22.3937 2.49175  -1
 -12  14  10 22.3937 2.49175   2
  -8  14  12 30.9048 1.41384   2
  -6  14  12 12.9514 0.98078   2
  -2  14  12 13.6183 1.21647  -1
  10  14   0 13.6183 1.21647   2
   0  14  12 31.9642 5.16120  -1
  10  14   2 31.9642 5.16120   2
   2  14  12 16.6194 1.38004   2
   4  14  12 1.48953 0.81510   2
   6  14  12 1.48685 0.89712   2
   8  14  12 63.9807 2.93128  -1
   8  14  12 63.9807 2.93128   2
  10  14  12 5.65952 2.68420  -1
   8  14  14 5.65952 2.68420   2
  12  14  12 10.5294 1.70126   2
 -19  15  12 1.24994 2.66484  -1
 -13  15  20 1.24994 2.66484   2
 -17  15  12 -1.3280 1.40916  -1
 -13  15  18 -1.3280 1.40916   2
 -15  15  12 44.3244 4.16018  -1
 -13  15  16 44.3244 4.16018   2
 -13  15  12 7.66263 1.16774   2
 -11  15  12 2.18038 0.96387   2
  -9  15  12 5.25765 2.60106  -1
 -11  15   8 5.25765 2.60106   2
  -7  15  12 29.3085 1.45061  -1
 -11  15   6 29.3085 1.45061   2
  -5  15  12 4.35788 2.09708  -1
 -11  15   4 4.35788 2.09708   2
  -3  15  12 2.41784 0.67928   2
  -1  15  12 55.2924 1.92121   2
   1  15  12 9.54023 0.96185   2
   3  15  12 14.9781 1.38575  -1
   9  15   6 14.9781 1.38575   2
   5  15  12 31.4375 3.16248  -1
   9  15   8 31.4375 3.16248   2
   7  15  12 5.46794 1.12477   2
   9  15  12 1.45450 0.88268   2
  11  15  12 8.88869 1.55951   2
 -18  16  12 -1.7639 0.97028   2
 -16  16  12 1.53703 1.02675   2
 -14  16  12 3.71664 4.72025  -1
 -12  16  14 3.71664 4.72025   2
 -12  16  12 6.75725 1.40725  -1
 -12  16  12 6.75725 1.40725   2
 -10  16  12 21.3767 2.58715  -1
 -12  16  10 21.3767 2.58715   2
  -8  16  12 4.82655 0.87018   2
  -6  16  12 14.2424 1.10274   2
  -4  16  12 29.6847 5.23301  -1
 -10  16   2 29.6847 5.23301   2
  -2  16  12 42.5001 2.33534  -1
  10  16   0 42.5001 2.33534   2
   0  16  12 4.27032 4.47000  -1
  10  16   2 4.27032 4.47000   2
   2  16  12 10.5321 1.28028   2
   4  16  12 0.60970 0.81701   2
   6  16  12 5.44632 1.11544   2
   8  16  12 0.59361 1.42576  -1
   8  16  12 0.59361 1.42576   2
  10  16  12 8.30125 2.49333  -1
   8  16  14 8.30125 2.49333   2
 -17  17  12 6.39334 1.80284  -1
 -13  17  18 6.39334 1.80284   2
 -15  17  12 4.16347 3.64049  -1
 -13  17  16 4.16347 3.64049   2
 -13  17  12 1.90576 1.01177   2
 -11  17  12 47.9736 2.41818   2
  -9  17  12 49.5823 3.82006  -1
 -11  17   8 49.5823 3.82006   2
  -7  17  12 40.7038 1.72292  -1
 -11  17   6 40.7038 1.72292   2
  -5  17  12 56.7096 4.36036  -1
 -11  17   4 56.7096 4.36036   2
  -3  17  12 86.2327 2.45440   2
  -1  17  12 1.15232 0.71170   2
   1  17  12 24.9771 1.75371   2
   3  17  12 -1.2131 1.39524  -1
   9  17   6 -1.2131 1.39524   2
   5  17  12 12.1223 2.88547  -1
   9  17   8 12.1223 2.88547   2
   7  17  12 5.45482 1.17656   2
   9  17  12 0.94638 1.14048   2
 -16  18  12 8.14182 1.47705   2
 -14  18  12 24.1478 6.22302  -1
 -12  18  14 24.1478 6.22302   2
 -12  18  12 -0.7456 1.29189  -1
 -12  18  12 -0.7456 1.29189   2
 -10  18  12 5.44643 2.62761  -1
 -12  18  10 5.44643 2.62761   2
  -8  18  12 -0.1682 0.74529   2
  -6  18  12 0.57891 0.69520   2
  -4  18  12 59.6761 6.38734  -1
 -10  18   2 59.6761 6.38734   2
  -2  18  12 10.6229 1.55928  -1
  10  18   0 10.6229 1.55928   2
   0  18  12 12.1147 3.65059  -1
  10  18   2 12.1147 3.65059   2
   2  18  12 1.98463 0.88020   2
   4  18  12 1.74633 0.99156   2
   6  18  12 1.43551 0.91509   2
   8  18  12 2.98847 2.04068  -1
   8  18  12 2.98847 2.04068   2
 -15  19  12 14.7035 1.72096   2
 -13  19  12 5.27030 1.31127   2
 -11  19  12 78.6678 2.95751   2
  -9  19  12 12.5429 5.33884  -1
 -11  19   8 12.5429 5.33884   2
  -7  19  12 20.9137 2.06112  -1
 -11  19   6 20.9137 2.06112   2
  -5  19  12 60.7126 4.56651  -1
 -11  19   4 60.7126 4.56651   2
  -3  19  12 40.3606 2.03366   2
  -1  19  12 1.27847 0.88801   2
   1  19  12 7.96296 5.08235  -1
   9  19   4 7.96296 5.08235   2
   3  19  12 13.8522 1.75080  -1
   9  19   6 13.8522 1.75080   2
   5  19  12 5.64876 3.05573  -1
   9  19   8 5.64876 3.05573   2
   7  19  12 0.39900 0.93089   2
 -14  20  12 1.76415 5.62861  -1
 -12  20  14 1.76415 5.62861   2
 -12  20  12 36.3467 2.38410  -1
 -12  20  12 36.3467 2.38410   2
 -10  20  12 4.47655 2.94591  -1
 -12  20  10 4.47655 2.94591   2
  -8  20  12 0.21320 1.06602   2
  -6  20  12 0.07338 0.75226   2
  -4  20  12 6.08208 5.51082  -1
 -10  20   2 6.08208 5.51082   2
  -2  20  12 29.6571 2.37491  -1
  10  20   0 29.6571 2.37491   2
   0  20  12 20.3169 3.88083  -1
  10  20   2 20.3169 3.88083   2
   2  20  12 2.93794 0.94857   2
   4  20  12 12.5169 1.56193   2
   6  20  12 13.6150 1.62526   2
 -11  21  12 -0.5772 1.10142   2
  -9  21  12 17.2800 4.00845  -1
 -11  21   8 17.2800 4.00845   2
  -7  21  12 2.60128 1.68246  -1
 -11  21   6 2.60128 1.68246   2
  -5  21  12 7.61510 3.80247  -1
 -11  21   4 7.61510 3.80247   2
  -3  21  12 21.2604 1.79241   2
  -1  21  12 8.88766 1.32505   2
   1  21  12 22.0719 5.75341  -1
   9  21   4 22.0719 5.75341   2
   3  21  12 -2.7283 1.61082  -1
   9  21   6 -2.7283 1.61082   2
   5  21  12 6.25234 3.08697   2
 -10  22  12 -0.1679 1.19405   2
  -8  22  12 -0.4049 1.09531   2
  -6  22  12 5.02975 1.42773   2
  -4  22  12 -2.1895 5.68797  -1
 -10  22   2 -2.1895 5.68797   2
  -2  22  12 9.12980 2.05787  -1
  10  22   0 9.12980 2.05787   2
   0  22  12 7.22590 3.96254  -1
  10  22   2 7.22590 3.96254   2
   2  22  12 2.14434 1.06571   2
  -5  23  12 7.79826 4.22797  -1
 -11  23   4 7.79826 4.22797   2
  -3  23  12 -0.0984 0.94670   2
  -1  23  12 -0.4511 0.91692   2
 -22   0  13 -0.1414 1.28021   2
 -20   0  13 0.84236 2.74920  -1
 -14   0  21 0.84236 2.74920   2
 -18   0  13 0.87811 0.77648  -1
 -14   0  19 0.87811 0.77648   2
 -16   0  13 -2.1424 2.25505  -1
 -14   0  17 -2.1424 2.25505   2
 -14   0  13 1.79658 0.66044   2
 -12   0  13 0.22457 0.48894   2
 -10   0  13 -0.2986 0.48135   2
  -8   0  13 -0.0038 0.47974  -1
 -12   0   7 -0.0038 0.47974   2
  -6   0  13 3.06629 2.32000  -1
 -12   0   5 3.06629 2.32000   2
  -4   0  13 -0.1056 0.31494   2
  -2   0  13 -0.4556 0.50293   2
   2   0  13 0.62213 1.00967  -1
  10   0   5 0.62213 1.00967   2
   4   0  13 -2.2504 1.92154  -1
  10   0   7 -2.2504 1.92154   2
   4   0  13 -0.8036 0.59873   2
   6   0  13 0.08766 0.70311   2
   8   0  13 -0.4837 0.60783   2
  12   0  13 -2.6264 1.73892  -1
   8   0  17 -2.6264 1.73892   2
  14   0  13 1.89501 2.30633  -1
   8   0  19 1.89501 2.30633   2
 -23   1  13 63.1633 3.00632  -1
 -15   1  25 63.1633 3.00632   2
 -21   1  13 65.8680 3.84284  -1
 -15   1  23 65.8680 3.84284   2
 -19   1  13 3.47308 0.89298   2
 -17   1  13 8.45282 1.00925   2
 -15   1  13 207.415 3.92989  -1
 -13   1  15 207.415 3.92989   2
 -13   1  13 63.0753 1.41939  -1
 -13   1  13 63.0753 1.41939   2
 -11   1  13 237.681 4.52769  -1
 -13   1  11 237.681 4.52769   2
  -9   1  13 70.3378 1.39755   2
  -7   1  13 108.890 1.73469   2
  -5   1  13 36.5476 0.87497   2
  -3   1  13 325.944 4.03868  -1
 -11   1   1 325.944 4.03868   2
  -1   1  13 403.220 4.91512   2
  -1   1  13 322.110 11.8292  -1
  11   1   1 322.110 11.8292   2
   1   1  13 1.02605 0.33883   2
   3   1  13 2.05848 0.41357   2
   5   1  13 5.74629 3.50539  -1
   9   1   9 5.74629 3.50539   2
   7   1  13 3.27260 1.07742  -1
   9   1  11 3.27260 1.07742   2
   9   1  13 20.0615 2.39291  -1
   9   1  13 20.0615 2.39291   2
  11   1  13 -0.6416 0.51478   2
  13   1  13 19.8072 1.37203   2
  15   1  13 0.85606 0.78193   2
 -22   2  13 10.3241 1.44924   2
 -20   2  13 57.2083 3.42699  -1
 -14   2  21 57.2083 3.42699   2
 -18   2  13 54.1779 2.07110  -1
 -14   2  19 54.1779 2.07110   2
 -16   2  13 20.2204 2.27064  -1
 -14   2  17 20.2204 2.27064   2
 -14   2  13 109.977 2.24123   2
 -12   2  13 26.0180 1.02398   2
 -10   2  13 49.8955 2.34184  -1
 -12   2   9 49.8955 2.34184   2
  -8   2  13 80.4358 1.41201  -1
 -12   2   7 80.4358 1.41201   2
  -6   2  13 50.4795 3.87910  -1
 -12   2   5 50.4795 3.87910   2
  -4   2  13 118.741 1.99727   2
  -2   2  13 41.0933 1.09699   2
   0   2  13 201.316 2.93324   2
   2   2  13 42.9825 1.20577  -1
  10   2   5 42.9825 1.20577   2
   4   2  13 76.2823 2.58114  -1
  10   2   7 76.2823 2.58114   2
   6   2  13 2.15131 0.51636   2
   8   2  13 9.33773 0.78805   2
  12   2  13 41.6600 2.50786  -1
   8   2  17 41.6600 2.50786   2
  14   2  13 3.37342 2.45153  -1
   8   2  19 3.37342 2.45153   2
 -23   3  13 11.9160 1.98799  -1
 -15   3  25 11.9160 1.98799   2
 -21   3  13 8.23891 3.27582  -1
 -15   3  23 8.23891 3.27582   2
 -19   3  13 23.0675 1.56672   2
 -17   3  13 8.76866 1.04019   2
 -15   3  13 14.1839 1.63218  -1
 -13   3  15 14.1839 1.63218   2
 -13   3  13 15.7107 0.82302  -1
 -13   3  13 15.7107 0.82302   2
 -11   3  13 99.4861 2.88798  -1
 -13   3  11 99.4861 2.88798   2
  -9   3  13 0.64180 0.34041   2
  -7   3  13 0.10994 0.29655   2
  -5   3  13 69.2186 4.77608  -1
 -11   3   3 69.2186 4.77608   2
  -3   3  13 97.1669 1.61898  -1
 -11   3   1 97.1669 1.61898   2
  -1   3  13 40.5330 2.23869  -1
  11   3   1 40.5330 2.23869   2
  -1   3  13 44.3136 1.17909   2
   1   3  13 55.8326 1.37812   2
   3   3  13 0.45121 0.35658   2
   5   3  13 17.0242 0.90997   2
   5   3  13 34.0810 4.14303  -1
   9   3   9 34.0810 4.14303   2
   7   3  13 59.7872 1.77258  -1
   9   3  11 59.7872 1.77258   2
   9   3  13 96.1121 3.79129  -1
   9   3  13 96.1121 3.79129   2
  11   3  13 28.7827 1.55942   2
  13   3  13 5.05128 0.87700   2
 -22   4  13 1.51530 0.99441   2
 -20   4  13 6.25415 2.48745  -1
 -14   4  21 6.25415 2.48745   2
 -18   4  13 4.46963 1.05669  -1
 -14   4  19 4.46963 1.05669   2
 -16   4  13 4.15090 1.91568  -1
 -14   4  17 4.15090 1.91568   2
 -14   4  13 9.88001 0.87744   2
 -12   4  13 13.5147 0.79641   2
 -10   4  13 10.0474 2.03034  -1
 -12   4   9 10.0474 2.03034   2
  -8   4  13 9.25181 0.73871  -1
 -12   4   7 9.25181 0.73871   2
  -6   4  13 66.7045 4.45215  -1
 -12   4   5 66.7045 4.45215   2
  -4   4  13 6.21836 0.57073   2
  -2   4  13 6.99159 0.59806   2
   0   4  13 3.21284 2.64974  -1
  10   4   3 3.21284 2.64974   2
   0   4  13 1.46377 0.41423   2
   2   4  13 11.1279 0.78780  -1
  10   4   5 11.1279 0.78780   2
   4   4  13 36.2811 2.01964  -1
  10   4   7 36.2811 2.01964   2
   6   4  13 -0.6577 0.43052   2
   8   4  13 27.5617 1.22169   2
  10   4  13 0.96328 0.66233   2
  12   4  13 11.4212 1.99936  -1
   8   4  17 11.4212 1.99936   2
  14   4  13 10.3468 2.49973  -1
   8   4  19 10.3468 2.49973   2
 -23   5  13 14.0152 1.77131  -1
 -15   5  25 14.0152 1.77131   2
 -21   5  13 2.90638 2.29509  -1
 -15   5  23 2.90638 2.29509   2
 -19   5  13 4.68421 0.98214   2
 -17   5  13 -0.2318 0.51990   2
 -15   5  13 25.3067 1.76449  -1
 -13   5  15 25.3067 1.76449   2
 -13   5  13 15.6946 0.99128  -1
 -13   5  13 15.6946 0.99128   2
 -11   5  13 36.1008 2.08906  -1
 -13   5  11 36.1008 2.08906   2
  -9   5  13 0.05877 0.36320   2
  -7   5  13 0.93509 0.34307   2
  -5   5  13 21.0648 2.04442  -1
 -11   5   3 21.0648 2.04442   2
  -3   5  13 1.31954 0.42587  -1
 -11   5   1 1.31954 0.42587   2
  -1   5  13 51.5890 1.30661   2
  -1   5  13 55.8280 4.29765  -1
  11   5   1 55.8280 4.29765   2
   1   5  13 33.4466 1.17497   2
   3   5  13 16.3613 0.81905   2
   5   5  13 6.67265 0.66559   2
   7   5  13 42.9440 1.62906  -1
   9   5  11 42.9440 1.62906   2
   9   5  13 9.87821 2.33828  -1
   9   5  13 9.87821 2.33828   2
  11   5  13 12.3806 1.14865   2
  13   5  13 0.47331 0.80488   2
  15   5  13 0.71559 1.07191   2
 -22   6  13 1.03644 1.01830   2
 -20   6  13 3.40435 2.41693  -1
 -14   6  21 3.40435 2.41693   2
 -18   6  13 3.71130 0.83115  -1
 -14   6  19 3.71130 0.83115   2
 -16   6  13 17.1672 1.89390  -1
 -14   6  17 17.1672 1.89390   2
 -14   6  13 13.5568 1.00053   2
 -12   6  13 8.99705 0.81251   2
 -10   6  13 20.5963 2.21906  -1
 -12   6   9 20.5963 2.21906   2
  -8   6  13 20.0340 0.95304  -1
 -12   6   7 20.0340 0.95304   2
  -6   6  13 26.3923 1.76044  -1
 -12   6   5 26.3923 1.76044   2
  -4   6  13 -0.1677 0.36128   2
  -2   6  13 181.851 2.76712   2
   0   6  13 48.7227 1.29889   2
   2   6  13 34.1898 1.25929  -1
  10   6   5 34.1898 1.25929   2
   4   6  13 26.1710 1.87642  -1
  10   6   7 26.1710 1.87642   2
   6   6  13 49.3546 1.53442   2
   8   6  13 17.6103 1.23024   2
  10   6  13 40.0396 1.87404   2
  12   6  13 29.9576 2.43433  -1
   8   6  17 29.9576 2.43433   2
  14   6  13 3.55819 2.60394  -1
   8   6  19 3.55819 2.60394   2
 -21   7  13 4.09665 5.35022  -1
 -15   7  23 4.09665 5.35022   2
 -19   7  13 -0.1847 0.84071   2
 -17   7  13 25.0496 1.54171   2
 -15   7  13 88.7655 3.41912  -1
 -13   7  15 88.7655 3.41912   2
 -13   7  13 27.6059 1.20970  -1
 -13   7  13 27.6059 1.20970   2
 -11   7  13 2.56242 2.07361  -1
 -13   7  11 2.56242 2.07361   2
  -9   7  13 -0.2638 0.36244   2
  -7   7  13 18.0226 0.83422   2
  -3   7  13 6.99369 0.58130  -1
 -11   7   1 6.99369 0.58130   2
  -1   7  13 -2.5406 3.07329  -1
  11   7   1 -2.5406 3.07329   2
   1   7  13 9.93061 0.73783   2
   3   7  13 30.3701 1.24493   2
   5   7  13 -0.4988 0.46923   2
   7   7  13 9.12537 1.14331  -1
   9   7  11 9.12537 1.14331   2
   9   7  13 4.99006 2.10576  -1
   9   7  13 4.99006 2.10576   2
  11   7  13 4.68281 1.03884   2
  13   7  13 48.5621 2.60482   2
 -22   8  13 13.7947 1.63474   2
 -20   8  13 20.7252 3.80153  -1
 -14   8  21 20.7252 3.80153   2
 -18   8  13 23.4343 1.41033  -1
 -14   8  19 23.4343 1.41033   2
 -16   8  13 17.4398 2.03221  -1
 -14   8  17 17.4398 2.03221   2
 -14   8  13 6.11043 0.82454   2
 -12   8  13 28.6150 1.34940   2
 -10   8  13 49.7407 3.23205  -1
 -12   8   9 49.7407 3.23205   2
  -8   8  13 115.940 2.17703  -1
 -12   8   7 115.940 2.17703   2
  -6   8  13 2.15884 2.46542  -1
 -12   8   5 2.15884 2.46542   2
  -4   8  13 20.2515 0.77598   2
  -2   8  13 35.4192 1.13049   2
   0   8  13 4.03946 0.56014   2
   0   8  13 4.94516 3.38431  -1
  10   8   3 4.94516 3.38431   2
   2   8  13 12.0612 1.00582  -1
  10   8   5 12.0612 1.00582   2
   4   8  13 35.2108 3.32210  -1
  10   8   7 35.2108 3.32210   2
   6   8  13 27.2714 1.69457   2
   8   8  13 15.5069 1.38886   2
  10   8  13 7.31074 1.11623   2
  12   8  13 0.16227 1.74395  -1
   8   8  17 0.16227 1.74395   2
  14   8  13 3.76313 2.36632  -1
   8   8  19 3.76313 2.36632   2
 -21   9  13 7.59071 3.39294  -1
 -15   9  23 7.59071 3.39294   2
 -19   9  13 15.2331 1.51533   2
 -17   9  13 0.54080 0.77599   2
 -15   9  13 73.8277 2.82561  -1
 -13   9  15 73.8277 2.82561   2
 -13   9  13 63.5495 1.77382  -1
 -13   9  13 63.5495 1.77382   2
 -11   9  13 357.521 8.95316  -1
 -13   9  11 357.521 8.95316   2
  -9   9  13 28.1227 1.07728   2
  -7   9  13 41.5887 1.14579   2
  -5   9  13 16.7731 0.74228   2
  -3   9  13 23.8670 1.23384  -1
 -11   9   1 23.8670 1.23384   2
  -1   9  13 102.918 6.62448  -1
  11   9   1 102.918 6.62448   2
   1   9  13 172.064 3.20775   2
   3   9  13 10.1532 0.97545   2
   5   9  13 222.511 3.91267   2
   7   9  13 0.90046 1.11320  -1
   9   9  11 0.90046 1.11320   2
   9   9  13 12.6560 2.45714  -1
   9   9  13 12.6560 2.45714   2
  11   9  13 13.8436 1.42303   2
  13   9  13 6.24236 1.42059   2
 -20  10  13 40.1412 4.25861  -1
 -14  10  21 40.1412 4.25861   2
 -18  10  13 22.9242 1.68920  -1
 -14  10  19 22.9242 1.68920   2
 -16  10  13 46.6768 3.27908  -1
 -14  10  17 46.6768 3.27908   2
 -14  10  13 49.7392 1.69939   2
 -12  10  13 9.56258 0.90380   2
 -10  10  13 27.7737 4.28193  -1
 -12  10   9 27.7737 4.28193   2
  -8  10  13 50.1217 1.64723  -1
 -12  10   7 50.1217 1.64723   2
  -6  10  13 66.4315 4.65060  -1
 -12  10   5 66.4315 4.65060   2
  -4  10  13 60.7795 1.53076   2
  -2  10  13 49.2965 1.62089   2
   0  10  13 1.61868 0.62246   2
   2  10  13 35.5519 1.37516  -1
  10  10   5 35.5519 1.37516   2
   4  10  13 334.210 7.30084  -1
  10  10   7 334.210 7.30084   2
   6  10  13 23.0250 1.63008   2
   8  10  13 13.1243 1.34477   2
  10  10  13 -0.1333 0.79384   2
  12  10  13 6.46281 1.98543  -1
   8  10  17 6.46281 1.98543   2
 -21  11  13 11.0598 1.40894   2
 -19  11  13 6.51405 1.30280   2
 -17  11  13 2.50117 0.84579   2
 -15  11  13 34.5226 2.33358  -1
 -13  11  15 34.5226 2.33358   2
 -13  11  13 42.8869 1.53255  -1
 -13  11  13 42.8869 1.53255   2
 -11  11  13 115.048 6.92649  -1
 -13  11  11 115.048 6.92649   2
  -9  11  13 10.5825 0.78467   2
  -7  11  13 109.736 2.21130   2
  -3  11  13 5.93556 1.02698  -1
 -11  11   1 5.93556 1.02698   2
   1  11  13 32.1428 1.55235   2
   3  11  13 3.97571 0.78618   2
   5  11  13 1.31005 0.77227   2
   7  11  13 38.7842 1.95691  -1
   9  11  11 38.7842 1.95691   2
   9  11  13 17.6398 2.70197  -1
   9  11  13 17.6398 2.70197   2
  11  11  13 -0.2598 0.78824   2
  13  11  13 32.0964 2.54306   2
 -20  12  13 8.33587 2.90611  -1
 -14  12  21 8.33587 2.90611   2
 -18  12  13 4.92811 1.37599  -1
 -14  12  19 4.92811 1.37599   2
 -16  12  13 29.3554 2.97303  -1
 -14  12  17 29.3554 2.97303   2
 -14  12  13 33.5490 1.77810   2
 -12  12  13 62.9018 1.81618   2
 -10  12  13 68.0944 5.63259  -1
 -12  12   9 68.0944 5.63259   2
  -8  12  13 31.8899 1.46151  -1
 -12  12   7 31.8899 1.46151   2
  -6  12  13 1.88430 0.56291   2
  -6  12  13 21.0638 2.77663  -1
 -12  12   5 21.0638 2.77663   2
  -4  12  13 0.10091 0.53264   2
  -2  12  13 1.95348 0.67517   2
   0  12  13 52.8059 1.84493   2
   2  12  13 0.15526 1.12432  -1
  10  12   5 0.15526 1.12432   2
   4  12  13 7.24649 2.83634  -1
  10  12   7 7.24649 2.83634   2
   6  12  13 2.40289 0.84136   2
   8  12  13 2.82671 0.83106   2
  10  12  13 13.7291 1.42138   2
  12  12  13 8.83617 1.99360  -1
   8  12  17 8.83617 1.99360   2
 -19  13  13 3.11039 1.05309   2
 -17  13  13 1.03498 0.84675   2
 -15  13  13 6.84604 4.70045  -1
 -13  13  15 6.84604 4.70045   2
 -13  13  13 -1.5012 1.06959  -1
 -13  13  13 -1.5012 1.06959   2
 -11  13  13 11.3805 2.21658  -1
 -13  13  11 11.3805 2.21658   2
  -9  13  13 14.8999 1.03616   2
  -7  13  13 12.6386 0.95257   2
  -5  13  13 2.00503 0.67688   2
  -5  13  13 12.8875 4.34380  -1
 -11  13   3 12.8875 4.34380   2
  -3  13  13 1.84858 0.96133  -1
 -11  13   1 1.84858 0.96133   2
  -1  13  13 45.1890 3.22113  -1
  11  13   1 45.1890 3.22113   2
   1  13  13 24.4262 1.43178   2
   3  13  13 2.56530 0.86848   2
   5  13  13 1.60030 0.84535   2
   7  13  13 29.7027 1.92782  -1
   9  13  11 29.7027 1.92782   2
   9  13  13 24.3884 3.06878  -1
   9  13  13 24.3884 3.06878   2
  11  13  13 0.50420 1.12627   2
 -18  14  13 1.96342 1.58603  -1
 -14  14  19 1.96342 1.58603   2
 -16  14  13 -1.9590 2.96838  -1
 -14  14  17 -1.9590 2.96838   2
 -14  14  13 1.65657 0.94535   2
 -12  14  13 1.67261 0.88138   2
 -10  14  13 3.11341 2.67330  -1
 -12  14   9 3.11341 2.67330   2
  -8  14  13 8.22868 1.10404  -1
 -12  14   7 8.22868 1.10404   2
  -6  14  13 11.1951 2.20401  -1
 -12  14   5 11.1951 2.20401   2
  -4  14  13 5.86813 0.84933   2
  -2  14  13 3.51858 0.77374   2
   0  14  13 17.9333 1.30491   2
   2  14  13 26.5619 1.86536  -1
  10  14   5 26.5619 1.86536   2
   4  14  13 5.76402 2.82333  -1
  10  14   7 5.76402 2.82333   2
   6  14  13 0.66206 0.82495   2
   8  14  13 7.76008 1.27595   2
  10  14  13 0.63043 1.14393   2
 -17  15  13 -0.5677 0.97990   2
 -15  15  13 17.2400 5.28503  -1
 -13  15  15 17.2400 5.28503   2
 -13  15  13 51.4507 2.18491  -1
 -13  15  13 51.4507 2.18491   2
 -11  15  13 19.4373 2.50623  -1
 -13  15  11 19.4373 2.50623   2
  -9  15  13 18.9494 1.36886   2
  -7  15  13 3.13279 0.79257   2
  -5  15  13 30.1708 5.07889  -1
 -11  15   3 30.1708 5.07889   2
  -3  15  13 26.3111 1.44175  -1
 -11  15   1 26.3111 1.44175   2
  -1  15  13 7.89597 4.58973  -1
  11  15   1 7.89597 4.58973   2
   1  15  13 0.23722 0.62718   2
   3  15  13 13.5764 1.38058   2
   5  15  13 0.81494 0.84902   2
   7  15  13 19.9840 1.73770  -1
   9  15  11 19.9840 1.73770   2
   9  15  13 6.50347 2.70010  -1
   9  15  13 6.50347 2.70010   2
 -18  16  13 9.47254 1.83392  -1
 -14  16  19 9.47254 1.83392   2
 -16  16  13 17.6623 3.68312  -1
 -14  16  17 17.6623 3.68312   2
 -14  16  13 39.0806 2.28521   2
 -12  16  13 6.62130 1.20052   2
 -10  16  13 7.64577 3.11323  -1
 -12  16   9 7.64577 3.11323   2
  -8  16  13 5.16850 1.10577  -1
 -12  16   7 5.16850 1.10577   2
  -6  16  13 2.07066 2.15253  -1
 -12  16   5 2.07066 2.15253   2
  -4  16  13 56.3917 2.02450   2
  -2  16  13 13.0924 1.21428   2
   0  16  13 -1.4763 4.19888  -1
  10  16   3 -1.4763 4.19888   2
   0  16  13 4.71781 0.70049   2
   2  16  13 16.6472 1.75453  -1
  10  16   5 16.6472 1.75453   2
   4  16  13 -2.0826 2.58917  -1
  10  16   7 -2.0826 2.58917   2
   6  16  13 -0.6878 0.82197   2
   8  16  13 2.03722 0.91848   2
  10  16  13 0.00182 2.10123   2
 -17  17  13 1.50598 1.24398   2
 -15  17  13 5.76395 5.72071  -1
 -13  17  15 5.76395 5.72071   2
 -13  17  13 10.5403 1.54973  -1
 -13  17  13 10.5403 1.54973   2
 -11  17  13 35.3769 2.96944  -1
 -13  17  11 35.3769 2.96944   2
  -9  17  13 37.3627 2.10209   2
  -7  17  13 0.34626 0.67788   2
  -5  17  13 47.7919 6.12983  -1
 -11  17   3 47.7919 6.12983   2
  -3  17  13 13.3642 1.83567  -1
 -11  17   1 13.3642 1.83567   2
  -1  17  13 24.0804 3.62682  -1
  11  17   1 24.0804 3.62682   2
   1  17  13 1.47877 0.85418   2
   3  17  13 13.2282 1.46965   2
   5  17  13 2.07153 1.00649   2
   7  17  13 -1.9271 1.86029  -1
   9  17  11 -1.9271 1.86029   2
   9  17  13 59.6778 5.38111  -1
   9  17  13 59.6778 5.38111   2
 -16  18  13 0.97052 1.12398   2
 -14  18  13 22.2220 1.85679   2
 -12  18  13 14.7551 1.82727   2
 -10  18  13 19.6979 5.45579  -1
 -12  18   9 19.6979 5.45579   2
  -8  18  13 15.6091 1.50072  -1
 -12  18   7 15.6091 1.50072   2
  -6  18  13 73.4100 4.96418  -1
 -12  18   5 73.4100 4.96418   2
  -4  18  13 4.52700 0.94925   2
  -2  18  13 46.8688 2.39379   2
   0  18  13 -0.1373 0.79217   2
   0  18  13 6.03583 5.28459  -1
  10  18   3 6.03583 5.28459   2
   2  18  13 2.54578 1.54640  -1
  10  18   5 2.54578 1.54640   2
   4  18  13 7.21411 2.55762  -1
  10  18   7 7.21411 2.55762   2
   6  18  13 0.14028 0.79482   2
   8  18  13 2.88530 1.49023   2
 -13  19  13 44.7260 2.57601  -1
 -13  19  13 44.7260 2.57601   2
 -11  19  13 1.20371 2.76341  -1
 -13  19  11 1.20371 2.76341   2
  -9  19  13 0.04951 1.04905   2
  -7  19  13 4.91984 1.13679   2
  -5  19  13 -0.6657 5.08209  -1
 -11  19   3 -0.6657 5.08209   2
  -3  19  13 17.9079 1.67936  -1
 -11  19   1 17.9079 1.67936   2
  -1  19  13 15.7864 3.45990  -1
  11  19   1 15.7864 3.45990   2
   1  19  13 4.55918 1.15917   2
   3  19  13 0.90261 0.98235   2
   5  19  13 4.97633 1.19212   2
 -12  20  13 0.98854 1.23489   2
 -10  20  13 4.38016 5.76987  -1
 -12  20   9 4.38016 5.76987   2
  -8  20  13 1.95831 1.68939  -1
 -12  20   7 1.95831 1.68939   2
  -6  20  13 13.8172 3.90338  -1
 -12  20   5 13.8172 3.90338   2
  -4  20  13 2.73138 0.92963   2
  -2  20  13 -0.4828 0.88067   2
   0  20  13 7.68372 5.25599  -1
  10  20   3 7.68372 5.25599   2
   2  20  13 9.13633 1.85478  -1
  10  20   5 9.13633 1.85478   2
   4  20  13 4.14384 3.24864  -1
  10  20   7 4.14384 3.24864   2
 -11  21  13 13.8873 6.11078  -1
 -13  21  11 13.8873 6.11078   2
  -9  21  13 -2.4620 0.99141   2
  -7  21  13 0.69861 1.10309   2
  -5  21  13 11.9345 6.03544  -1
 -11  21   3 11.9345 6.03544   2
  -3  21  13 19.7888 2.28076  -1
 -11  21   1 19.7888 2.28076   2
  -1  21  13 7.07280 3.39780  -1
  11  21   1 7.07280 3.39780   2
   1  21  13 10.6440 1.50514   2
   3  21  13 4.56209 1.20016   2
  -8  22  13 2.18680 1.77958  -1
 -12  22   7 2.18680 1.77958   2
  -6  22  13 -0.2550 3.61756  -1
 -12  22   5 -0.2550 3.61756   2
  -4  22  13 0.39201 1.01410   2
  -2  22  13 4.80876 1.20526   2
   0  22  13 10.2593 1.48698   2
   0  22  13 15.4462 5.83525  -1
  10  22   3 15.4462 5.83525   2
 -22   0  14 15.5602 3.66707  -1
 -16   0  24 15.5602 3.66707   2
 -20   0  14 30.2178 2.53626   2
 -18   0  14 0.34707 1.07613   2
 -16   0  14 48.7865 3.48138  -1
 -14   0  16 48.7865 3.48138   2
 -14   0  14 25.0297 1.42506  -1
 -14   0  14 25.0297 1.42506   2
 -12   0  14 16.2007 1.72051  -1
 -14   0  12 16.2007 1.72051   2
 -10   0  14 312.666 5.44609   2
  -8   0  14 29.7574 1.33212   2
  -6   0  14 8.45998 0.80201   2
  -4   0  14 377.297 6.13528  -1
 -12   0   2 377.297 6.13528   2
  -2   0  14 44.2440 1.96009   2
  -2   0  14 53.4161 4.77059  -1
  12   0   0 53.4161 4.77059   2
   0   0  14 1.21807 0.47433   2
   2   0  14 89.8364 2.30586   2
   4   0  14 31.8148 4.56649  -1
  10   0   8 31.8148 4.56649   2
   4   0  14 30.4339 2.04061   2
   6   0  14 6.29184 1.36944  -1
  10   0  10 6.29184 1.36944   2
   8   0  14 8.53965 2.66482  -1
  10   0  12 8.53965 2.66482   2
  10   0  14 50.0920 2.46497   2
  12   0  14 4.52342 1.62941   2
  14   0  14 16.9471 2.56432   2
 -23   1  14 30.3185 2.42366   2
 -21   1  14 1.26172 2.46055  -1
 -15   1  22 1.26172 2.46055   2
 -19   1  14 90.0998 3.16601  -1
 -15   1  20 90.0998 3.16601   2
 -17   1  14 106.267 4.18120  -1
 -15   1  18 106.267 4.18120   2
 -15   1  14 73.2396 1.86252   2
 -13   1  14 14.7706 0.86674   2
 -11   1  14 61.1018 2.72710  -1
 -13   1  10 61.1018 2.72710   2
  -9   1  14 8.36411 0.61292  -1
 -13   1   8 8.36411 0.61292   2
  -7   1  14 7.42246 1.84764  -1
 -13   1   6 7.42246 1.84764   2
  -5   1  14 1.89501 0.42074   2
  -3   1  14 70.8883 1.46752   2
  -1   1  14 4.32777 0.50331   2
   1   1  14 23.6669 1.00982  -1
  11   1   4 23.6669 1.00982   2
   3   1  14 6.20492 1.64666  -1
  11   1   6 6.20492 1.64666   2
   5   1  14 70.2241 1.58995   2
   7   1  14 1.86034 0.55078   2
   9   1  14 149.070 8.13497  -1
   9   1  14 149.070 8.13497   2
  11   1  14 1.28868 1.24315  -1
   9   1  16 1.28868 1.24315   2
  13   1  14 2.05220 1.82066  -1
   9   1  18 2.05220 1.82066   2
 -22   2  14 3.26115 3.37364  -1
 -16   2  24 3.26115 3.37364   2
 -20   2  14 7.61281 1.08084   2
 -18   2  14 7.02145 1.01002   2
 -16   2  14 155.639 3.54411  -1
 -14   2  16 155.639 3.54411   2
 -14   2  14 36.5974 1.32743  -1
 -14   2  14 36.5974 1.32743   2
 -12   2  14 81.3104 2.59071  -1
 -14   2  12 81.3104 2.59071   2
 -10   2  14 72.6159 1.49636   2
  -8   2  14 9.26083 0.61454   2
  -6   2  14 153.139 2.16044   2
  -4   2  14 131.505 2.09691  -1
 -12   2   2 131.505 2.09691   2
  -2   2  14 3.08512 0.47744   2
  -2   2  14 25.8640 3.78224  -1
  12   2   0 25.8640 3.78224   2
   0   2  14 0.51567 0.39089   2
   2   2  14 1.66962 0.46490   2
   4   2  14 11.4594 0.86563   2
   4   2  14 7.14357 3.56048  -1
  10   2   8 7.14357 3.56048   2
   6   2  14 2.06064 0.86817  -1
  10   2  10 2.06064 0.86817   2
   8   2  14 7.17219 2.03598  -1
  10   2  12 7.17219 2.03598   2
  10   2  14 0.18612 0.57995   2
  12   2  14 1.88657 0.70970   2
  14   2  14 1.01899 0.90392   2
 -23   3  14 9.33231 1.48392   2
 -21   3  14 9.27460 2.66081  -1
 -15   3  22 9.27460 2.66081   2
 -19   3  14 4.66986 0.99641  -1
 -15   3  20 4.66986 0.99641   2
 -17   3  14 14.0933 1.86505  -1
 -15   3  18 14.0933 1.86505   2
 -15   3  14 4.37516 0.74249   2
 -13   3  14 73.1680 1.59576   2
 -11   3  14 73.5002 2.88491  -1
 -13   3  10 73.5002 2.88491   2
  -9   3  14 0.60306 0.57020  -1
 -13   3   8 0.60306 0.57020   2
  -7   3  14 32.0781 2.57898  -1
 -13   3   6 32.0781 2.57898   2
  -5   3  14 8.42454 0.67177   2
  -3   3  14 44.1452 1.19701   2
  -1   3  14 82.5122 1.69806   2
   1   3  14 33.3395 1.10108  -1
  11   3   4 33.3395 1.10108   2
   3   3  14 24.7766 1.81511  -1
  11   3   6 24.7766 1.81511   2
   5   3  14 5.46318 0.68859   2
   7   3  14 0.69802 0.54962   2
   9   3  14 1.95462 0.54718   2
  11   3  14 3.01581 1.62538  -1
   9   3  16 3.01581 1.62538   2
  13   3  14 3.93569 2.21997  -1
   9   3  18 3.93569 2.21997   2
 -22   4  14 6.25351 3.42631  -1
 -16   4  24 6.25351 3.42631   2
 -20   4  14 -0.2469 0.88359   2
 -18   4  14 -0.3162 0.64055   2
 -16   4  14 11.3697 1.54665  -1
 -14   4  16 11.3697 1.54665   2
 -14   4  14 15.6625 1.03627  -1
 -14   4  14 15.6625 1.03627   2
 -12   4  14 9.00424 1.38763  -1
 -14   4  12 9.00424 1.38763   2
 -10   4  14 16.6012 0.86078   2
  -8   4  14 2.92181 0.45111   2
  -6   4  14 7.75162 0.65549   2
  -4   4  14 42.2452 0.99341  -1
 -12   4   2 42.2452 0.99341   2
  -2   4  14 51.8817 2.29754  -1
  12   4   0 51.8817 2.29754   2
   0   4  14 11.0695 0.76466   2
   2   4  14 15.9411 0.93258   2
   4   4  14 50.4486 1.49547   2
   4   4  14 111.186 6.45636  -1
  10   4   8 111.186 6.45636   2
   6   4  14 22.8754 1.60081  -1
  10   4  10 22.8754 1.60081   2
   8   4  14 17.0542 2.34385  -1
  10   4  12 17.0542 2.34385   2
  10   4  14 4.26401 0.74881   2
  12   4  14 0.35107 0.68148   2
  14   4  14 -1.9243 0.79790   2
 -23   5  14 -0.8406 0.99743   2
 -21   5  14 20.0462 2.88015  -1
 -15   5  22 20.0462 2.88015   2
 -19   5  14 18.6102 1.56211  -1
 -15   5  20 18.6102 1.56211   2
 -17   5  14 -2.7123 1.98435  -1
 -15   5  18 -2.7123 1.98435   2
 -15   5  14 6.30057 0.82117   2
 -13   5  14 31.8866 1.36214   2
 -11   5  14 5.29924 2.00369  -1
 -13   5  10 5.29924 2.00369   2
  -9   5  14 16.0843 0.92130  -1
 -13   5   8 16.0843 0.92130   2
  -7   5  14 9.52664 1.48469  -1
 -13   5   6 9.52664 1.48469   2
  -5   5  14 -0.1747 0.35368   2
  -3   5  14 19.4646 0.93913   2
  -1   5  14 9.61944 0.72231   2
   1   5  14 5.65133 0.80098  -1
  11   5   4 5.65133 0.80098   2
   3   5  14 23.3896 2.30448  -1
  11   5   6 23.3896 2.30448   2
   5   5  14 3.39484 0.65848   2
   7   5  14 8.53866 0.85747   2
   9   5  14 15.7547 1.22315   2
  11   5  14 6.98408 1.86087  -1
   9   5  16 6.98408 1.86087   2
  13   5  14 2.60428 2.27110  -1
   9   5  18 2.60428 2.27110   2
 -22   6  14 14.6575 6.09896  -1
 -16   6  24 14.6575 6.09896   2
 -20   6  14 2.35302 1.01648   2
 -18   6  14 2.29150 0.83731   2
 -16   6  14 6.01077 1.56122  -1
 -14   6  16 6.01077 1.56122   2
 -14   6  14 1.46466 0.79994  -1
 -14   6  14 1.46466 0.79994   2
 -12   6  14 32.8066 2.34571  -1
 -14   6  12 32.8066 2.34571   2
 -10   6  14 38.2094 1.16228   2
  -8   6  14 26.7667 0.98415   2
  -4   6  14 17.9330 0.85211  -1
 -12   6   2 17.9330 0.85211   2
  -2   6  14 54.3189 4.70733  -1
  12   6   0 54.3189 4.70733   2
   0   6  14 36.7691 1.25259   2
   2   6  14 16.2373 0.95777   2
   4   6  14 26.0229 1.23971   2
   6   6  14 14.4036 1.20550  -1
  10   6  10 14.4036 1.20550   2
   8   6  14 8.02449 2.30102  -1
  10   6  12 8.02449 2.30102   2
  10   6  14 27.6214 1.83506   2
  12   6  14 22.0045 1.92513   2
  14   6  14 3.85704 1.21617   2
 -21   7  14 5.70326 2.56231  -1
 -15   7  22 5.70326 2.56231   2
 -19   7  14 6.65457 1.28221  -1
 -15   7  20 6.65457 1.28221   2
 -17   7  14 6.59159 1.91005  -1
 -15   7  18 6.59159 1.91005   2
 -15   7  14 6.64471 0.85881   2
 -13   7  14 5.95426 0.77270   2
 -11   7  14 182.716 5.73602  -1
 -13   7  10 182.716 5.73602   2
  -9   7  14 75.4104 1.75413  -1
 -13   7   8 75.4104 1.75413   2
  -7   7  14 96.3381 3.33529  -1
 -13   7   6 96.3381 3.33529   2
  -5   7  14 44.3927 1.29200   2
  -3   7  14 2.92360 0.51171   2
  -1   7  14 79.2203 1.72496   2
   1   7  14 27.9007 1.20051  -1
  11   7   4 27.9007 1.20051   2
   3   7  14 48.5209 2.86958  -1
  11   7   6 48.5209 2.86958   2
   5   7  14 24.9350 1.42767   2
   7   7  14 -0.0022 0.68763   2
   9   7  14 4.72389 0.97832   2
  11   7  14 2.84813 1.80445  -1
   9   7  16 2.84813 1.80445   2
  13   7  14 4.59649 2.36894  -1
   9   7  18 4.59649 2.36894   2
 -22   8  14 1.46831 1.09535   2
 -20   8  14 3.41604 1.00571   2
 -18   8  14 27.6321 1.90016   2
 -16   8  14 1.97641 1.73715  -1
 -14   8  16 1.97641 1.73715   2
 -14   8  14 127.794 2.55591  -1
 -14   8  14 127.794 2.55591   2
 -12   8  14 49.5258 3.31420  -1
 -14   8  12 49.5258 3.31420   2
 -10   8  14 5.45424 0.62702   2
  -8   8  14 103.550 1.85266   2
  -6   8  14 8.57612 2.70036  -1
 -12   8   4 8.57612 2.70036   2
  -4   8  14 65.6305 1.86313  -1
 -12   8   2 65.6305 1.86313   2
  -2   8  14 -0.5435 3.12286  -1
  12   8   0 -0.5435 3.12286   2
   0   8  14 11.6852 0.95165   2
   2   8  14 95.2892 2.32613   2
   4   8  14 78.0361 2.15684   2
   4   8  14 96.6665 6.09303  -1
  10   8   8 96.6665 6.09303   2
   6   8  14 11.3104 1.40593  -1
  10   8  10 11.3104 1.40593   2
   8   8  14 2.56146 2.09484  -1
  10   8  12 2.56146 2.09484   2
  10   8  14 5.00872 1.05222   2
  12   8  14 33.1149 2.12956   2
 -21   9  14 2.27535 3.46388  -1
 -15   9  22 2.27535 3.46388   2
 -19   9  14 34.1925 2.24570  -1
 -15   9  20 34.1925 2.24570   2
 -17   9  14 14.9886 2.10802  -1
 -15   9  18 14.9886 2.10802   2
 -15   9  14 17.4539 1.18652   2
 -13   9  14 43.7639 1.63148   2
 -11   9  14 25.7297 4.40646  -1
 -13   9  10 25.7297 4.40646   2
  -9   9  14 225.423 3.81491  -1
 -13   9   8 225.423 3.81491   2
  -7   9  14 42.2310 3.04009  -1
 -13   9   6 42.2310 3.04009   2
  -5   9  14 37.1646 1.24252   2
  -3   9  14 14.4948 1.04758   2
  -1   9  14 27.9813 1.42065   2
  -1   9  14 74.3040 5.76697  -1
  11   9   2 74.3040 5.76697   2
   1   9  14 49.5220 1.54489  -1
  11   9   4 49.5220 1.54489   2
   3   9  14 77.0376 3.18505  -1
  11   9   6 77.0376 3.18505   2
   5   9  14 66.2553 2.29479   2
   7   9  14 32.7546 1.94610   2
   9   9  14 4.46659 1.01778   2
  11   9  14 23.9598 2.30650  -1
   9   9  16 23.9598 2.30650   2
  13   9  14 32.3644 3.00056  -1
   9   9  18 32.3644 3.00056   2
 -20  10  14 3.54665 1.17747   2
 -18  10  14 0.74533 0.78773   2
 -16  10  14 86.5660 3.61140  -1
 -14  10  16 86.5660 3.61140   2
 -14  10  14 18.8231 1.20085  -1
 -14  10  14 18.8231 1.20085   2
 -12  10  14 442.240 7.68439  -1
 -14  10  12 442.240 7.68439   2
 -10  10  14 108.921 2.05198   2
  -8  10  14 90.6517 1.80204   2
  -6  10  14 174.296 3.24815   2
  -4  10  14 40.6365 1.58996  -1
 -12  10   2 40.6365 1.58996   2
  -2  10  14 64.2419 3.59143  -1
  12  10   0 64.2419 3.59143   2
   0  10  14 57.7413 1.81824   2
   2  10  14 81.0463 2.20533   2
   4  10  14 1.41884 0.64117   2
   6  10  14 2.88050 1.24489  -1
  10  10  10 2.88050 1.24489   2
   8  10  14 10.2935 2.48141  -1
  10  10  12 10.2935 2.48141   2
  10  10  14 1.70010 0.95491   2
  12  10  14 0.17491 0.97870   2
 -21  11  14 26.3515 3.31039  -1
 -15  11  22 26.3515 3.31039   2
 -19  11  14 3.41238 1.30537  -1
 -15  11  20 3.41238 1.30537   2
 -17  11  14 10.9510 3.40818  -1
 -15  11  18 10.9510 3.40818   2
 -15  11  14 0.87511 0.69475   2
 -13  11  14 24.2251 1.32563   2
 -11  11  14 33.0365 5.00290  -1
 -13  11  10 33.0365 5.00290   2
  -9  11  14 27.3989 1.44151  -1
 -13  11   8 27.3989 1.44151   2
  -7  11  14 138.422 5.11929  -1
 -13  11   6 138.422 5.11929   2
  -5  11  14 10.5449 0.96943   2
  -3  11  14 2.99097 0.69017   2
  -1  11  14 148.911 3.03782   2
   1  11  14 77.9363 2.26354  -1
  11  11   4 77.9363 2.26354   2
   3  11  14 33.9280 3.52865  -1
  11  11   6 33.9280 3.52865   2
   5  11  14 0.09370 0.71259   2
   7  11  14 -0.4308 0.73075   2
   9  11  14 2.60313 0.89414   2
  11  11  14 26.0276 2.43706  -1
   9  11  16 26.0276 2.43706   2
 -20  12  14 15.4574 1.76796   2
 -18  12  14 6.84022 1.11432   2
 -16  12  14 5.40706 3.07259  -1
 -14  12  16 5.40706 3.07259   2
 -14  12  14 8.16412 1.10233  -1
 -14  12  14 8.16412 1.10233   2
 -12  12  14 26.1788 2.20505  -1
 -14  12  12 26.1788 2.20505   2
 -10  12  14 6.05480 0.86196   2
  -8  12  14 47.2291 1.71812   2
  -6  12  14 9.92260 0.95370   2
  -4  12  14 7.45537 1.07617  -1
 -12  12   2 7.45537 1.07617   2
  -2  12  14 51.1841 3.37411  -1
  12  12   0 51.1841 3.37411   2
   0  12  14 5.92464 0.86666   2
   2  12  14 76.1930 2.19716   2
   4  12  14 42.7487 2.17426   2
   6  12  14 6.74500 1.26656  -1
  10  12  10 6.74500 1.26656   2
   8  12  14 6.84296 2.37594  -1
  10  12  12 6.84296 2.37594   2
  10  12  14 0.51788 0.94842   2
 -19  13  14 7.15561 1.69791  -1
 -15  13  20 7.15561 1.69791   2
 -17  13  14 5.90855 3.05470  -1
 -15  13  18 5.90855 3.05470   2
 -15  13  14 -0.8588 0.84669   2
 -13  13  14 10.9670 1.21788   2
 -11  13  14 24.8347 3.15835  -1
 -13  13  10 24.8347 3.15835   2
  -9  13  14 28.8723 1.48835  -1
 -13  13   8 28.8723 1.48835   2
  -7  13  14 63.8067 3.27574  -1
 -13  13   6 63.8067 3.27574   2
  -5  13  14 0.74293 0.64733   2
  -3  13  14 0.39026 0.62258   2
  -1  13  14 48.0818 1.82374   2
  -1  13  14 36.6821 4.96930  -1
  11  13   2 36.6821 4.96930   2
   1  13  14 1.00071 1.46302  -1
  11  13   4 1.00071 1.46302   2
   3  13  14 15.3560 3.27764  -1
  11  13   6 15.3560 3.27764   2
   5  13  14 6.56255 1.07647   2
   7  13  14 0.56769 0.81483   2
   9  13  14 0.95168 0.88880   2
  11  13  14 0.27768 1.79525  -1
   9  13  16 0.27768 1.79525   2
 -18  14  14 0.76349 1.07122   2
 -16  14  14 4.94876 4.53162  -1
 -14  14  16 4.94876 4.53162   2
 -14  14  14 6.72753 1.37411  -1
 -14  14  14 6.72753 1.37411   2
 -12  14  14 6.14631 2.31927  -1
 -14  14  12 6.14631 2.31927   2
 -10  14  14 19.1180 1.57622   2
  -8  14  14 5.84445 0.89946   2
  -6  14  14 29.2674 1.59205   2
  -6  14  14 26.9674 4.89387  -1
 -12  14   4 26.9674 4.89387   2
  -4  14  14 3.92797 1.10810  -1
 -12  14   2 3.92797 1.10810   2
  -2  14  14 19.6018 2.64447  -1
  12  14   0 19.6018 2.64447   2
   0  14  14 24.4942 1.48721   2
   2  14  14 20.8200 1.63672   2
   4  14  14 0.13025 0.80406   2
   4  14  14 5.85284 4.26568  -1
  10  14   8 5.85284 4.26568   2
   6  14  14 8.94299 2.05927  -1
  10  14  10 8.94299 2.05927   2
   8  14  14 -0.8138 3.39529  -1
  10  14  12 -0.8138 3.39529   2
  10  14  14 3.08422 1.27779   2
 -17  15  14 10.1122 3.68877  -1
 -15  15  18 10.1122 3.68877   2
 -15  15  14 15.0119 1.63777   2
 -13  15  14 1.03427 1.09612   2
 -11  15  14 10.3436 3.08989  -1
 -13  15  10 10.3436 3.08989   2
  -9  15  14 13.1669 1.29427  -1
 -13  15   8 13.1669 1.29427   2
  -7  15  14 27.4017 2.71987  -1
 -13  15   6 27.4017 2.71987   2
  -5  15  14 7.33930 0.98832   2
  -3  15  14 10.6526 1.09154   2
  -1  15  14 10.4268 1.11820   2
  -1  15  14 24.5201 5.04889  -1
  11  15   2 24.5201 5.04889   2
   1  15  14 2.35111 1.42127  -1
  11  15   4 2.35111 1.42127   2
   3  15  14 4.55868 3.24269  -1
  11  15   6 4.55868 3.24269   2
   5  15  14 1.64439 0.90010   2
   7  15  14 0.83070 0.88751   2
   9  15  14 0.00885 0.85115   2
 -16  16  14 24.3124 5.96927  -1
 -14  16  16 24.3124 5.96927   2
 -14  16  14 1.71339 1.48028  -1
 -14  16  14 1.71339 1.48028   2
 -12  16  14 8.41572 2.66087  -1
 -14  16  12 8.41572 2.66087   2
 -10  16  14 1.57217 0.88252   2
  -8  16  14 35.2400 2.04171   2
  -6  16  14 29.3363 1.69219   2
  -6  16  14 16.5019 4.70916  -1
 -12  16   4 16.5019 4.70916   2
  -4  16  14 1.93427 1.34011  -1
 -12  16   2 1.93427 1.34011   2
  -2  16  14 20.0473 5.18159  -1
  12  16   0 20.0473 5.18159   2
   0  16  14 3.22343 0.94725   2
   2  16  14 13.1539 1.44462   2
   4  16  14 0.37471 0.84442   2
   4  16  14 -0.5747 4.44696  -1
  10  16   8 -0.5747 4.44696   2
   6  16  14 0.94456 1.79133  -1
  10  16  10 0.94456 1.79133   2
   8  16  14 8.55137 3.01315  -1
  10  16  12 8.55137 3.01315   2
 -15  17  14 2.08211 1.30637   2
 -13  17  14 24.1678 2.17435   2
 -11  17  14 10.9233 5.58385  -1
 -13  17  10 10.9233 5.58385   2
  -9  17  14 0.99440 1.22900  -1
 -13  17   8 0.99440 1.22900   2
  -7  17  14 6.55224 2.45150  -1
 -13  17   6 6.55224 2.45150   2
  -5  17  14 3.48892 0.91794   2
  -3  17  14 28.9864 1.75866   2
  -1  17  14 0.33784 0.68325   2
  -1  17  14 13.9572 5.19978  -1
  11  17   2 13.9572 5.19978   2
   1  17  14 5.74320 1.59363  -1
  11  17   4 5.74320 1.59363   2
   3  17  14 4.10516 2.32015  -1
  11  17   6 4.10516 2.32015   2
   5  17  14 2.22129 0.97737   2
   7  17  14 30.4357 2.17666   2
 -14  18  14 -0.1240 1.61595  -1
 -14  18  14 -0.1240 1.61595   2
 -12  18  14 24.3218 3.07654  -1
 -14  18  12 24.3218 3.07654   2
 -10  18  14 0.25120 1.04810   2
  -8  18  14 7.70756 1.26521   2
  -6  18  14 16.2391 5.69074  -1
 -12  18   4 16.2391 5.69074   2
  -4  18  14 1.45470 1.66639  -1
 -12  18   2 1.45470 1.66639   2
  -2  18  14 -0.3222 3.13971  -1
  12  18   0 -0.3222 3.13971   2
   0  18  14 1.36741 0.88443   2
   2  18  14 -0.5035 0.86650   2
   4  18  14 1.87859 1.01793   2
   4  18  14 7.30305 4.60848  -1
  10  18   8 7.30305 4.60848   2
   6  18  14 13.9833 2.33100  -1
  10  18  10 13.9833 2.33100   2
 -13  19  14 48.8512 3.06396   2
 -11  19  14 41.7562 6.96867  -1
 -13  19  10 41.7562 6.96867   2
  -9  19  14 2.79721 1.13411  -1
 -13  19   8 2.79721 1.13411   2
  -7  19  14 23.4249 3.82508  -1
 -13  19   6 23.4249 3.82508   2
  -5  19  14 -0.0882 0.80390   2
  -3  19  14 1.66128 0.75929   2
  -1  19  14 3.58264 1.04046   2
  -1  19  14 13.7033 5.64570  -1
  11  19   2 13.7033 5.64570   2
   1  19  14 4.77347 1.67216  -1
  11  19   4 4.77347 1.67216   2
   3  19  14 0.70491 2.79282  -1
  11  19   6 0.70491 2.79282   2
   5  19  14 9.90923 1.45253   2
 -12  20  14 4.12013 3.03845  -1
 -14  20  12 4.12013 3.03845   2
 -10  20  14 8.91989 1.66194   2
  -8  20  14 0.53865 1.08039   2
  -6  20  14 -7.5371 5.33475  -1
 -12  20   4 -7.5371 5.33475   2
  -4  20  14 2.76034 1.80279  -1
 -12  20   2 2.76034 1.80279   2
  -2  20  14 -1.2822 2.89737  -1
  12  20   0 -1.2822 2.89737   2
   0  20  14 0.61576 0.96540   2
   2  20  14 -0.0910 0.97969   2
   4  20  14 -0.4483 1.03311   2
   4  20  14 5.74292 5.08812  -1
  10  20   8 5.74292 5.08812   2
  -9  21  14 8.41986 1.88369  -1
 -13  21   8 8.41986 1.88369   2
  -7  21  14 2.89325 3.31319  -1
 -13  21   6 2.89325 3.31319   2
  -5  21  14 1.04320 0.82819   2
  -3  21  14 -0.1854 0.97694   2
  -1  21  14 2.54964 1.05358   2
  -1  21  14 30.4012 6.87331  -1
  11  21   2 30.4012 6.87331   2
   1  21  14 0.27513 1.71308  -1
  11  21   4 0.27513 1.71308   2
  -6  22  14 -8.5641 6.07390  -1
 -12  22   4 -8.5641 6.07390   2
  -4  22  14 14.1024 2.22464  -1
 -12  22   2 14.1024 2.22464   2
  -2  22  14 20.7349 1.90404   2
 -22   0  15 -5.2819 3.27240  -1
 -16   0  23 -5.2819 3.27240   2
 -20   0  15 3.62977 2.18458  -1
 -16   0  21 3.62977 2.18458   2
 -18   0  15 -2.4716 3.68211  -1
 -16   0  19 -2.4716 3.68211   2
 -16   0  15 1.44761 0.97076   2
 -14   0  15 0.04448 0.64706   2
 -12   0  15 -0.0092 2.16858  -1
 -14   0  11 -0.0092 2.16858   2
 -10   0  15 0.07506 0.67571  -1
 -14   0   9 0.07506 0.67571   2
  -8   0  15 -1.8190 1.40813  -1
 -14   0   7 -1.8190 1.40813   2
  -6   0  15 -0.2790 0.42102   2
  -4   0  15 -0.4115 0.61756   2
  -2   0  15 0.05311 0.66613   2
   0   0  15 0.24553 0.89580  -1
  12   0   3 0.24553 0.89580   2
   2   0  15 0.06622 0.59643   2
   2   0  15 2.35330 2.20329  -1
  12   0   5 2.35330 2.20329   2
   4   0  15 -0.1539 0.68049   2
   6   0  15 -1.1414 0.72459   2
   8   0  15 0.44360 0.84766   2
   8   0  15 -0.0462 4.23709  -1
  10   0  13 -0.0462 4.23709   2
  10   0  15 0.07448 1.77101  -1
  10   0  15 0.07448 1.77101   2
  12   0  15 -0.6661 2.81710  -1
  10   0  17 -0.6661 2.81710   2
  14   0  15 -1.1545 1.95067   2
 -23   1  15 17.5576 1.77744   2
 -21   1  15 -0.5146 0.76785   2
 -19   1  15 10.3059 1.21370   2
 -17   1  15 48.9149 2.93616  -1
 -15   1  17 48.9149 2.93616   2
 -15   1  15 148.325 2.66055  -1
 -15   1  15 148.325 2.66055   2
 -13   1  15 171.444 3.17732  -1
 -15   1  13 171.444 3.17732   2
 -11   1  15 2.89698 0.49197   2
  -9   1  15 18.0317 0.85524   2
  -7   1  15 0.89229 0.35951   2
  -5   1  15 252.666 3.22400  -1
 -13   1   3 252.666 3.22400   2
  -3   1  15 43.9392 3.38638  -1
 -13   1   1 43.9392 3.38638   2
  -1   1  15 73.9241 1.68703   2
   1   1  15 7.12570 0.77953   2
   3   1  15 20.4188 4.48765  -1
  11   1   7 20.4188 4.48765   2
   3   1  15 18.1256 1.14829   2
   5   1  15 7.56804 1.01167  -1
  11   1   9 7.56804 1.01167   2
   7   1  15 13.3883 2.04191  -1
  11   1  11 13.3883 2.04191   2
   9   1  15 25.3726 1.48405   2
  11   1  15 13.5509 1.54393   2
  13   1  15 -0.5148 0.91681   2
 -22   2  15 13.2494 2.57220  -1
 -16   2  23 13.2494 2.57220   2
 -20   2  15 13.2804 1.81419  -1
 -16   2  21 13.2804 1.81419   2
 -18   2  15 4.15189 2.42953  -1
 -16   2  19 4.15189 2.42953   2
 -16   2  15 17.2660 1.29279   2
 -14   2  15 6.40226 0.78320   2
 -12   2  15 15.7708 2.06358  -1
 -14   2  11 15.7708 2.06358   2
 -10   2  15 23.4670 1.04557  -1
 -14   2   9 23.4670 1.04557   2
  -8   2  15 18.5665 1.56611  -1
 -14   2   7 18.5665 1.56611   2
  -6   2  15 0.34718 0.39485   2
  -4   2  15 25.8626 1.02507   2
  -2   2  15 183.510 2.81048   2
   0   2  15 24.1424 0.99905  -1
  12   2   3 24.1424 0.99905   2
   2   2  15 29.8965 1.94615  -1
  12   2   5 29.8965 1.94615   2
   2   2  15 15.8409 1.15111   2
   4   2  15 57.5324 1.63235   2
   6   2  15 0.06006 0.57068   2
   8   2  15 6.22532 0.88133   2
   8   2  15 6.47256 4.27624  -1
  10   2  13 6.47256 4.27624   2
  10   2  15 -0.5788 1.42645  -1
  10   2  15 -0.5788 1.42645   2
  12   2  15 14.8222 3.11206  -1
  10   2  17 14.8222 3.11206   2
 -23   3  15 24.9575 2.05209   2
 -21   3  15 9.87465 1.34602   2
 -19   3  15 8.55228 1.12173   2
 -17   3  15 4.88494 1.84330  -1
 -15   3  17 4.88494 1.84330   2
 -15   3  15 27.7783 1.23688  -1
 -15   3  15 27.7783 1.23688   2
 -13   3  15 9.22736 1.49336  -1
 -15   3  13 9.22736 1.49336   2
 -11   3  15 17.2626 0.90870   2
  -9   3  15 0.22268 0.39430   2
  -7   3  15 62.4582 1.49556   2
  -7   3  15 56.8266 4.85494  -1
 -13   3   5 56.8266 4.85494   2
  -5   3  15 62.6443 1.51411  -1
 -13   3   3 62.6443 1.51411   2
  -3   3  15 112.968 3.62996  -1
 -13   3   1 112.968 3.62996   2
  -1   3  15 30.5696 1.14573   2
   1   3  15 3.56761 0.54907   2
   3   3  15 4.02441 0.59300   2
   3   3  15 9.80668 3.71539  -1
  11   3   7 9.80668 3.71539   2
   5   3  15 97.9700 2.48226  -1
  11   3   9 97.9700 2.48226   2
   7   3  15 6.98171 1.78445  -1
  11   3  11 6.98171 1.78445   2
   9   3  15 0.19129 0.71014   2
  11   3  15 1.82526 0.84165   2
  13   3  15 -0.3375 0.86501   2
 -22   4  15 12.5088 2.97342  -1
 -16   4  23 12.5088 2.97342   2
 -20   4  15 1.32564 0.81484  -1
 -16   4  21 1.32564 0.81484   2
 -18   4  15 16.0302 2.29711  -1
 -16   4  19 16.0302 2.29711   2
 -16   4  15 20.1777 1.22559   2
 -14   4  15 0.22015 0.55537   2
 -12   4  15 24.4427 2.22920  -1
 -14   4  11 24.4427 2.22920   2
 -10   4  15 41.6559 1.32587  -1
 -14   4   9 41.6559 1.32587   2
  -8   4  15 92.8085 2.36662  -1
 -14   4   7 92.8085 2.36662   2
  -6   4  15 31.7674 1.14159   2
  -4   4  15 3.39815 0.51811   2
  -2   4  15 30.9158 4.13443  -1
  12   4   1 30.9158 4.13443   2
  -2   4  15 7.72151 0.69244   2
   0   4  15 68.0269 1.69471  -1
  12   4   3 68.0269 1.69471   2
   2   4  15 73.8481 2.64328  -1
  12   4   5 73.8481 2.64328   2
   4   4  15 -0.1058 0.53319   2
   6   4  15 3.14088 0.68857   2
   8   4  15 0.79377 0.53525   2
  10   4  15 55.9691 2.42343  -1
  10   4  15 55.9691 2.42343   2
  12   4  15 11.6628 3.38361  -1
  10   4  17 11.6628 3.38361   2
 -21   5  15 1.48855 0.96857   2
 -19   5  15 1.75284 0.84358   2
 -17   5  15 28.0434 2.00507  -1
 -15   5  17 28.0434 2.00507   2
 -15   5  15 8.10077 0.92766  -1
 -15   5  15 8.10077 0.92766   2
 -13   5  15 32.0980 2.11676  -1
 -15   5  13 32.0980 2.11676   2
 -11   5  15 0.42145 0.40812   2
  -9   5  15 23.9197 1.00146   2
  -7   5  15 23.8776 2.10888  -1
 -13   5   5 23.8776 2.10888   2
  -5   5  15 3.62866 0.64618  -1
 -13   5   3 3.62866 0.64618   2
  -3   5  15 30.7939 4.14249  -1
 -13   5   1 30.7939 4.14249   2
  -1   5  15 -0.1084 0.41045   2
   1   5  15 71.0701 1.71303   2
   3   5  15 82.3480 1.92368   2
   3   5  15 48.4698 4.95907  -1
  11   5   7 48.4698 4.95907   2
   5   5  15 60.7474 1.96982  -1
  11   5   9 60.7474 1.96982   2
   7   5  15 8.02652 1.88953  -1
  11   5  11 8.02652 1.88953   2
   9   5  15 -0.3781 0.60216   2
  11   5  15 1.96068 1.07658   2
  13   5  15 4.17849 1.12745   2
 -22   6  15 6.61266 3.81144  -1
 -16   6  23 6.61266 3.81144   2
 -20   6  15 12.5724 1.20237  -1
 -16   6  21 12.5724 1.20237   2
 -18   6  15 3.34121 1.81263  -1
 -16   6  19 3.34121 1.81263   2
 -16   6  15 3.64415 0.75106   2
 -14   6  15 1.39064 0.61349   2
 -12   6  15 83.0594 3.93446  -1
 -14   6  11 83.0594 3.93446   2
 -10   6  15 4.88505 0.85951  -1
 -14   6   9 4.88505 0.85951   2
  -8   6  15 19.7799 1.57176  -1
 -14   6   7 19.7799 1.57176   2
  -6   6  15 15.2602 0.92770   2
  -4   6  15 3.55252 0.57763   2
  -2   6  15 0.76555 0.51024   2
   0   6  15 29.5879 1.23507  -1
  12   6   3 29.5879 1.23507   2
   2   6  15 37.1726 2.09371  -1
  12   6   5 37.1726 2.09371   2
   4   6  15 29.7808 1.36416   2
   6   6  15 37.8753 1.73457   2
   8   6  15 6.74810 0.97315   2
  10   6  15 5.69629 1.79788  -1
  10   6  15 5.69629 1.79788   2
  12   6  15 4.47987 2.53683  -1
  10   6  17 4.47987 2.53683   2
 -21   7  15 0.74657 0.95901   2
 -19   7  15 0.07512 0.80628   2
 -17   7  15 7.09642 1.75461  -1
 -15   7  17 7.09642 1.75461   2
 -15   7  15 0.92185 0.87132  -1
 -15   7  15 0.92185 0.87132   2
 -13   7  15 77.8200 3.25713  -1
 -15   7  13 77.8200 3.25713   2
 -11   7  15 1.56875 0.48747   2
  -9   7  15 23.2840 1.13493   2
  -7   7  15 154.570 2.63717   2
  -7   7  15 115.497 6.55935  -1
 -13   7   5 115.497 6.55935   2
  -5   7  15 17.6686 1.16443  -1
 -13   7   3 17.6686 1.16443   2
  -3   7  15 16.9661 2.53464  -1
 -13   7   1 16.9661 2.53464   2
  -1   7  15 124.331 2.30681   2
   1   7  15 97.1508 2.11312   2
   3   7  15 0.74686 0.62734   2
   5   7  15 82.3460 2.47746  -1
  11   7   9 82.3460 2.47746   2
   7   7  15 4.63619 1.95675  -1
  11   7  11 4.63619 1.95675   2
   9   7  15 5.12737 0.98597   2
  11   7  15 19.0636 1.88768   2
  13   7  15 0.98158 1.60019   2
 -22   8  15 10.2637 3.71199  -1
 -16   8  23 10.2637 3.71199   2
 -20   8  15 42.1535 2.48666  -1
 -16   8  21 42.1535 2.48666   2
 -18   8  15 38.3951 2.48736  -1
 -16   8  19 38.3951 2.48736   2
 -16   8  15 12.4813 1.07477   2
 -14   8  15 2.98537 0.69856   2
 -12   8  15 32.7134 2.46078  -1
 -14   8  11 32.7134 2.46078   2
 -10   8  15 229.794 3.54384  -1
 -14   8   9 229.794 3.54384   2
  -8   8  15 199.747 6.04203  -1
 -14   8   7 199.747 6.04203   2
  -6   8  15 3.50270 0.58158   2
  -4   8  15 40.8277 1.28383   2
  -2   8  15 32.9196 4.60557  -1
  12   8   1 32.9196 4.60557   2
  -2   8  15 -0.2799 0.50780   2
   0   8  15 1.87739 1.04007  -1
  12   8   3 1.87739 1.04007   2
   2   8  15 48.0596 2.39309  -1
  12   8   5 48.0596 2.39309   2
   4   8  15 10.0064 1.01582   2
   6   8  15 2.77640 0.85642   2
   8   8  15 -1.3484 0.68650   2
  10   8  15 9.68351 1.68439  -1
  10   8  15 9.68351 1.68439   2
  12   8  15 7.94064 2.47002  -1
  10   8  17 7.94064 2.47002   2
 -21   9  15 9.69306 1.36246   2
 -19   9  15 7.59687 1.18948   2
 -17   9  15 32.6470 2.57637  -1
 -15   9  17 32.6470 2.57637   2
 -15   9  15 -0.1211 0.88745  -1
 -15   9  15 -0.1211 0.88745   2
 -13   9  15 71.6451 3.25209  -1
 -15   9  13 71.6451 3.25209   2
 -11   9  15 195.955 3.27030   2
  -9   9  15 154.669 2.72126   2
  -7   9  15 66.6536 1.65607   2
  -5   9  15 9.07387 1.07322  -1
 -13   9   3 9.07387 1.07322   2
  -3   9  15 40.5410 3.25088  -1
 -13   9   1 40.5410 3.25088   2
  -1   9  15 3.35289 0.70708   2
   1   9  15 138.274 2.94741   2
   3   9  15 39.3181 1.82383   2
   3   9  15 28.7700 4.66916  -1
  11   9   7 28.7700 4.66916   2
   5   9  15 103.289 2.71227  -1
  11   9   9 103.289 2.71227   2
   7   9  15 3.66186 2.27198  -1
  11   9  11 3.66186 2.27198   2
   9   9  15 0.25234 0.78221   2
  11   9  15 0.89118 0.93301   2
 -20  10  15 5.45782 1.66451  -1
 -16  10  21 5.45782 1.66451   2
 -18  10  15 28.4597 2.90299  -1
 -16  10  19 28.4597 2.90299   2
 -16  10  15 0.86515 0.72924   2
 -14  10  15 6.04033 0.82851   2
 -12  10  15 187.609 9.55784  -1
 -14  10  11 187.609 9.55784   2
 -10  10  15 49.7999 1.79916  -1
 -14  10   9 49.7999 1.79916   2
  -8  10  15 138.749 4.28234  -1
 -14  10   7 138.749 4.28234   2
  -6  10  15 50.5843 1.78867   2
  -4  10  15 2.24263 0.64557   2
  -2  10  15 15.8187 1.15636   2
  -2  10  15 37.3873 5.09931  -1
  12  10   1 37.3873 5.09931   2
   0  10  15 152.291 3.21139  -1
  12  10   3 152.291 3.21139   2
   2  10  15 108.029 5.22952  -1
  12  10   5 108.029 5.22952   2
   4  10  15 3.16082 0.89486   2
   6  10  15 12.2408 1.32815   2
   8  10  15 24.8184 1.85469   2
  10  10  15 44.9395 2.53616  -1
  10  10  15 44.9395 2.53616   2
 -19  11  15 1.09877 0.77826   2
 -17  11  15 8.10309 2.90359  -1
 -15  11  17 8.10309 2.90359   2
 -15  11  15 0.68272 0.97027  -1
 -15  11  15 0.68272 0.97027   2
 -13  11  15 39.1886 2.45585  -1
 -15  11  13 39.1886 2.45585   2
 -11  11  15 10.1578 1.20895   2
  -9  11  15 41.6749 1.72693   2
  -7  11  15 0.46032 0.62581   2
  -7  11  15 18.6214 4.55549  -1
 -13  11   5 18.6214 4.55549   2
  -5  11  15 3.73687 1.02685  -1
 -13  11   3 3.73687 1.02685   2
  -3  11  15 11.5126 2.57277  -1
 -13  11   1 11.5126 2.57277   2
  -1  11  15 22.1632 1.37410   2
   1  11  15 5.96573 0.87443   2
   3  11  15 28.6567 1.81337   2
   5  11  15 18.9534 1.48737  -1
  11  11   9 18.9534 1.48737   2
   7  11  15 5.57626 2.34234  -1
  11  11  11 5.57626 2.34234   2
   9  11  15 20.9075 1.74580   2
  11  11  15 -0.5579 0.89123   2
 -20  12  15 8.55141 2.00479  -1
 -16  12  21 8.55141 2.00479   2
 -18  12  15 10.2251 3.49729  -1
 -16  12  19 10.2251 3.49729   2
 -16  12  15 1.41223 0.80060   2
 -14  12  15 -0.5483 0.78550   2
 -12  12  15 12.5106 4.51335  -1
 -14  12  11 12.5106 4.51335   2
 -10  12  15 8.09638 1.18118  -1
 -14  12   9 8.09638 1.18118   2
  -8  12  15 49.4877 2.88438  -1
 -14  12   7 49.4877 2.88438   2
  -6  12  15 0.28828 0.61534   2
  -4  12  15 9.17285 1.00241   2
  -2  12  15 3.66184 0.78387   2
  -2  12  15 67.6257 6.25033  -1
  12  12   1 67.6257 6.25033   2
   0  12  15 106.773 3.10224  -1
  12  12   3 106.773 3.10224   2
   2  12  15 14.4345 3.23802  -1
  12  12   5 14.4345 3.23802   2
   4  12  15 2.13014 0.84829   2
   6  12  15 3.92433 0.99823   2
   8  12  15 0.74420 0.86976   2
  10  12  15 8.22545 1.96936  -1
  10  12  15 8.22545 1.96936   2
 -19  13  15 2.74445 1.08515   2
 -17  13  15 20.9935 3.79508  -1
 -15  13  17 20.9935 3.79508   2
 -15  13  15 13.6608 1.71405  -1
 -15  13  15 13.6608 1.71405   2
 -13  13  15 12.5499 2.04877  -1
 -15  13  13 12.5499 2.04877   2
 -11  13  15 5.93733 1.11083   2
  -9  13  15 0.27498 0.64625   2
  -7  13  15 0.13093 0.62574   2
  -7  13  15 20.5843 5.27484  -1
 -13  13   5 20.5843 5.27484   2
  -5  13  15 23.5551 1.46684  -1
 -13  13   3 23.5551 1.46684   2
  -3  13  15 57.9380 3.76293  -1
 -13  13   1 57.9380 3.76293   2
  -1  13  15 11.4644 1.12245   2
   1  13  15 8.31582 0.93154   2
   3  13  15 5.26350 4.38166  -1
  11  13   7 5.26350 4.38166   2
   3  13  15 5.64640 1.04330   2
   5  13  15 20.8603 1.91135  -1
  11  13   9 20.8603 1.91135   2
   7  13  15 9.21462 3.66163  -1
  11  13  11 9.21462 3.66163   2
   9  13  15 5.34255 1.19815   2
 -18  14  15 31.8809 4.20905  -1
 -16  14  19 31.8809 4.20905   2
 -16  14  15 0.42823 1.13746   2
 -14  14  15 13.3129 1.69172   2
 -12  14  15 3.82031 2.96300  -1
 -14  14  11 3.82031 2.96300   2
 -10  14  15 10.8337 1.24138  -1
 -14  14   9 10.8337 1.24138   2
  -8  14  15 7.24164 2.32140  -1
 -14  14   7 7.24164 2.32140   2
  -6  14  15 1.73870 0.67100   2
  -4  14  15 3.77456 0.83773   2
  -2  14  15 2.12332 0.77285   2
  -2  14  15 3.81958 4.46534  -1
  12  14   1 3.81958 4.46534   2
   0  14  15 26.3891 2.16631  -1
  12  14   3 26.3891 2.16631   2
   2  14  15 5.56499 3.04981  -1
  12  14   5 5.56499 3.04981   2
   4  14  15 5.30853 1.07950   2
   6  14  15 5.67831 1.12796   2
   8  14  15 4.91365 1.15368   2
 -17  15  15 19.0369 5.45988  -1
 -15  15  17 19.0369 5.45988   2
 -15  15  15 58.3531 2.74726  -1
 -15  15  15 58.3531 2.74726   2
 -13  15  15 3.05472 2.47901  -1
 -15  15  13 3.05472 2.47901   2
 -11  15  15 3.73131 1.01154   2
  -9  15  15 22.2549 1.74146   2
  -7  15  15 2.72549 0.80771   2
  -7  15  15 -0.2004 4.69008  -1
 -13  15   5 -0.2004 4.69008   2
  -5  15  15 27.6096 1.56243  -1
 -13  15   3 27.6096 1.56243   2
  -3  15  15 0.48569 2.32316  -1
 -13  15   1 0.48569 2.32316   2
  -1  15  15 5.80326 0.91858   2
   1  15  15 2.23185 0.97187   2
   3  15  15 15.8560 1.54994   2
   3  15  15 30.6043 5.33161  -1
  11  15   7 30.6043 5.33161   2
   5  15  15 15.9935 1.86158  -1
  11  15   9 15.9935 1.86158   2
   7  15  15 6.33198 2.83021  -1
  11  15  11 6.33198 2.83021   2
 -16  16  15 3.08880 1.33245   2
 -14  16  15 15.4610 1.82626   2
 -12  16  15 44.4744 6.37043  -1
 -14  16  11 44.4744 6.37043   2
 -10  16  15 -0.9922 1.45004  -1
 -14  16   9 -0.9922 1.45004   2
  -8  16  15 6.52188 2.44579  -1
 -14  16   7 6.52188 2.44579   2
  -6  16  15 10.2010 1.16591   2
  -4  16  15 3.51472 0.87371   2
  -2  16  15 18.1163 1.42286   2
  -2  16  15 32.0281 5.64212  -1
  12  16   1 32.0281 5.64212   2
   0  16  15 1.44701 1.45047  -1
  12  16   3 1.44701 1.45047   2
   2  16  15 13.8778 2.49195  -1
  12  16   5 13.8778 2.49195   2
   4  16  15 13.3044 1.49387   2
   6  16  15 2.07016 1.04489   2
 -15  17  15 2.88412 1.57685  -1
 -15  17  15 2.88412 1.57685   2
 -13  17  15 9.72855 2.90855  -1
 -15  17  13 9.72855 2.90855   2
 -11  17  15 0.46537 1.09495   2
  -9  17  15 1.62873 0.92854   2
  -7  17  15 11.8708 5.20682  -1
 -13  17   5 11.8708 5.20682   2
  -5  17  15 2.43026 1.46369  -1
 -13  17   3 2.43026 1.46369   2
  -3  17  15 18.0144 3.68071  -1
 -13  17   1 18.0144 3.68071   2
  -1  17  15 1.17270 0.83736   2
   1  17  15 0.97179 0.91614   2
   3  17  15 2.00912 0.99572   2
   3  17  15 2.22691 4.96915  -1
  11  17   7 2.22691 4.96915   2
   5  17  15 24.0368 2.52083  -1
  11  17   9 24.0368 2.52083   2
 -14  18  15 35.3328 2.71127   2
 -12  18  15 34.3329 6.19124  -1
 -14  18  11 34.3329 6.19124   2
 -10  18  15 4.37325 1.44237  -1
 -14  18   9 4.37325 1.44237   2
  -8  18  15 30.2297 4.07822  -1
 -14  18   7 30.2297 4.07822   2
  -6  18  15 1.48808 0.79189   2
  -4  18  15 4.88422 1.00063   2
  -2  18  15 0.33150 0.83419   2
  -2  18  15 9.07699 5.32710  -1
  12  18   1 9.07699 5.32710   2
   0  18  15 2.67864 1.53885  -1
  12  18   3 2.67864 1.53885   2
   2  18  15 8.13158 2.57318  -1
  12  18   5 8.13158 2.57318   2
   4  18  15 0.01739 1.00199   2
 -13  19  15 6.54067 1.59564   2
 -11  19  15 7.00295 1.61294   2
  -9  19  15 2.09351 1.22091   2
  -7  19  15 6.83658 5.79490  -1
 -13  19   5 6.83658 5.79490   2
  -5  19  15 1.35386 1.35454  -1
 -13  19   3 1.35386 1.35454   2
  -3  19  15 4.15887 2.72938  -1
 -13  19   1 4.15887 2.72938   2
  -1  19  15 -0.4667 0.88695   2
   1  19  15 10.5471 1.49554   2
   3  19  15 0.76994 1.09763   2
   3  19  15 19.8408 5.77322  -1
  11  19   7 19.8408 5.77322   2
 -10  20  15 4.09182 1.58938  -1
 -14  20   9 4.09182 1.58938   2
  -8  20  15 -0.1985 3.09261  -1
 -14  20   7 -0.1985 3.09261   2
  -6  20  15 3.15503 1.17517   2
  -4  20  15 8.31752 1.37153   2
  -2  20  15 20.6929 5.98847  -1
  12  20   1 20.6929 5.98847   2
   0  20  15 1.13189 1.64143  -1
  12  20   3 1.13189 1.64143   2
   2  20  15 8.79240 2.81003  -1
  12  20   5 8.79240 2.81003   2
  -9  21  15 -1.0344 1.18794   2
  -7  21  15 2.84421 6.06685  -1
 -13  21   5 2.84421 6.06685   2
  -5  21  15 10.2448 2.03198  -1
 -13  21   3 10.2448 2.03198   2
  -3  21  15 8.53045 3.43222  -1
 -13  21   1 8.53045 3.43222   2
  -1  21  15 2.99959 1.18732   2
 -22   0  16 1.21867 1.28528   2
 -20   0  16 0.65841 1.19603   2
 -18   0  16 74.0127 6.55311  -1
 -16   0  18 74.0127 6.55311   2
 -16   0  16 71.2400 2.96486  -1
 -16   0  16 71.2400 2.96486   2
 -14   0  16 28.9629 3.07940  -1
 -16   0  14 28.9629 3.07940   2
 -12   0  16 90.0758 2.57816   2
 -10   0  16 23.5623 1.44860   2
  -8   0  16 34.6274 1.48354   2
  -6   0  16 127.909 2.91992  -1
 -14   0   4 127.909 2.91992   2
  -4   0  16 357.505 13.6934  -1
 -14   0   2 357.505 13.6934   2
  -2   0  16 587.283 10.8802   2
   0   0  16 89.8148 3.07032   2
   2   0  16 26.3816 1.96516   2
   4   0  16 22.4493 1.69420  -1
  12   0   8 22.4493 1.69420   2
   6   0  16 23.5421 3.12400  -1
  12   0  10 23.5421 3.12400   2
   8   0  16 30.4172 2.34444   2
  10   0  16 3.23598 1.02254   2
  12   0  16 -0.3451 1.31129   2
 -23   1  16 0.01704 2.55462  -1
 -17   1  24 0.01704 2.55462   2
 -21   1  16 5.65468 1.60224  -1
 -17   1  22 5.65468 1.60224   2
 -19   1  16 14.8335 3.30306  -1
 -17   1  20 14.8335 3.30306   2
 -17   1  16 3.82244 0.87408   2
 -15   1  16 26.4290 1.28556   2
 -13   1  16 6.70941 1.50215  -1
 -15   1  12 6.70941 1.50215   2
 -11   1  16 69.1816 1.68036  -1
 -15   1  10 69.1816 1.68036   2
  -9   1  16 3.01015 1.34529  -1
 -15   1   8 3.01015 1.34529   2
  -7   1  16 34.6685 1.16844   2
  -5   1  16 3.60003 0.58271   2
  -3   1  16 93.4665 2.19263   2
  -1   1  16 12.4693 0.86072  -1
  13   1   2 12.4693 0.86072   2
   1   1  16 72.1408 2.64514  -1
  13   1   4 72.1408 2.64514   2
   3   1  16 8.34455 0.90174   2
   5   1  16 -0.5854 0.52809   2
   7   1  16 54.9838 4.11091  -1
  11   1  12 54.9838 4.11091   2
   7   1  16 19.6848 1.30873   2
   9   1  16 0.50996 1.45566  -1
  11   1  14 0.50996 1.45566   2
  11   1  16 2.90415 2.65599  -1
  11   1  16 2.90415 2.65599   2
  13   1  16 1.28668 1.07630   2
 -22   2  16 -0.1975 0.98620   2
 -20   2  16 14.1124 1.36115   2
 -18   2  16 78.0304 3.26721  -1
 -16   2  18 78.0304 3.26721   2
 -16   2  16 71.3195 2.09983  -1
 -16   2  16 71.3195 2.09983   2
 -14   2  16 131.907 3.66910  -1
 -16   2  14 131.907 3.66910   2
 -12   2  16 23.7608 1.07804   2
 -10   2  16 42.6922 1.23199   2
  -8   2  16 63.5299 5.24098  -1
 -14   2   6 63.5299 5.24098   2
  -8   2  16 10.4763 0.80177   2
  -6   2  16 96.1913 1.94725  -1
 -14   2   4 96.1913 1.94725   2
  -4   2  16 242.003 10.4695  -1
 -14   2   2 242.003 10.4695   2
  -2   2  16 28.5521 1.34137   2
   0   2  16 10.6212 0.90782   2
   2   2  16 20.2532 1.25702   2
   2   2  16 12.1320 4.31896  -1
  12   2   6 12.1320 4.31896   2
   4   2  16 58.6318 1.74824  -1
  12   2   8 58.6318 1.74824   2
   6   2  16 16.4809 2.25760  -1
  12   2  10 16.4809 2.25760   2
   8   2  16 0.27986 0.64393   2
  10   2  16 12.2371 1.36516   2
  12   2  16 7.94145 1.35841   2
 -23   3  16 3.88860 3.69665  -1
 -17   3  24 3.88860 3.69665   2
 -21   3  16 3.64129 1.62092  -1
 -17   3  22 3.64129 1.62092   2
 -19   3  16 17.3773 2.47838  -1
 -17   3  20 17.3773 2.47838   2
 -17   3  16 13.0463 1.23244   2
 -15   3  16 8.17383 0.88393   2
 -13   3  16 79.4167 2.89520  -1
 -15   3  12 79.4167 2.89520   2
 -11   3  16 5.60873 0.81951  -1
 -15   3  10 5.60873 0.81951   2
  -9   3  16 11.0768 1.39912  -1
 -15   3   8 11.0768 1.39912   2
  -7   3  16 3.79241 0.59027   2
  -5   3  16 2.20664 0.47492   2
  -3   3  16 59.0297 1.45746   2
  -1   3  16 77.0784 1.64168  -1
  13   3   2 77.0784 1.64168   2
   1   3  16 11.0148 1.88493  -1
  13   3   4 11.0148 1.88493   2
   3   3  16 75.3278 1.93730   2
   5   3  16 26.3363 1.49593   2
   7   3  16 3.70110 0.82088   2
   7   3  16 13.3945 4.67920  -1
  11   3  12 13.3945 4.67920   2
   9   3  16 4.43082 1.79251  -1
  11   3  14 4.43082 1.79251   2
  11   3  16 3.80141 4.09554  -1
  11   3  16 3.80141 4.09554   2
 -22   4  16 0.25146 0.99493   2
 -20   4  16 11.4312 1.25906   2
 -18   4  16 13.8686 1.86487  -1
 -16   4  18 13.8686 1.86487   2
 -16   4  16 1.26958 0.77845  -1
 -16   4  16 1.26958 0.77845   2
 -14   4  16 14.2142 1.63495  -1
 -16   4  14 14.2142 1.63495   2
 -12   4  16 -0.0447 0.42332   2
 -10   4  16 36.9905 1.32139   2
  -8   4  16 3.85259 0.59874   2
  -8   4  16 43.6345 2.89665  -1
 -14   4   6 43.6345 2.89665   2
  -6   4  16 3.45657 0.74330  -1
 -14   4   4 3.45657 0.74330   2
  -4   4  16 -0.5537 2.11285  -1
 -14   4   2 -0.5537 2.11285   2
  -2   4  16 -0.1653 0.41614   2
   0   4  16 22.6873 1.10083   2
   2   4  16 47.9802 1.65157   2
   2   4  16 33.8238 4.75138  -1
  12   4   6 33.8238 4.75138   2
   4   4  16 30.0270 1.46008  -1
  12   4   8 30.0270 1.46008   2
   6   4  16 70.0972 3.51102  -1
  12   4  10 70.0972 3.51102   2
   8   4  16 15.6870 1.38999   2
  10   4  16 5.56593 1.09841   2
  12   4  16 0.67631 1.02321   2
 -21   5  16 7.88598 1.82804  -1
 -17   5  22 7.88598 1.82804   2
 -19   5  16 14.9415 2.71730  -1
 -17   5  20 14.9415 2.71730   2
 -17   5  16 -0.1320 0.53094   2
 -15   5  16 13.5719 1.05494   2
 -13   5  16 4.70374 1.88769  -1
 -15   5  12 4.70374 1.88769   2
 -11   5  16 64.5328 1.72193  -1
 -15   5  10 64.5328 1.72193   2
  -9   5  16 54.4801 2.07967  -1
 -15   5   8 54.4801 2.07967   2
  -7   5  16 7.87954 0.74156   2
  -5   5  16 16.7560 0.96657   2
  -3   5  16 1.10539 0.48260   2
  -1   5  16 7.26786 1.06810  -1
  13   5   2 7.26786 1.06810   2
   1   5  16 20.2544 2.40698  -1
  13   5   4 20.2544 2.40698   2
   3   5  16 27.4316 1.32704   2
   5   5  16 146.415 3.06648   2
   7   5  16 4.20809 0.73889   2
   9   5  16 5.16711 1.54550  -1
  11   5  14 5.16711 1.54550   2
  11   5  16 7.12697 2.69893  -1
  11   5  16 7.12697 2.69893   2
 -22   6  16 4.01676 1.21647   2
 -20   6  16 3.14990 1.02256   2
 -18   6  16 1.72253 1.76583  -1
 -16   6  18 1.72253 1.76583   2
 -16   6  16 3.97446 0.88353  -1
 -16   6  16 3.97446 0.88353   2
 -14   6  16 5.76992 1.54580  -1
 -16   6  14 5.76992 1.54580   2
 -12   6  16 -0.0469 0.57248   2
 -10   6  16 6.73586 0.74625   2
  -8   6  16 119.224 5.23787  -1
 -14   6   6 119.224 5.23787   2
  -6   6  16 21.7031 1.23430  -1
 -14   6   4 21.7031 1.23430   2
  -4   6  16 29.0842 2.84045  -1
 -14   6   2 29.0842 2.84045   2
  -2   6  16 15.5693 0.95325   2
   0   6  16 12.8056 0.90196   2
   2   6  16 1.08617 0.55018   2
   4   6  16 16.3518 1.26468  -1
  12   6   8 16.3518 1.26468   2
   6   6  16 -0.7578 1.86719  -1
  12   6  10 -0.7578 1.86719   2
   8   6  16 6.14473 1.19595   2
  10   6  16 2.81892 1.06999   2
  12   6  16 7.53586 1.40309   2
 -21   7  16 2.05568 1.23075  -1
 -17   7  22 2.05568 1.23075   2
 -19   7  16 6.49784 1.90779  -1
 -17   7  20 6.49784 1.90779   2
 -17   7  16 0.56545 0.60865   2
 -15   7  16 1.21308 0.60546   2
 -13   7  16 104.570 3.76223  -1
 -15   7  12 104.570 3.76223   2
 -11   7  16 81.5969 1.97844  -1
 -15   7  10 81.5969 1.97844   2
  -9   7  16 90.5350 3.40979  -1
 -15   7   8 90.5350 3.40979   2
  -7   7  16 34.4174 1.29353   2
  -5   7  16 4.78600 0.62561   2
  -3   7  16 40.7985 1.37338   2
  -1   7  16 35.2160 1.58561  -1
  13   7   2 35.2160 1.58561   2
   1   7  16 1.85166 2.18764  -1
  13   7   4 1.85166 2.18764   2
   3   7  16 0.27716 0.58354   2
   5   7  16 74.5270 2.83249   2
   7   7  16 4.08701 0.95626   2
   9   7  16 4.49269 1.61248  -1
  11   7  14 4.49269 1.61248   2
  11   7  16 31.9229 3.34150  -1
  11   7  16 31.9229 3.34150   2
 -20   8  16 0.15433 0.88811   2
 -18   8  16 13.6023 1.96768  -1
 -16   8  18 13.6023 1.96768   2
 -16   8  16 2.84241 1.01598  -1
 -16   8  16 2.84241 1.01598   2
 -14   8  16 3.58928 1.68766  -1
 -16   8  14 3.58928 1.68766   2
 -12   8  16 9.33117 0.99535   2
 -10   8  16 26.1466 1.27182   2
  -6   8  16 21.2139 1.32876  -1
 -14   8   4 21.2139 1.32876   2
  -4   8  16 150.166 5.50358  -1
 -14   8   2 150.166 5.50358   2
  -2   8  16 47.4875 1.64295   2
   0   8  16 44.2354 1.69874   2
   2   8  16 134.615 2.95677   2
   2   8  16 246.068 10.5969  -1
  12   8   6 246.068 10.5969   2
   4   8  16 73.4662 2.06701  -1
  12   8   8 73.4662 2.06701   2
   6   8  16 14.9255 2.15014  -1
  12   8  10 14.9255 2.15014   2
   8   8  16 5.44730 0.93821   2
  10   8  16 4.55843 1.24357   2
 -21   9  16 24.8018 2.68373  -1
 -17   9  22 24.8018 2.68373   2
 -19   9  16 36.6573 3.92190  -1
 -17   9  20 36.6573 3.92190   2
 -17   9  16 -1.4279 0.77356   2
 -15   9  16 5.25423 0.90700   2
 -13   9  16 28.1209 3.30270  -1
 -15   9  12 28.1209 3.30270   2
 -11   9  16 70.1044 2.11799  -1
 -15   9  10 70.1044 2.11799   2
  -9   9  16 128.544 4.87392  -1
 -15   9   8 128.544 4.87392   2
  -7   9  16 27.9961 1.47962   2
  -5   9  16 4.58444 0.74781   2
  -3   9  16 -0.1663 0.54749   2
  -3   9  16 208.953 9.96702  -1
  13   9   0 208.953 9.96702   2
  -1   9  16 80.4541 2.30341  -1
  13   9   2 80.4541 2.30341   2
   1   9  16 66.5703 3.24778  -1
  13   9   4 66.5703 3.24778   2
   3   9  16 4.50983 0.82229   2
   5   9  16 19.1489 1.52849   2
   7   9  16 0.29535 0.75062   2
   9   9  16 15.7997 2.03166  -1
  11   9  14 15.7997 2.03166   2
  11   9  16 75.5377 3.72330  -1
  11   9  16 75.5377 3.72330   2
 -20  10  16 31.3959 2.48465   2
 -18  10  16 57.3673 3.65244  -1
 -16  10  18 57.3673 3.65244   2
 -16  10  16 18.2492 1.56373  -1
 -16  10  16 18.2492 1.56373   2
 -14  10  16 73.7753 3.39370  -1
 -16  10  14 73.7753 3.39370   2
 -12  10  16 85.3991 2.31880   2
 -10  10  16 36.8006 1.65584   2
  -6  10  16 85.2583 2.33702  -1
 -14  10   4 85.2583 2.33702   2
  -4  10  16 24.3524 2.91950  -1
 -14  10   2 24.3524 2.91950   2
  -2  10  16 3.99238 0.81712   2
   0  10  16 3.48515 0.79691   2
   2  10  16 16.2347 4.67265  -1
  12  10   6 16.2347 4.67265   2
   2  10  16 6.78607 0.96969   2
   4  10  16 28.2632 2.19288  -1
  12  10   8 28.2632 2.19288   2
   6  10  16 4.15992 2.48842  -1
  12  10  10 4.15992 2.48842   2
   8  10  16 5.35184 1.05587   2
  10  10  16 7.67006 1.38458   2
 -19  11  16 9.45035 3.25278  -1
 -17  11  20 9.45035 3.25278   2
 -17  11  16 13.1118 1.42759   2
 -15  11  16 11.7224 1.19421   2
 -13  11  16 17.0381 4.27223  -1
 -15  11  12 17.0381 4.27223   2
 -11  11  16 10.9856 1.24807  -1
 -15  11  10 10.9856 1.24807   2
  -9  11  16 26.1950 2.49670  -1
 -15  11   8 26.1950 2.49670   2
  -7  11  16 14.8514 1.16088   2
  -5  11  16 -0.2730 0.56315   2
  -3  11  16 20.4970 1.36445   2
  -1  11  16 62.5811 2.13775  -1
  13  11   2 62.5811 2.13775   2
   1  11  16 2.43918 2.95158  -1
  13  11   4 2.43918 2.95158   2
   3  11  16 89.0044 2.77798   2
   5  11  16 -0.2365 0.80866   2
   7  11  16 1.52287 0.92247   2
   9  11  16 37.3394 3.25884  -1
  11  11  14 37.3394 3.25884   2
 -18  12  16 86.9004 7.24204  -1
 -16  12  18 86.9004 7.24204   2
 -16  12  16 -0.2685 1.32607  -1
 -16  12  16 -0.2685 1.32607   2
 -14  12  16 5.52133 1.96250  -1
 -16  12  14 5.52133 1.96250   2
 -12  12  16 0.48214 0.84498   2
 -10  12  16 10.1009 1.24756   2
  -8  12  16 2.48154 0.77622   2
  -6  12  16 4.13583 1.10267  -1
 -14  12   4 4.13583 1.10267   2
  -4  12  16 69.7535 3.37361  -1
 -14  12   2 69.7535 3.37361   2
  -2  12  16 31.1466 1.67233   2
   0  12  16 3.22442 0.81294   2
   2  12  16 5.52117 1.01061   2
   2  12  16 29.2014 5.27758  -1
  12  12   6 29.2014 5.27758   2
   4  12  16 1.17213 1.52471  -1
  12  12   8 1.17213 1.52471   2
   6  12  16 4.61139 2.61990  -1
  12  12  10 4.61139 2.61990   2
   8  12  16 7.33875 1.21513   2
 -19  13  16 -0.5405 1.04557   2
 -17  13  16 10.1215 1.63906   2
 -15  13  16 23.3201 2.11221   2
 -13  13  16 1.57718 2.23391  -1
 -15  13  12 1.57718 2.23391   2
 -11  13  16 3.40535 1.11649  -1
 -15  13  10 3.40535 1.11649   2
  -9  13  16 7.94377 1.92964  -1
 -15  13   8 7.94377 1.92964   2
  -7  13  16 1.46404 0.69530   2
  -5  13  16 44.1934 1.92285   2
  -3  13  16 62.5623 2.07705   2
  -3  13  16 52.3939 5.71426  -1
  13  13   0 52.3939 5.71426   2
  -1  13  16 38.1362 2.09030  -1
  13  13   2 38.1362 2.09030   2
   1  13  16 7.63030 3.14929  -1
  13  13   4 7.63030 3.14929   2
   3  13  16 15.3602 1.46396   2
   5  13  16 12.3623 1.42620   2
   7  13  16 -0.5190 0.87032   2
   9  13  16 3.58567 2.11094  -1
  11  13  14 3.58567 2.11094   2
 -18  14  16 3.84331 3.35698  -1
 -16  14  18 3.84331 3.35698   2
 -16  14  16 7.36143 1.68414  -1
 -16  14  16 7.36143 1.68414   2
 -14  14  16 12.5188 2.75551  -1
 -16  14  14 12.5188 2.75551   2
 -12  14  16 2.71530 1.00981   2
 -10  14  16 0.93136 0.83483   2
  -8  14  16 0.24354 0.65804   2
  -8  14  16 -1.1371 4.29298  -1
 -14  14   6 -1.1371 4.29298   2
  -6  14  16 17.6245 1.42520  -1
 -14  14   4 17.6245 1.42520   2
  -4  14  16 19.6079 2.39728  -1
 -14  14   2 19.6079 2.39728   2
  -2  14  16 0.85405 0.71059   2
   0  14  16 4.83072 0.73098   2
   2  14  16 7.16213 1.16428   2
   2  14  16 17.9232 5.22004  -1
  12  14   6 17.9232 5.22004   2
   4  14  16 35.2173 2.28444  -1
  12  14   8 35.2173 2.28444   2
   6  14  16 5.70874 2.76847  -1
  12  14  10 5.70874 2.76847   2
   8  14  16 8.37023 1.36281   2
 -17  15  16 9.92959 1.71694   2
 -15  15  16 0.67820 1.16896   2
 -13  15  16 36.2132 5.88590  -1
 -15  15  12 36.2132 5.88590   2
 -11  15  16 9.67360 1.26557  -1
 -15  15  10 9.67360 1.26557   2
  -9  15  16 2.42976 1.89544  -1
 -15  15   8 2.42976 1.89544   2
  -7  15  16 0.29093 0.73172   2
  -5  15  16 3.21658 0.85637   2
  -3  15  16 4.20602 0.88959   2
  -3  15  16 3.11692 4.87888  -1
  13  15   0 3.11692 4.87888   2
  -1  15  16 -0.7492 1.55955  -1
  13  15   2 -0.7492 1.55955   2
   1  15  16 21.8852 3.74561  -1
  13  15   4 21.8852 3.74561   2
   3  15  16 0.34909 0.85331   2
   5  15  16 3.43574 1.09173   2
   7  15  16 1.78890 1.09134   2
 -16  16  16 2.38260 1.65733  -1
 -16  16  16 2.38260 1.65733   2
 -14  16  16 22.2846 2.88084  -1
 -16  16  14 22.2846 2.88084   2
 -12  16  16 6.56691 1.45232   2
 -10  16  16 -0.4532 0.83101   2
  -8  16  16 35.1505 6.15663  -1
 -14  16   6 35.1505 6.15663   2
  -6  16  16 11.3385 1.13947  -1
 -14  16   4 11.3385 1.13947   2
  -4  16  16 0.17618 2.96145  -1
 -14  16   2 0.17618 2.96145   2
  -2  16  16 35.8513 2.16136   2
   0  16  16 0.79217 0.85514   2
   2  16  16 0.41532 0.87767   2
   2  16  16 -3.2923 4.74199  -1
  12  16   6 -3.2923 4.74199   2
   4  16  16 3.60001 1.72248  -1
  12  16   8 3.60001 1.72248   2
   6  16  16 5.41548 2.97269  -1
  12  16  10 5.41548 2.97269   2
 -15  17  16 30.5463 2.56318   2
 -13  17  16 -8.3664 5.11263  -1
 -15  17  12 -8.3664 5.11263   2
 -11  17  16 31.3428 1.95556  -1
 -15  17  10 31.3428 1.95556   2
  -9  17  16 21.4181 2.86389  -1
 -15  17   8 21.4181 2.86389   2
  -7  17  16 0.81572 0.78847   2
  -5  17  16 40.1828 2.08376   2
  -3  17  16 7.03471 5.35983  -1
  13  17   0 7.03471 5.35983   2
  -3  17  16 0.13470 0.71833   2
  -1  17  16 10.2476 1.69318  -1
  13  17   2 10.2476 1.69318   2
   1  17  16 3.27622 2.40884  -1
  13  17   4 3.27622 2.40884   2
   3  17  16 1.58654 1.04295   2
   5  17  16 15.1925 1.68033   2
 -14  18  16 7.14022 1.63444   2
 -12  18  16 0.09266 1.12964   2
 -10  18  16 8.89504 1.58991   2
  -8  18  16 10.6647 5.57696  -1
 -14  18   6 10.6647 5.57696   2
  -6  18  16 3.76928 1.39294  -1
 -14  18   4 3.76928 1.39294   2
  -4  18  16 4.64373 3.55911  -1
 -14  18   2 4.64373 3.55911   2
  -2  18  16 1.51850 0.92268   2
   0  18  16 -0.8865 0.86217   2
   2  18  16 13.4749 5.78003  -1
  12  18   6 13.4749 5.78003   2
   2  18  16 2.52274 1.06699   2
   4  18  16 14.0070 2.08059  -1
  12  18   8 14.0070 2.08059   2
 -11  19  16 19.9322 1.81669  -1
 -15  19  10 19.9322 1.81669   2
  -9  19  16 18.2853 3.36954  -1
 -15  19   8 18.2853 3.36954   2
  -7  19  16 27.7953 2.06198   2
  -5  19  16 25.4525 1.74420   2
  -3  19  16 12.6775 5.63442  -1
  13  19   0 12.6775 5.63442   2
  -1  19  16 2.91477 1.65225  -1
  13  19   2 2.91477 1.65225   2
   1  19  16 1.20865 2.61613  -1
  13  19   4 1.20865 2.61613   2
 -10  20  16 1.00363 1.21479   2
  -8  20  16 0.37088 5.57060  -1
 -14  20   6 0.37088 5.57060   2
  -6  20  16 0.38386 1.78360  -1
 -14  20   4 0.38386 1.78360   2
  -4  20  16 8.49802 3.37494  -1
 -14  20   2 8.49802 3.37494   2
  -2  20  16 7.54742 1.36538   2
   0  20  16 5.70061 1.20681   2
 -22   0  17 -0.8606 2.40107  -1
 -18   0  23 -0.8606 2.40107   2
 -20   0  17 6.42840 4.54100  -1
 -18   0  21 6.42840 4.54100   2
 -18   0  17 -0.3278 1.00071   2
 -16   0  17 0.42090 1.03178   2
 -14   0  17 1.29069 2.07406  -1
 -16   0  13 1.29069 2.07406   2
 -12   0  17 -0.1401 1.33161  -1
 -16   0  11 -0.1401 1.33161   2
 -10   0  17 0.77534 2.28531  -1
 -16   0   9 0.77534 2.28531   2
  -8   0  17 -0.6195 0.65580   2
  -6   0  17 -0.3027 0.66838   2
  -4   0  17 -0.4778 0.69945   2
  -2   0  17 -0.7854 0.93059  -1
  14   0   1 -0.7854 0.93059   2
   0   0  17 0.73564 0.78573   2
   0   0  17 1.14517 2.22874  -1
  14   0   3 1.14517 2.22874   2
   2   0  17 0.16234 0.71474   2
   4   0  17 -0.2323 0.78808   2
   6   0  17 -0.6785 0.78592   2
   6   0  17 4.13356 4.79361  -1
  12   0  11 4.13356 4.79361   2
   8   0  17 -1.6418 1.76305  -1
  12   0  13 -1.6418 1.76305   2
  10   0  17 5.39674 2.98592  -1
  12   0  15 5.39674 2.98592   2
  12   0  17 -0.3257 1.36449   2
 -21   1  17 4.26119 1.08928   2
 -19   1  17 13.2825 2.68381  -1
 -17   1  19 13.2825 2.68381   2
 -17   1  17 187.162 3.63646  -1
 -17   1  17 187.162 3.63646   2
 -15   1  17 53.6197 2.69418  -1
 -17   1  15 53.6197 2.69418   2
 -13   1  17 108.537 2.08095   2
 -11   1  17 16.2542 0.98750   2
  -9   1  17 13.1654 1.00945   2
  -7   1  17 140.174 2.49503  -1
 -15   1   5 140.174 2.49503   2
  -5   1  17 165.678 4.78735  -1
 -15   1   3 165.678 4.78735   2
  -3   1  17 1.83577 0.59398   2
  -1   1  17 0.94248 0.55230   2
   1   1  17 111.155 2.55148   2
   3   1  17 38.4133 1.41528  -1
  13   1   7 38.4133 1.41528   2
   5   1  17 2.14996 1.86213  -1
  13   1   9 2.14996 1.86213   2
   7   1  17 40.6023 1.90934   2
   9   1  17 10.3955 1.24022   2
  11   1  17 1.26202 0.97427   2
 -22   2  17 3.48358 1.73812  -1
 -18   2  23 3.48358 1.73812   2
 -20   2  17 23.8224 2.99359  -1
 -18   2  21 23.8224 2.99359   2
 -18   2  17 59.1414 2.46262   2
 -16   2  17 2.40065 0.74324   2
 -14   2  17 29.6349 2.08166  -1
 -16   2  13 29.6349 2.08166   2
 -12   2  17 25.3644 1.38877  -1
 -16   2  11 25.3644 1.38877   2
 -10   2  17 35.3408 2.13061  -1
 -16   2   9 35.3408 2.13061   2
  -8   2  17 2.80403 0.66415   2
  -6   2  17 13.6018 0.93967   2
  -4   2  17 2.69462 0.66051   2
  -2   2  17 97.9241 1.96735  -1
  14   2   1 97.9241 1.96735   2
   0   2  17 131.499 3.95553  -1
  14   2   3 131.499 3.95553   2
   2   2  17 9.61418 0.96200   2
   4   2  17 71.5441 2.11427   2
   6   2  17 0.73006 0.68468   2
   6   2  17 11.1144 4.43817  -1
  12   2  11 11.1144 4.43817   2
   8   2  17 47.6549 2.26357  -1
  12   2  13 47.6549 2.26357   2
  10   2  17 9.91833 2.14737  -1
  12   2  15 9.91833 2.14737   2
  12   2  17 1.36094 1.02899   2
 -21   3  17 0.69854 0.86649   2
 -19   3  17 43.6538 2.93600  -1
 -17   3  19 43.6538 2.93600   2
 -17   3  17 -0.6962 0.92075  -1
 -17   3  17 -0.6962 0.92075   2
 -15   3  17 2.63967 1.71039  -1
 -17   3  15 2.63967 1.71039   2
 -13   3  17 3.51241 0.64479   2
 -11   3  17 12.3816 0.91294   2
  -9   3  17 102.996 6.52981  -1
 -15   3   7 102.996 6.52981   2
  -7   3  17 29.9285 1.22172  -1
 -15   3   5 29.9285 1.22172   2
  -5   3  17 17.4416 1.76643  -1
 -15   3   3 17.4416 1.76643   2
  -3   3  17 12.2893 0.97732   2
  -1   3  17 -0.6755 0.46822   2
   1   3  17 21.3892 1.29019   2
   1   3  17 54.6298 5.56074  -1
  13   3   5 54.6298 5.56074   2
   3   3  17 3.48939 1.00372  -1
  13   3   7 3.48939 1.00372   2
   5   3  17 68.3129 2.90336  -1
  13   3   9 68.3129 2.90336   2
   7   3  17 15.4447 1.20360   2
   9   3  17 5.30888 1.00573   2
  11   3  17 9.42448 1.48440   2
 -22   4  17 1.41462 1.75136  -1
 -18   4  23 1.41462 1.75136   2
 -20   4  17 26.1991 3.17438  -1
 -18   4  21 26.1991 3.17438   2
 -18   4  17 2.85115 0.81662   2
 -16   4  17 4.42841 0.74839   2
 -14   4  17 4.68040 1.81845  -1
 -16   4  13 4.68040 1.81845   2
 -12   4  17 72.9582 1.85010  -1
 -16   4  11 72.9582 1.85010   2
 -10   4  17 20.5900 1.58697  -1
 -16   4   9 20.5900 1.58697   2
  -8   4  17 -0.7626 0.41257   2
  -6   4  17 21.0255 1.08864   2
  -4   4  17 16.8463 1.09785   2
  -4   4  17 26.0861 4.44323  -1
 -14   4   1 26.0861 4.44323   2
  -2   4  17 3.55890 1.00617  -1
  14   4   1 3.55890 1.00617   2
   0   4  17 116.281 4.13034  -1
  14   4   3 116.281 4.13034   2
   2   4  17 21.7277 1.35702   2
   4   4  17 -0.1155 0.60014   2
   6   4  17 2.42099 0.73427   2
   6   4  17 1.88803 4.23168  -1
  12   4  11 1.88803 4.23168   2
   8   4  17 11.3527 1.98965  -1
  12   4  13 11.3527 1.98965   2
  10   4  17 6.06290 2.65625  -1
  12   4  15 6.06290 2.65625   2
 -21   5  17 6.23692 1.00556   2
 -19   5  17 0.24351 1.63677  -1
 -17   5  19 0.24351 1.63677   2
 -17   5  17 0.59562 1.16166  -1
 -17   5  17 0.59562 1.16166   2
 -15   5  17 27.8324 2.34974  -1
 -17   5  15 27.8324 2.34974   2
 -13   5  17 0.36096 0.61225   2
 -11   5  17 5.29521 0.74603   2
  -9   5  17 26.5379 2.76545  -1
 -15   5   7 26.5379 2.76545   2
  -7   5  17 44.1578 1.64517  -1
 -15   5   5 44.1578 1.64517   2
  -5   5  17 0.45519 1.86866  -1
 -15   5   3 0.45519 1.86866   2
  -3   5  17 3.08868 0.64752   2
  -1   5  17 8.27818 0.88494   2
   1   5  17 8.01967 0.90021   2
   1   5  17 11.3242 3.79382  -1
  13   5   5 11.3242 3.79382   2
   3   5  17 3.91747 1.05264  -1
  13   5   7 3.91747 1.05264   2
   5   5  17 115.489 3.67716  -1
  13   5   9 115.489 3.67716   2
   7   5  17 75.1869 2.95114   2
   9   5  17 7.59784 1.33914   2
  11   5  17 0.28223 1.03700   2
 -20   6  17 0.37248 2.62300  -1
 -18   6  21 0.37248 2.62300   2
 -18   6  17 17.6196 1.58855   2
 -16   6  17 1.00186 0.73707   2
 -14   6  17 18.7047 2.33701  -1
 -16   6  13 18.7047 2.33701   2
 -12   6  17 204.077 3.38370  -1
 -16   6  11 204.077 3.38370   2
 -10   6  17 49.4737 2.44901  -1
 -16   6   9 49.4737 2.44901   2
  -8   6  17 47.2979 1.49594   2
  -6   6  17 55.3252 1.55405   2
  -4   6  17 3.96899 0.63668   2
  -2   6  17 10.6403 1.21510  -1
  14   6   1 10.6403 1.21510   2
   0   6  17 15.0342 2.49006  -1
  14   6   3 15.0342 2.49006   2
   2   6  17 10.5100 1.15534   2
   4   6  17 25.8654 1.70760   2
   6   6  17 0.65342 0.86924   2
   8   6  17 30.4749 2.34150  -1
  12   6  13 30.4749 2.34150   2
  10   6  17 4.09135 2.59205  -1
  12   6  15 4.09135 2.59205   2
 -21   7  17 0.79007 1.09067   2
 -19   7  17 6.22772 1.88351  -1
 -17   7  19 6.22772 1.88351   2
 -17   7  17 7.32449 1.02692  -1
 -17   7  17 7.32449 1.02692   2
 -15   7  17 5.89104 1.54919  -1
 -17   7  15 5.89104 1.54919   2
 -13   7  17 10.1821 1.02733   2
 -11   7  17 38.7430 1.53335   2
  -9   7  17 20.9323 4.48415  -1
 -15   7   7 20.9323 4.48415   2
  -7   7  17 118.382 2.69276  -1
 -15   7   5 118.382 2.69276   2
  -5   7  17 49.9259 2.93968  -1
 -15   7   3 49.9259 2.93968   2
  -3   7  17 143.959 2.95316   2
  -1   7  17 31.0148 1.56691   2
   1   7  17 16.5063 1.19041   2
   3   7  17 46.6890 1.95307  -1
  13   7   7 46.6890 1.95307   2
   5   7  17 6.37143 2.43818  -1
  13   7   9 6.37143 2.43818   2
   7   7  17 9.61280 1.44575   2
   9   7  17 2.90263 1.15909   2
  11   7  17 8.17880 1.53275   2
 -20   8  17 13.0462 2.84028  -1
 -18   8  21 13.0462 2.84028   2
 -18   8  17 22.9145 2.04162   2
 -16   8  17 5.15697 0.96056   2
 -14   8  17 11.1633 2.89107  -1
 -16   8  13 11.1633 2.89107   2
 -12   8  17 1.24785 1.00019  -1
 -16   8  11 1.24785 1.00019   2
 -10   8  17 98.1383 3.67345  -1
 -16   8   9 98.1383 3.67345   2
  -8   8  17 3.93019 0.67628   2
  -6   8  17 5.04033 0.81008   2
  -4   8  17 6.06968 3.78534  -1
 -14   8   1 6.06968 3.78534   2
  -4   8  17 13.6647 1.09935   2
  -2   8  17 33.9047 1.63875  -1
  14   8   1 33.9047 1.63875   2
   0   8  17 49.2798 3.18904  -1
  14   8   3 49.2798 3.18904   2
   2   8  17 2.97122 0.70794   2
   4   8  17 4.73931 0.77844   2
   6   8  17 1.09567 0.96521   2
   6   8  17 -3.5812 4.08568  -1
  12   8  11 -3.5812 4.08568   2
   8   8  17 -1.5177 1.58962  -1
  12   8  13 -1.5177 1.58962   2
  10   8  17 8.60925 2.75170  -1
  12   8  15 8.60925 2.75170   2
 -21   9  17 2.88169 2.38921   2
 -19   9  17 36.6716 2.45155  -1
 -17   9  19 36.6716 2.45155   2
 -17   9  17 0.06141 1.20958  -1
 -17   9  17 0.06141 1.20958   2
 -15   9  17 23.3792 2.23107  -1
 -17   9  15 23.3792 2.23107   2
 -13   9  17 3.06970 0.81219   2
 -11   9  17 12.0517 1.08452   2
  -7   9  17 59.7982 2.03157  -1
 -15   9   5 59.7982 2.03157   2
  -5   9  17 2.10979 1.98109  -1
 -15   9   3 2.10979 1.98109   2
  -3   9  17 0.56098 0.62929   2
  -1   9  17 8.64666 0.99758   2
   1   9  17 24.2719 1.47555   2
   1   9  17 37.4418 5.48791  -1
  13   9   5 37.4418 5.48791   2
   3   9  17 8.24761 1.21609  -1
  13   9   7 8.24761 1.21609   2
   5   9  17 3.30047 2.52837  -1
  13   9   9 3.30047 2.52837   2
   7   9  17 11.8711 1.53539   2
   9   9  17 20.2962 2.05523   2
 -20  10  17 1.78068 1.21744   2
 -18  10  17 6.63338 1.18706   2
 -16  10  17 19.6929 1.44044   2
 -14  10  17 58.1850 5.73636  -1
 -16  10  13 58.1850 5.73636   2
 -12  10  17 2.93013 1.09429  -1
 -16  10  11 2.93013 1.09429   2
 -10  10  17 65.7802 3.21161  -1
 -16  10   9 65.7802 3.21161   2
  -8  10  17 -0.2469 0.62006   2
  -6  10  17 26.6349 1.49572   2
  -4  10  17 70.5452 2.12921   2
  -4  10  17 57.5111 5.98681  -1
 -14  10   1 57.5111 5.98681   2
  -2  10  17 52.3704 1.98425  -1
  14  10   1 52.3704 1.98425   2
   0  10  17 148.499 4.65302  -1
  14  10   3 148.499 4.65302   2
   2  10  17 41.9966 2.16649   2
   4  10  17 0.62280 0.73543   2
   6  10  17 16.7143 1.74982   2
   8  10  17 9.33732 2.19169  -1
  12  10  13 9.33732 2.19169   2
 -19  11  17 41.6921 4.65951  -1
 -17  11  19 41.6921 4.65951   2
 -17  11  17 18.6509 1.92730  -1
 -17  11  17 18.6509 1.92730   2
 -15  11  17 6.00752 2.08249  -1
 -17  11  15 6.00752 2.08249   2
 -13  11  17 0.51496 0.85781   2
 -11  11  17 16.5507 1.52117   2
  -9  11  17 35.8271 5.05456  -1
 -15  11   7 35.8271 5.05456   2
  -7  11  17 66.9855 2.15492  -1
 -15  11   5 66.9855 2.15492   2
  -5  11  17 97.1882 3.90818  -1
 -15  11   3 97.1882 3.90818   2
  -3  11  17 8.89157 0.98295   2
  -1  11  17 11.4860 1.08609   2
   1  11  17 39.1258 1.91942   2
   1  11  17 22.9570 4.93877  -1
  13  11   5 22.9570 4.93877   2
   3  11  17 11.1449 1.92805  -1
  13  11   7 11.1449 1.92805   2
   5  11  17 14.0764 2.51812  -1
  13  11   9 14.0764 2.51812   2
   7  11  17 20.5978 1.96981   2
   9  11  17 -0.1694 0.98697   2
 -18  12  17 2.58337 1.21605   2
 -16  12  17 15.2643 1.81597   2
 -14  12  17 34.8502 5.18747  -1
 -16  12  13 34.8502 5.18747   2
 -12  12  17 27.6488 1.62643  -1
 -16  12  11 27.6488 1.62643   2
 -10  12  17 9.75419 2.26782  -1
 -16  12   9 9.75419 2.26782   2
  -8  12  17 8.25686 1.01739   2
  -6  12  17 61.2199 2.05625   2
  -4  12  17 69.6653 2.18852   2
  -4  12  17 45.3186 5.53564  -1
 -14  12   1 45.3186 5.53564   2
  -2  12  17 7.38025 1.30189  -1
  14  12   1 7.38025 1.30189   2
   0  12  17 29.0539 2.90637  -1
  14  12   3 29.0539 2.90637   2
   2  12  17 -0.9114 0.73834   2
   4  12  17 0.49214 0.75569   2
   6  12  17 4.26345 0.99864   2
   8  12  17 14.4267 2.37718  -1
  12  12  13 14.4267 2.37718   2
 -17  13  17 18.0392 1.96739  -1
 -17  13  17 18.0392 1.96739   2
 -15  13  17 27.7856 2.97015  -1
 -17  13  15 27.7856 2.97015   2
 -13  13  17 0.91171 0.87763   2
 -11  13  17 1.88298 0.89268   2
  -7  13  17 80.4880 2.45426  -1
 -15  13   5 80.4880 2.45426   2
  -5  13  17 47.5311 2.67997  -1
 -15  13   3 47.5311 2.67997   2
  -3  13  17 1.70565 0.74576   2
  -1  13  17 11.6748 1.20845   2
   1  13  17 33.7455 2.03925   2
   1  13  17 26.1170 5.02465  -1
  13  13   5 26.1170 5.02465   2
   3  13  17 27.7997 2.13488  -1
  13  13   7 27.7997 2.13488   2
   5  13  17 17.0401 2.61702  -1
  13  13   9 17.0401 2.61702   2
   7  13  17 0.22970 0.90738   2
 -16  14  17 -1.9810 1.08195   2
 -14  14  17 2.28201 3.08431  -1
 -16  14  13 2.28201 3.08431   2
 -12  14  17 1.55330 1.18638  -1
 -16  14  11 1.55330 1.18638   2
 -10  14  17 9.89088 2.12016  -1
 -16  14   9 9.89088 2.12016   2
  -8  14  17 29.7493 1.68917   2
  -6  14  17 17.2532 1.40687   2
  -4  14  17 0.41593 0.68682   2
  -4  14  17 10.2311 5.01375  -1
 -14  14   1 10.2311 5.01375   2
  -2  14  17 38.2488 2.20546  -1
  14  14   1 38.2488 2.20546   2
   0  14  17 11.2422 2.44547  -1
  14  14   3 11.2422 2.44547   2
   2  14  17 19.6997 1.72725   2
   4  14  17 48.9166 2.57201   2
   6  14  17 0.24790 0.90664   2
 -17  15  17 15.1399 3.02605  -1
 -17  15  17 15.1399 3.02605   2
 -15  15  17 15.9165 2.93903  -1
 -17  15  15 15.9165 2.93903   2
 -13  15  17 8.67251 1.51453   2
 -11  15  17 4.36796 1.08456   2
  -9  15  17 15.0952 4.81165  -1
 -15  15   7 15.0952 4.81165   2
  -7  15  17 8.72290 1.35516  -1
 -15  15   5 8.72290 1.35516   2
  -5  15  17 8.19017 1.66677  -1
 -15  15   3 8.19017 1.66677   2
  -3  15  17 23.5322 1.59796   2
  -1  15  17 1.33604 0.71531   2
   1  15  17 10.9880 1.42018   2
   1  15  17 22.7504 5.44017  -1
  13  15   5 22.7504 5.44017   2
   3  15  17 6.28347 1.78781  -1
  13  15   7 6.28347 1.78781   2
   5  15  17 21.4717 3.35624  -1
  13  15   9 21.4717 3.35624   2
 -16  16  17 13.8288 2.17161   2
 -14  16  17 26.2054 5.95268  -1
 -16  16  13 26.2054 5.95268   2
 -12  16  17 18.2411 1.78058  -1
 -16  16  11 18.2411 1.78058   2
 -10  16  17 34.1025 2.65481  -1
 -16  16   9 34.1025 2.65481   2
  -8  16  17 1.05329 0.95975   2
  -6  16  17 1.38109 0.81337   2
  -4  16  17 7.16459 1.08999   2
  -4  16  17 6.92954 5.14620  -1
 -14  16   1 6.92954 5.14620   2
  -2  16  17 28.4900 2.11177  -1
  14  16   1 28.4900 2.11177   2
   0  16  17 2.17828 2.77210  -1
  14  16   3 2.17828 2.77210   2
   2  16  17 0.08929 0.90664   2
   4  16  17 6.21682 1.25267   2
 -13  17  17 0.94762 1.21999   2
 -11  17  17 8.24687 1.39596   2
  -9  17  17 11.8781 5.17219  -1
 -15  17   7 11.8781 5.17219   2
  -7  17  17 16.1937 1.74301  -1
 -15  17   5 16.1937 1.74301   2
  -5  17  17 13.6683 3.04202  -1
 -15  17   3 13.6683 3.04202   2
  -3  17  17 1.43212 0.73614   2
  -1  17  17 -0.9130 0.83966   2
   1  17  17 1.09189 0.99023   2
   1  17  17 13.9996 5.49629  -1
  13  17   5 13.9996 5.49629   2
   3  17  17 27.9340 2.38106  -1
  13  17   7 27.9340 2.38106   2
 -12  18  17 1.09968 1.39825  -1
 -16  18  11 1.09968 1.39825   2
 -10  18  17 1.40557 2.47306  -1
 -16  18   9 1.40557 2.47306   2
  -8  18  17 0.44146 0.97290   2
  -6  18  17 0.42884 0.83176   2
  -4  18  17 9.82409 5.56934  -1
 -14  18   1 9.82409 5.56934   2
  -2  18  17 2.45052 1.63274  -1
  14  18   1 2.45052 1.63274   2
   0  18  17 4.91817 2.65100  -1
  14  18   3 4.91817 2.65100   2
   2  18  17 3.07649 1.16159   2
 -11  19  17 10.5876 1.77268   2
  -9  19  17 20.3130 6.06620  -1
 -15  19   7 20.3130 6.06620   2
  -7  19  17 1.94464 1.74877  -1
 -15  19   5 1.94464 1.74877   2
  -5  19  17 2.34407 3.18442  -1
 -15  19   3 2.34407 3.18442   2
  -3  19  17 9.66908 1.41207   2
  -1  19  17 -0.3475 0.93739   2
  -8  20  17 4.91280 1.44592   2
  -6  20  17 9.28146 1.42701   2
  -4  20  17 -1.2130 6.03584  -1
 -14  20   1 -1.2130 6.03584   2
  -2  20  17 3.10369 3.84598  -1
  14  20   1 3.10369 3.84598   2
 -22   0  18 2.46262 1.24081   2
 -20   0  18 80.8757 7.43595  -1
 -18   0  20 80.8757 7.43595   2
 -18   0  18 0.89375 1.34765  -1
 -18   0  18 0.89375 1.34765   2
 -16   0  18 73.1361 3.60250  -1
 -18   0  16 73.1361 3.60250   2
 -14   0  18 3.34187 0.97929   2
 -12   0  18 -0.6080 0.73640   2
 -10   0  18 11.3949 1.40365   2
  -8   0  18 124.325 3.81728  -1
 -16   0   6 124.325 3.81728   2
  -6   0  18 5.45253 2.56871  -1
 -16   0   4 5.45253 2.56871   2
  -4   0  18 55.3821 2.50750   2
  -2   0  18 66.2847 2.77762   2
   0   0  18 81.7700 3.11866   2
   2   0  18 3.09238 1.29744  -1
  14   0   6 3.09238 1.29744   2
   4   0  18 53.8751 3.89985  -1
  14   0   8 53.8751 3.89985   2
   6   0  18 31.0862 2.43420   2
   8   0  18 1.49559 1.12896   2
  10   0  18 1.04706 1.43255   2
 -21   1  18 6.70158 3.43226  -1
 -19   1  22 6.70158 3.43226   2
 -19   1  18 23.9582 2.08558   2
 -17   1  18 8.53026 1.42264   2
 -15   1  18 82.5471 2.56476  -1
 -17   1  14 82.5471 2.56476   2
 -13   1  18 24.9521 1.43973  -1
 -17   1  12 24.9521 1.43973   2
 -11   1  18 34.4407 2.33778  -1
 -17   1  10 34.4407 2.33778   2
  -9   1  18 0.46197 0.58230   2
  -7   1  18 85.0642 2.18189   2
  -5   1  18 17.6136 1.17869   2
  -3   1  18 59.6087 1.65539  -1
  15   1   0 59.6087 1.65539   2
  -1   1  18 22.1309 2.53093  -1
  15   1   2 22.1309 2.53093   2
   1   1  18 1.79975 0.66048   2
   3   1  18 4.04982 0.79629   2
   5   1  18 26.9886 1.59737   2
   5   1  18 94.6360 7.52354  -1
  13   1  10 94.6360 7.52354   2
   7   1  18 5.05668 1.58469  -1
  13   1  12 5.05668 1.58469   2
   9   1  18 4.44567 2.07140  -1
  13   1  14 4.44567 2.07140   2
  11   1  18 -0.0275 1.00304   2
 -22   2  18 1.14994 0.85389   2
 -20   2  18 91.4976 3.77134  -1
 -18   2  20 91.4976 3.77134   2
 -18   2  18 3.32655 1.24148  -1
 -18   2  18 3.32655 1.24148   2
 -16   2  18 52.7993 2.83838  -1
 -18   2  16 52.7993 2.83838   2
 -14   2  18 3.87767 0.73965   2
 -12   2  18 6.09304 0.81968   2
 -10   2  18 174.149 8.87187  -1
 -16   2   8 174.149 8.87187   2
  -8   2  18 21.5087 1.32064  -1
 -16   2   6 21.5087 1.32064   2
  -6   2  18 78.0494 3.47661  -1
 -16   2   4 78.0494 3.47661   2
  -4   2  18 70.1376 1.98286   2
  -2   2  18 20.0638 1.24623   2
   0   2  18 73.6218 2.07960   2
   0   2  18 51.2499 5.75318  -1
  14   2   4 51.2499 5.75318   2
   2   2  18 44.3717 1.68566  -1
  14   2   6 44.3717 1.68566   2
   4   2  18 -0.2318 1.65407  -1
  14   2   8 -0.2318 1.65407   2
   6   2  18 9.32950 1.07944   2
   8   2  18 -0.2631 0.60957   2
  10   2  18 1.99809 0.88959   2
 -21   3  18 32.3204 3.00985  -1
 -19   3  22 32.3204 3.00985   2
 -19   3  18 15.7955 1.56345   2
 -17   3  18 -0.8814 0.76299   2
 -15   3  18 16.8548 1.95222  -1
 -17   3  14 16.8548 1.95222   2
 -13   3  18 0.66341 0.93967  -1
 -17   3  12 0.66341 0.93967   2
 -11   3  18 15.1109 1.93660  -1
 -17   3  10 15.1109 1.93660   2
  -9   3  18 10.2605 0.97986   2
  -7   3  18 19.4387 1.22443   2
  -5   3  18 83.9276 2.16698   2
  -5   3  18 76.3948 6.40109  -1
 -15   3   2 76.3948 6.40109   2
  -3   3  18 37.2071 1.69457  -1
  15   3   0 37.2071 1.69457   2
  -1   3  18 78.3348 3.39431  -1
  15   3   2 78.3348 3.39431   2
   1   3  18 9.34781 0.97724   2
   3   3  18 26.3238 1.52244   2
   5   3  18 8.16788 4.74954  -1
  13   3  10 8.16788 4.74954   2
   5   3  18 2.39453 0.73610   2
   7   3  18 3.05106 1.56673  -1
  13   3  12 3.05106 1.56673   2
   9   3  18 6.65225 2.41869  -1
  13   3  14 6.65225 2.41869   2
 -22   4  18 -0.2401 1.06138   2
 -20   4  18 -0.3052 2.26170  -1
 -18   4  20 -0.3052 2.26170   2
 -18   4  18 0.43768 1.27856  -1
 -18   4  18 0.43768 1.27856   2
 -16   4  18 14.4627 1.95083  -1
 -18   4  16 14.4627 1.95083   2
 -14   4  18 2.83151 0.78553   2
 -12   4  18 0.42549 0.54279   2
 -10   4  18 35.6748 3.05168  -1
 -16   4   8 35.6748 3.05168   2
  -8   4  18 76.6581 2.10119  -1
 -16   4   6 76.6581 2.10119   2
  -6   4  18 58.3035 3.11386  -1
 -16   4   4 58.3035 3.11386   2
  -4   4  18 28.1154 1.46840   2
  -2   4  18 2.23646 0.64736   2
   0   4  18 7.74533 0.90847   2
   0   4  18 17.1733 4.69170  -1
  14   4   4 17.1733 4.69170   2
   2   4  18 70.8459 2.26597  -1
  14   4   6 70.8459 2.26597   2
   4   4  18 32.8113 2.92387  -1
  14   4   8 32.8113 2.92387   2
   6   4  18 92.5238 3.26929   2
   8   4  18 1.64638 1.04104   2
  10   4  18 4.61581 1.25448   2
 -21   5  18 3.37839 2.93206  -1
 -19   5  22 3.37839 2.93206   2
 -19   5  18 -0.2519 0.90925   2
 -17   5  18 1.44970 0.90002   2
 -15   5  18 3.94901 1.96013  -1
 -17   5  14 3.94901 1.96013   2
 -13   5  18 34.7276 1.63243  -1
 -17   5  12 34.7276 1.63243   2
 -11   5  18 23.7115 1.87876  -1
 -17   5  10 23.7115 1.87876   2
  -9   5  18 225.363 3.53962   2
  -7   5  18 12.9173 1.03876   2
  -5   5  18 0.33649 0.56936   2
  -3   5  18 54.3805 1.91231  -1
  15   5   0 54.3805 1.91231   2
  -1   5  18 39.1646 2.47524  -1
  15   5   2 39.1646 2.47524   2
   1   5  18 0.58474 0.60964   2
   3   5  18 4.01136 0.96837   2
   5   5  18 4.84212 0.95787   2
   5   5  18 9.78713 4.82241  -1
  13   5  10 9.78713 4.82241   2
   7   5  18 51.8560 2.46028  -1
  13   5  12 51.8560 2.46028   2
   9   5  18 -0.0611 2.38621  -1
  13   5  14 -0.0611 2.38621   2
 -20   6  18 1.75354 2.37244  -1
 -18   6  20 1.75354 2.37244   2
 -18   6  18 1.00066 1.23667  -1
 -18   6  18 1.00066 1.23667   2
 -16   6  18 0.99632 1.90639  -1
 -18   6  16 0.99632 1.90639   2
 -14   6  18 0.89499 0.63848   2
 -12   6  18 3.14566 0.67101   2
 -10   6  18 73.4852 6.42741  -1
 -16   6   8 73.4852 6.42741   2
 -10   6  18 18.1733 1.11749   2
  -8   6  18 30.8689 1.54770  -1
 -16   6   6 30.8689 1.54770   2
  -6   6  18 53.0421 2.39874  -1
 -16   6   4 53.0421 2.39874   2
  -4   6  18 29.0546 1.47350   2
  -2   6  18 0.63125 0.65043   2
   0   6  18 3.31860 0.89642   2
   2   6  18 5.76775 1.24776  -1
  14   6   6 5.76775 1.24776   2
   4   6  18 17.5426 2.24106  -1
  14   6   8 17.5426 2.24106   2
   6   6  18 9.60234 1.43844   2
   8   6  18 0.99870 1.00691   2
  10   6  18 3.51460 1.25709   2
 -21   7  18 16.5055 2.01144   2
 -19   7  18 0.94835 1.08346   2
 -17   7  18 0.69366 0.62443   2
 -15   7  18 7.55416 2.69837  -1
 -17   7  14 7.55416 2.69837   2
 -13   7  18 7.74263 1.13444  -1
 -17   7  12 7.74263 1.13444   2
 -11   7  18 177.622 4.43278  -1
 -17   7  10 177.622 4.43278   2
  -9   7  18 270.617 4.07942   2
  -7   7  18 3.28683 0.66871   2
  -5   7  18 54.2970 1.85338   2
  -3   7  18 36.0854 1.68781  -1
  15   7   0 36.0854 1.68781   2
  -1   7  18 20.0411 2.14917  -1
  15   7   2 20.0411 2.14917   2
   1   7  18 0.16244 0.66877   2
   3   7  18 2.19631 0.81308   2
   5   7  18 1.38644 0.89777   2
   7   7  18 23.1657 2.35989  -1
  13   7  12 23.1657 2.35989   2
   9   7  18 3.48509 2.55790  -1
  13   7  14 3.48509 2.55790   2
 -20   8  18 9.03521 2.37660  -1
 -18   8  20 9.03521 2.37660   2
 -18   8  18 38.0715 2.35131  -1
 -18   8  18 38.0715 2.35131   2
 -16   8  18 5.13878 1.59002  -1
 -18   8  16 5.13878 1.59002   2
 -14   8  18 4.04473 0.86136   2
 -12   8  18 -0.1607 0.64573   2
 -10   8  18 89.3998 6.58052  -1
 -16   8   8 89.3998 6.58052   2
  -8   8  18 21.3291 1.38923  -1
 -16   8   6 21.3291 1.38923   2
  -6   8  18 16.7227 2.07081  -1
 -16   8   4 16.7227 2.07081   2
  -4   8  18 6.87867 0.91969   2
  -2   8  18 6.51740 1.00722   2
   0   8  18 113.440 3.09519   2
   2   8  18 51.5436 2.08546  -1
  14   8   6 51.5436 2.08546   2
   4   8  18 10.8474 2.29844  -1
  14   8   8 10.8474 2.29844   2
   6   8  18 12.0651 1.52823   2
   8   8  18 38.3821 2.62342   2
 -19   9  18 10.4451 1.66428   2
 -17   9  18 1.46478 0.77727   2
 -15   9  18 17.0020 3.19403  -1
 -17   9  14 17.0020 3.19403   2
 -13   9  18 0.47437 1.12356  -1
 -17   9  12 0.47437 1.12356   2
 -11   9  18 4.66388 1.82095  -1
 -17   9  10 4.66388 1.82095   2
  -9   9  18 4.31717 0.80162   2
  -7   9  18 0.08694 0.61399   2
  -5   9  18 -0.2034 0.63280   2
  -5   9  18 -4.1338 3.87522  -1
 -15   9   2 -4.1338 3.87522   2
  -3   9  18 35.6236 1.76903  -1
  15   9   0 35.6236 1.76903   2
  -1   9  18 79.2778 3.28406  -1
  15   9   2 79.2778 3.28406   2
   1   9  18 21.5421 1.61679   2
   3   9  18 2.57059 0.78847   2
   5   9  18 -0.8815 0.83854   2
   5   9  18 -0.5012 4.62904  -1
  13   9  10 -0.5012 4.62904   2
   7   9  18 16.0151 2.31717  -1
  13   9  12 16.0151 2.31717   2
   9   9  18 21.5382 3.38354  -1
  13   9  14 21.5382 3.38354   2
 -20  10  18 76.3005 7.98232  -1
 -18  10  20 76.3005 7.98232   2
 -18  10  18 -0.4512 1.17115  -1
 -18  10  18 -0.4512 1.17115   2
 -16  10  18 47.8739 2.76356  -1
 -18  10  16 47.8739 2.76356   2
 -14  10  18 8.17181 1.20925   2
 -12  10  18 101.035 2.96124   2
 -10  10  18 198.259 9.83940  -1
 -16  10   8 198.259 9.83940   2
  -8  10  18 25.1503 1.57613  -1
 -16  10   6 25.1503 1.57613   2
  -6  10  18 15.8943 2.09497  -1
 -16  10   4 15.8943 2.09497   2
  -4  10  18 6.81672 0.92388   2
  -2  10  18 176.043 3.98156   2
   0  10  18 6.12510 0.82164   2
   0  10  18 9.45884 5.01063  -1
  14  10   4 9.45884 5.01063   2
   2  10  18 23.9522 1.94447  -1
  14  10   6 23.9522 1.94447   2
   4  10  18 -4.0533 2.60065  -1
  14  10   8 -4.0533 2.60065   2
   6  10  18 1.11510 0.99346   2
   8  10  18 10.6353 1.65807   2
 -19  11  18 5.56001 1.05875   2
 -17  11  18 4.80220 1.18688   2
 -15  11  18 10.1252 4.17219  -1
 -17  11  14 10.1252 4.17219   2
 -13  11  18 17.4917 1.47186  -1
 -17  11  12 17.4917 1.47186   2
 -11  11  18 38.1786 2.54733  -1
 -17  11  10 38.1786 2.54733   2
  -9  11  18 41.7413 1.87142   2
  -7  11  18 13.5364 1.18817   2
  -5  11  18 4.59356 0.89772   2
  -3  11  18 115.865 2.95540  -1
  15  11   0 115.865 2.95540   2
  -1  11  18 12.5864 2.12850  -1
  15  11   2 12.5864 2.12850   2
   1  11  18 45.4275 2.61922   2
   3  11  18 2.90238 1.00975   2
   5  11  18 -1.6213 4.41101  -1
  13  11  10 -1.6213 4.41101   2
   5  11  18 -1.0088 0.91859   2
   7  11  18 23.9068 2.60488  -1
  13  11  12 23.9068 2.60488   2
 -18  12  18 35.9366 2.41451  -1
 -18  12  18 35.9366 2.41451   2
 -16  12  18 57.1793 3.59366  -1
 -18  12  16 57.1793 3.59366   2
 -14  12  18 -0.0366 0.83513   2
 -12  12  18 4.93633 1.09019   2
 -10  12  18 2.84278 4.07599  -1
 -16  12   8 2.84278 4.07599   2
  -8  12  18 89.8707 2.59228  -1
 -16  12   6 89.8707 2.59228   2
  -6  12  18 6.04556 1.91186  -1
 -16  12   4 6.04556 1.91186   2
  -4  12  18 6.05484 0.96733   2
  -2  12  18 0.00396 0.65813   2
   0  12  18 35.3765 2.06366   2
   0  12  18 35.5725 6.04778  -1
  14  12   4 35.5725 6.04778   2
   2  12  18 -0.1665 1.78414  -1
  14  12   6 -0.1665 1.78414   2
   4  12  18 -0.0877 2.24873  -1
  14  12   8 -0.0877 2.24873   2
   6  12  18 3.94908 1.18267   2
 -17  13  18 23.3133 2.28246   2
 -15  13  18 4.93245 3.34660  -1
 -17  13  14 4.93245 3.34660   2
 -13  13  18 4.77567 1.28725  -1
 -17  13  12 4.77567 1.28725   2
 -11  13  18 34.8107 2.58752  -1
 -17  13  10 34.8107 2.58752   2
  -9  13  18 0.23028 0.70311   2
  -7  13  18 2.44951 0.81008   2
  -5  13  18 9.35791 1.07886   2
  -5  13  18 51.2623 6.38659  -1
 -15  13   2 51.2623 6.38659   2
  -3  13  18 7.81111 1.22640  -1
  15  13   0 7.81111 1.22640   2
  -1  13  18 13.2234 2.44257  -1
  15  13   2 13.2234 2.44257   2
   1  13  18 31.4640 2.28415   2
   3  13  18 11.1753 1.56644   2
   5  13  18 0.56904 1.04387   2
   7  13  18 7.17687 4.45824  -1
  13  13  12 7.17687 4.45824   2
 -16  14  18 6.19748 2.79683  -1
 -18  14  16 6.19748 2.79683   2
 -14  14  18 16.8669 1.91890   2
 -12  14  18 0.47485 0.92820   2
 -10  14  18 35.8000 5.29932  -1
 -16  14   8 35.8000 5.29932   2
  -8  14  18 12.3152 1.43473  -1
 -16  14   6 12.3152 1.43473   2
  -6  14  18 4.07898 2.05380  -1
 -16  14   4 4.07898 2.05380   2
  -4  14  18 7.86028 1.06389   2
  -2  14  18 -0.1761 0.72185   2
   0  14  18 28.9111 2.13979   2
   0  14  18 37.5359 5.97394  -1
  14  14   4 37.5359 5.97394   2
   2  14  18 2.95662 1.74323  -1
  14  14   6 2.95662 1.74323   2
   4  14  18 6.11765 2.58516  -1
  14  14   8 6.11765 2.58516   2
   6  14  18 0.06910 1.05765   2
 -15  15  18 5.75725 4.64380  -1
 -17  15  14 5.75725 4.64380   2
 -13  15  18 -1.9823 1.37416  -1
 -17  15  12 -1.9823 1.37416   2
 -11  15  18 2.55201 2.05130  -1
 -17  15  10 2.55201 2.05130   2
  -9  15  18 2.62679 1.05793   2
  -7  15  18 -1.0046 0.69765   2
  -5  15  18 2.07090 0.80991   2
  -5  15  18 0.73509 5.00918  -1
 -15  15   2 0.73509 5.00918   2
  -3  15  18 22.6060 1.97229  -1
  15  15   0 22.6060 1.97229   2
  -1  15  18 2.85230 2.48273  -1
  15  15   2 2.85230 2.48273   2
   1  15  18 10.2337 1.31455   2
   3  15  18 14.9718 1.85667   2
   5  15  18 0.69353 1.00564   2
 -14  16  18 -0.5718 1.07875   2
 -12  16  18 1.90917 1.03782   2
 -10  16  18 8.37286 5.01396  -1
 -16  16   8 8.37286 5.01396   2
  -8  16  18 13.2695 1.51604  -1
 -16  16   6 13.2695 1.51604   2
  -6  16  18 0.06055 2.69882  -1
 -16  16   4 0.06055 2.69882   2
  -4  16  18 0.84296 0.79763   2
  -2  16  18 0.22316 0.65917   2
   0  16  18 2.16523 0.98093   2
   0  16  18 8.67431 5.18579  -1
  14  16   4 8.67431 5.18579   2
   2  16  18 6.45124 1.92186  -1
  14  16   6 6.45124 1.92186   2
 -13  17  18 2.31837 1.67410  -1
 -17  17  12 2.31837 1.67410   2
 -11  17  18 5.75084 2.70946  -1
 -17  17  10 5.75084 2.70946   2
  -9  17  18 10.7452 1.47208   2
  -7  17  18 38.3371 2.06186   2
  -5  17  18 0.32141 5.21314  -1
 -15  17   2 0.32141 5.21314   2
  -3  17  18 15.7676 2.17952  -1
  15  17   0 15.7676 2.17952   2
  -1  17  18 8.24055 3.07480  -1
  15  17   2 8.24055 3.07480   2
   1  17  18 12.5701 1.60260   2
 -12  18  18 1.52898 1.82059   2
 -10  18  18 21.5305 6.10875  -1
 -16  18   8 21.5305 6.10875   2
  -8  18  18 0.78553 1.57100  -1
 -16  18   6 0.78553 1.57100   2
  -6  18  18 7.22011 2.70976  -1
 -16  18   4 7.22011 2.70976   2
  -4  18  18 0.52001 0.78831   2
  -2  18  18 1.57508 1.03580   2
   0  18  18 7.36679 1.38517   2
   0  18  18 9.05732 6.03282  -1
  14  18   4 9.05732 6.03282   2
  -9  19  18 1.87285 1.12046   2
  -7  19  18 7.89911 1.46529   2
  -5  19  18 15.7457 6.41660  -1
 -15  19   2 15.7457 6.41660   2
  -3  19  18 2.55638 1.77154  -1
  15  19   0 2.55638 1.77154   2
 -22   0  19 1.78306 2.26783   2
 -20   0  19 0.80648 1.60646   2
 -18   0  19 -0.1748 1.45760   2
 -16   0  19 0.92170 2.38034  -1
 -18   0  15 0.92170 2.38034   2
 -14   0  19 -0.0066 1.40438  -1
 -18   0  13 -0.0066 1.40438   2
 -12   0  19 -0.7828 2.54431  -1
 -18   0  11 -0.7828 2.54431   2
 -10   0  19 0.46084 0.80621   2
  -8   0  19 0.01063 0.78717   2
  -6   0  19 0.20738 0.74365   2
  -4   0  19 -0.7066 1.45617  -1
 -16   0   1 -0.7066 1.45617   2
  -2   0  19 -2.9783 2.54843  -1
  16   0   1 -2.9783 2.54843   2
   0   0  19 1.80304 0.94249   2
   2   0  19 -1.2028 0.76557   2
   4   0  19 0.11586 0.92526   2
   6   0  19 2.98600 1.71220  -1
  14   0  11 2.98600 1.71220   2
   8   0  19 -2.1778 2.76658  -1
  14   0  13 -2.1778 2.76658   2
  10   0  19 -2.9370 1.25335   2
 -21   1  19 11.4652 2.56896  -1
 -19   1  21 11.4652 2.56896   2
 -19   1  19 6.02821 1.72512  -1
 -19   1  19 6.02821 1.72512   2
 -17   1  19 16.8486 1.96100  -1
 -19   1  17 16.8486 1.96100   2
 -15   1  19 59.8756 2.76129   2
 -13   1  19 10.6128 1.04552   2
 -11   1  19 2.89407 2.78298  -1
 -17   1   9 2.89407 2.78298   2
  -9   1  19 43.1609 1.71172  -1
 -17   1   7 43.1609 1.71172   2
  -7   1  19 50.5993 2.64868  -1
 -17   1   5 50.5993 2.64868   2
  -5   1  19 4.24954 0.76353   2
  -3   1  19 9.75727 1.01093   2
  -1   1  19 5.29353 0.85648   2
   1   1  19 13.1866 1.28834  -1
  15   1   5 13.1866 1.28834   2
   3   1  19 29.7966 2.15527  -1
  15   1   7 29.7966 2.15527   2
   5   1  19 33.1263 1.81050   2
   7   1  19 4.96652 0.95140   2
   9   1  19 1.14806 0.84928   2
 -20   2  19 3.24356 0.95840   2
 -18   2  19 54.6217 2.89073   2
 -16   2  19 7.97240 1.91589  -1
 -18   2  15 7.97240 1.91589   2
 -14   2  19 57.9076 2.01642  -1
 -18   2  13 57.9076 2.01642   2
 -12   2  19 2.46628 1.64739  -1
 -18   2  11 2.46628 1.64739   2
 -10   2  19 27.9897 1.49987   2
  -8   2  19 36.4743 1.70794   2
  -6   2  19 25.3913 1.42662   2
  -4   2  19 40.1956 1.60967  -1
 -16   2   1 40.1956 1.60967   2
  -2   2  19 7.54276 1.62709  -1
  16   2   1 7.54276 1.62709   2
   0   2  19 44.9319 1.89190   2
   2   2  19 10.8543 1.08772   2
   4   2  19 0.60806 0.72916   2
   4   2  19 1.25076 3.46956  -1
  14   2   9 1.25076 3.46956   2
   6   2  19 0.19221 1.12994  -1
  14   2  11 0.19221 1.12994   2
   8   2  19 -0.9766 1.88129  -1
  14   2  13 -0.9766 1.88129   2
  10   2  19 1.10241 1.30938   2
 -21   3  19 6.29909 2.55284  -1
 -19   3  21 6.29909 2.55284   2
 -19   3  19 5.36037 1.31882  -1
 -19   3  19 5.36037 1.31882   2
 -17   3  19 30.9234 2.53577  -1
 -19   3  17 30.9234 2.53577   2
 -15   3  19 3.88805 0.91573   2
 -13   3  19 3.15925 0.68723   2
 -11   3  19 5.90074 3.96112  -1
 -17   3   9 5.90074 3.96112   2
  -9   3  19 60.6465 1.96035  -1
 -17   3   7 60.6465 1.96035   2
  -7   3  19 10.8468 2.20662  -1
 -17   3   5 10.8468 2.20662   2
  -5   3  19 3.55889 0.71836   2
  -3   3  19 4.83654 0.81132   2
  -1   3  19 16.6859 1.24894   2
   1   3  19 124.955 3.19827  -1
  15   3   5 124.955 3.19827   2
   3   3  19 47.6811 2.70519  -1
  15   3   7 47.6811 2.70519   2
   5   3  19 1.98641 0.76001   2
   7   3  19 0.76520 0.74265   2
   9   3  19 0.86746 1.05108   2
 -20   4  19 0.19561 0.90290   2
 -18   4  19 1.38989 0.85002   2
 -16   4  19 9.61259 2.11923  -1
 -18   4  15 9.61259 2.11923   2
 -14   4  19 7.52767 1.15901  -1
 -18   4  13 7.52767 1.15901   2
 -12   4  19 9.60575 1.84440  -1
 -18   4  11 9.60575 1.84440   2
 -10   4  19 88.1003 2.30063   2
  -8   4  19 -0.1932 0.57296   2
  -6   4  19 3.96440 0.78507   2
  -6   4  19 29.6094 4.85451  -1
 -16   4   3 29.6094 4.85451   2
  -4   4  19 57.5202 2.11285  -1
 -16   4   1 57.5202 2.11285   2
  -2   4  19 47.7975 2.35181  -1
  16   4   1 47.7975 2.35181   2
   0   4  19 37.5202 1.78106   2
   2   4  19 3.85608 0.79555   2
   4   4  19 -0.4838 0.69323   2
   4   4  19 1.67936 4.50932  -1
  14   4   9 1.67936 4.50932   2
   6   4  19 8.04946 1.77947  -1
  14   4  11 8.04946 1.77947   2
   8   4  19 12.9185 2.67670  -1
  14   4  13 12.9185 2.67670   2
 -21   5  19 5.68384 2.52264  -1
 -19   5  21 5.68384 2.52264   2
 -19   5  19 0.25569 1.21902  -1
 -19   5  19 0.25569 1.21902   2
 -17   5  19 1.24369 1.67803  -1
 -19   5  17 1.24369 1.67803   2
 -15   5  19 1.94650 0.67519   2
 -13   5  19 3.95524 0.91199   2
 -11   5  19 25.0513 4.86212  -1
 -17   5   9 25.0513 4.86212   2
  -9   5  19 80.1333 2.86690  -1
 -17   5   7 80.1333 2.86690   2
  -7   5  19 21.9229 2.07220  -1
 -17   5   5 21.9229 2.07220   2
  -5   5  19 1.44643 0.62579   2
  -3   5  19 7.20181 0.90115   2
  -1   5  19 5.46318 0.88571   2
  -1   5  19 6.32020 4.38673  -1
  15   5   3 6.32020 4.38673   2
   1   5  19 105.524 2.74882  -1
  15   5   5 105.524 2.74882   2
   3   5  19 34.4500 2.30888  -1
  15   5   7 34.4500 2.30888   2
   5   5  19 34.2492 2.36882   2
   7   5  19 10.8144 1.53872   2
   9   5  19 -0.1378 1.02059   2
 -20   6  19 0.56538 1.10127   2
 -18   6  19 0.54878 0.87835   2
 -16   6  19 -0.2352 2.36954  -1
 -18   6  15 -0.2352 2.36954   2
 -14   6  19 2.13125 1.15168  -1
 -18   6  13 2.13125 1.15168   2
 -12   6  19 6.17230 2.20346  -1
 -18   6  11 6.17230 2.20346   2
 -10   6  19 71.6563 2.10428   2
  -8   6  19 33.0824 1.62304   2
  -6   6  19 120.464 2.71991   2
  -4   6  19 18.8457 1.42459  -1
 -16   6   1 18.8457 1.42459   2
  -2   6  19 44.0202 2.59800  -1
  16   6   1 44.0202 2.59800   2
   0   6  19 2.89258 0.86903   2
   2   6  19 0.06477 0.74255   2
   4   6  19 9.48922 1.20219   2
   6   6  19 21.3074 2.18673  -1
  14   6  11 21.3074 2.18673   2
   8   6  19 2.81341 2.59834  -1
  14   6  13 2.81341 2.59834   2
 -19   7  19 4.29390 1.59677  -1
 -19   7  19 4.29390 1.59677   2
 -17   7  19 4.37640 2.56076  -1
 -19   7  17 4.37640 2.56076   2
 -15   7  19 17.9338 1.54441   2
 -13   7  19 12.8560 1.26914   2
 -11   7  19 46.0864 5.48873  -1
 -17   7   9 46.0864 5.48873   2
  -9   7  19 27.8358 1.59432  -1
 -17   7   7 27.8358 1.59432   2
  -7   7  19 56.7863 2.51027  -1
 -17   7   5 56.7863 2.51027   2
  -5   7  19 0.15716 0.66416   2
  -3   7  19 11.1500 1.20413   2
  -1   7  19 17.2804 1.45707   2
  -1   7  19 43.3977 5.66421  -1
  15   7   3 43.3977 5.66421   2
   1   7  19 13.9800 1.42295  -1
  15   7   5 13.9800 1.42295   2
   3   7  19 7.34721 1.86147  -1
  15   7   7 7.34721 1.86147   2
   5   7  19 22.3054 2.01879   2
   7   7  19 7.57125 1.45395   2
 -20   8  19 7.28203 1.51912   2
 -18   8  19 1.32999 0.79086   2
 -16   8  19 50.3790 4.12418  -1
 -18   8  15 50.3790 4.12418   2
 -14   8  19 25.8270 1.78054  -1
 -18   8  13 25.8270 1.78054   2
 -12   8  19 6.64206 1.64722  -1
 -18   8  11 6.64206 1.64722   2
 -10   8  19 0.24073 0.61284   2
  -8   8  19 80.8380 2.56583   2
  -6   8  19 50.3684 2.23160   2
  -6   8  19 32.1903 5.11513  -1
 -16   8   3 32.1903 5.11513   2
  -4   8  19 8.28152 1.22250  -1
 -16   8   1 8.28152 1.22250   2
  -2   8  19 60.3347 2.96568  -1
  16   8   1 60.3347 2.96568   2
   0   8  19 2.96386 0.84103   2
   2   8  19 -0.0877 0.75803   2
   4   8  19 1.58483 0.97350   2
   4   8  19 10.2609 5.08839  -1
  14   8   9 10.2609 5.08839   2
   6   8  19 -0.6278 1.88900  -1
  14   8  11 -0.6278 1.88900   2
   8   8  19 -1.4381 2.86959  -1
  14   8  13 -1.4381 2.86959   2
 -19   9  19 4.80943 1.72171  -1
 -19   9  19 4.80943 1.72171   2
 -17   9  19 25.8000 3.09471  -1
 -19   9  17 25.8000 3.09471   2
 -15   9  19 -0.6070 0.69384   2
 -13   9  19 5.42912 1.05941   2
 -11   9  19 17.4754 1.71450   2
 -11   9  19 40.9382 5.52645  -1
 -17   9   9 40.9382 5.52645   2
  -9   9  19 93.9751 2.60894  -1
 -17   9   7 93.9751 2.60894   2
  -7   9  19 12.1463 1.88073  -1
 -17   9   5 12.1463 1.88073   2
  -5   9  19 -0.1822 0.69476   2
  -3   9  19 19.3229 1.57628   2
  -1   9  19 0.69413 0.75777   2
  -1   9  19 -0.4942 4.66418  -1
  15   9   3 -0.4942 4.66418   2
   1   9  19 72.4203 2.77316  -1
  15   9   5 72.4203 2.77316   2
   3   9  19 7.16821 2.35112  -1
  15   9   7 7.16821 2.35112   2
   5   9  19 4.60861 1.22414   2
   7   9  19 56.0290 3.18301   2
 -18  10  19 0.75069 0.97667   2
 -16  10  19 39.7080 3.96878  -1
 -18  10  15 39.7080 3.96878   2
 -14  10  19 23.7300 1.67765  -1
 -18  10  13 23.7300 1.67765   2
 -12  10  19 12.6517 2.09025  -1
 -18  10  11 12.6517 2.09025   2
 -10  10  19 6.80934 0.95235   2
  -8  10  19 19.0106 1.51086   2
  -6  10  19 22.3590 1.66762   2
  -6  10  19 52.1622 3.93338  -1
 -16  10   3 52.1622 3.93338   2
  -4  10  19 186.855 3.86048  -1
 -16  10   1 186.855 3.86048   2
  -2  10  19 46.4750 2.58797  -1
  16  10   1 46.4750 2.58797   2
   0  10  19 0.61828 0.81781   2
   2  10  19 9.33660 1.38741   2
   4  10  19 8.57466 1.39242   2
   4  10  19 25.3044 5.70850  -1
  14  10   9 25.3044 5.70850   2
   6  10  19 52.5761 3.17413  -1
  14  10  11 52.5761 3.17413   2
 -17  11  19 31.7957 3.14947  -1
 -19  11  17 31.7957 3.14947   2
 -15  11  19 -0.0634 0.85887   2
 -13  11  19 25.1049 1.88721   2
 -11  11  19 12.8525 4.86719  -1
 -17  11   9 12.8525 4.86719   2
  -9  11  19 56.6775 2.16923  -1
 -17  11   7 56.6775 2.16923   2
  -7  11  19 16.1665 2.18317  -1
 -17  11   5 16.1665 2.18317   2
  -5  11  19 30.0721 1.90334   2
  -3  11  19 1.02368 0.83498   2
  -1  11  19 2.68238 0.90864   2
  -1  11  19 9.09125 5.13154  -1
  15  11   3 9.09125 5.13154   2
   1  11  19 20.5272 1.97591  -1
  15  11   5 20.5272 1.97591   2
   3  11  19 16.6278 3.00363  -1
  15  11   7 16.6278 3.00363   2
   5  11  19 0.63529 0.99030   2
   7  11  19 -0.1194 1.53482   2
 -18  12  19 23.9940 2.27054   2
 -16  12  19 13.7301 2.89216  -1
 -18  12  15 13.7301 2.89216   2
 -14  12  19 4.16710 1.29638  -1
 -18  12  13 4.16710 1.29638   2
 -12  12  19 13.3518 2.28572  -1
 -18  12  11 13.3518 2.28572   2
 -10  12  19 0.69452 0.88845   2
  -8  12  19 20.5347 1.60154   2
  -6  12  19 0.92301 0.69998   2
  -6  12  19 16.5565 3.24429  -1
 -16  12   3 16.5565 3.24429   2
  -4  12  19 21.8842 1.67882  -1
 -16  12   1 21.8842 1.67882   2
  -2  12  19 26.5857 2.74090  -1
  16  12   1 26.5857 2.74090   2
   0  12  19 0.64705 0.70815   2
   2  12  19 10.1459 1.47344   2
   4  12  19 3.09408 4.77841  -1
  14  12   9 3.09408 4.77841   2
   4  12  19 2.42649 1.13542   2
   6  12  19 17.6660 2.54007  -1
  14  12  11 17.6660 2.54007   2
 -17  13  19 0.92663 1.23083   2
 -15  13  19 17.6163 1.99530   2
 -13  13  19 10.4431 1.42516   2
 -11  13  19 19.3602 5.20503  -1
 -17  13   9 19.3602 5.20503   2
  -9  13  19 8.10788 1.33141  -1
 -17  13   7 8.10788 1.33141   2
  -7  13  19 89.3383 3.50608  -1
 -17  13   5 89.3383 3.50608   2
  -5  13  19 19.4896 1.57574   2
  -3  13  19 21.8489 1.74471   2
  -1  13  19 48.3327 2.79382   2
  -1  13  19 68.0799 7.23397  -1
  15  13   3 68.0799 7.23397   2
   1  13  19 16.2944 2.19565  -1
  15  13   5 16.2944 2.19565   2
   3  13  19 5.97309 2.52849  -1
  15  13   7 5.97309 2.52849   2
   5  13  19 8.58414 1.59479   2
 -16  14  19 27.2073 4.16569  -1
 -18  14  15 27.2073 4.16569   2
 -14  14  19 3.62930 1.52975  -1
 -18  14  13 3.62930 1.52975   2
 -12  14  19 3.04669 2.53651  -1
 -18  14  11 3.04669 2.53651   2
 -10  14  19 3.64774 1.08583   2
  -8  14  19 0.31029 0.72180   2
  -6  14  19 3.77481 0.90682   2
  -6  14  19 4.09670 2.89497  -1
 -16  14   3 4.09670 2.89497   2
  -4  14  19 -0.0496 1.52946  -1
 -16  14   1 -0.0496 1.52946   2
  -2  14  19 36.7288 3.05403  -1
  16  14   1 36.7288 3.05403   2
   0  14  19 6.61994 1.32845   2
   2  14  19 -0.2822 1.04763   2
   4  14  19 1.36136 1.07691   2
   4  14  19 0.72638 4.72970  -1
  14  14   9 0.72638 4.72970   2
 -15  15  19 12.7093 1.90059   2
 -13  15  19 -0.0430 0.92862   2
 -11  15  19 15.1158 5.31627  -1
 -17  15   9 15.1158 5.31627   2
  -9  15  19 -1.2693 1.22163  -1
 -17  15   7 -1.2693 1.22163   2
  -7  15  19 6.21124 1.97399  -1
 -17  15   5 6.21124 1.97399   2
  -5  15  19 2.37091 0.85755   2
  -3  15  19 0.24423 0.74498   2
  -1  15  19 11.1108 1.60976   2
  -1  15  19 28.6261 6.44085  -1
  15  15   3 28.6261 6.44085   2
   1  15  19 2.01703 1.87418  -1
  15  15   5 2.01703 1.87418   2
   3  15  19 16.7264 2.86172  -1
  15  15   7 16.7264 2.86172   2
 -14  16  19 9.43105 1.88421  -1
 -18  16  13 9.43105 1.88421   2
 -12  16  19 17.6110 3.03620  -1
 -18  16  11 17.6110 3.03620   2
 -10  16  19 13.0955 1.55325   2
  -8  16  19 1.38931 0.96154   2
  -6  16  19 20.1464 5.92238  -1
 -16  16   3 20.1464 5.92238   2
  -4  16  19 3.61168 1.63744  -1
 -16  16   1 3.61168 1.63744   2
  -2  16  19 18.3869 2.95682  -1
  16  16   1 18.3869 2.95682   2
   0  16  19 2.78175 0.99106   2
   2  16  19 -0.3786 1.06585   2
 -11  17  19 13.6105 5.28331  -1
 -17  17   9 13.6105 5.28331   2
  -9  17  19 0.97065 1.24837  -1
 -17  17   7 0.97065 1.24837   2
  -7  17  19 4.96789 2.62319  -1
 -17  17   5 4.96789 2.62319   2
  -5  17  19 -0.0360 0.79982   2
  -3  17  19 1.11281 0.96842   2
  -1  17  19 0.93254 0.94428   2
  -1  17  19 16.7642 6.55740  -1
  15  17   3 16.7642 6.55740   2
  -8  18  19 6.93614 1.32925   2
  -6  18  19 14.9668 5.93072  -1
 -16  18   3 14.9668 5.93072   2
  -4  18  19 -1.6519 1.84988  -1
[truncated: 66,723 more chars]
