# Supplementary material for: A new, deep quinoxaline-based cavitand receptor for the complexation of benzene
Source: Acta Crystallogr E Crystallogr Commun. 2019 Jan 4;75(Pt 2):103–8. doi: 10.1107/S2056989018017784 (PMC6362646; doi:10.1107/S2056989018017784)
Supplement: Supplementary file 2 [file e-75-00103-Isup2.hkl]

data_I                                                                          
_shelx_title ' cagebz in C2/c'                                                  
_shelx_refln_list_code          4                                               
_shelx_F_calc_maximum      612.20                                               
_exptl_crystal_F_000      3464.00                                               
_reflns_d_resolution_high  0.7969                                               
                                                                                
loop_                                                                           
 _space_group_symop_operation_xyz                                               
 'x, y, z'                                                                      
 '-x, y, -z+1/2'                                                                
 'x+1/2, y+1/2, z'                                                              
 '-x+1/2, y+1/2, -z+1/2'                                                        
 '-x, -y, -z'                                                                   
 'x, -y, z-1/2'                                                                 
 '-x+1/2, -y+1/2, -z'                                                           
 'x+1/2, -y+1/2, z-1/2'                                                         
                                                                                
_cell_length_a    19.1730                                                       
_cell_length_b    20.7560                                                       
_cell_length_c    21.7710                                                       
_cell_angle_alpha  90.000                                                       
_cell_angle_beta  110.718                                                       
_cell_angle_gamma  90.000                                                       
                                                                                
_shelx_F_squared_multiplier     1.000                                           
                                                                                
loop_                                                                           
 _refln_index_h                                                                 
 _refln_index_k                                                                 
 _refln_index_l                                                                 
 _refln_F_squared_calc                                                          
 _refln_F_squared_meas                                                          
 _refln_F_squared_sigma                                                         
 _refln_observed_status                                                         
   2   0   0      47771.19      42974.51       559.77 o                         
   4   0   0     148611.05     138394.22      1799.27 o                         
   6   0   0         51.27         62.71        12.26 o                         
   8   0   0      18253.31      17517.89       259.69 o                         
  -2   0  12      31555.95      33483.98       557.22 o                         
  14   0   0        528.83        555.57        45.92 o                         
  16   0   0       4739.34       4533.54       142.50 o                         
  -4   0  24        658.66        673.29        86.30 o                         
  -4   0  26        108.29         90.56       167.21 o                         
   1   1   0      10082.69       9401.06       103.70 o                         
   3   1   0      18244.82      16999.86       163.67 o                         
  -1   1   6      17374.32      16574.01       192.51 o                         
   7   1   0        264.49        307.74        16.37 o                         
   9   1   0       1487.30       1580.83        40.36 o                         
  11   1   0        248.12        185.42        18.08 o                         
  13   1   0        314.52        320.67        23.26 o                         
  -3   1  18       2514.53       2244.09        77.07 o                         
  -3   1  20        520.53        704.52       119.60 o                         
  19   1   0         85.44         93.43        37.42 o                         
  21   1   0         72.99         85.60        40.58 o                         
   0   2   0       6880.80       6507.33        92.18 o                         
   2   2   0       2937.47       2957.23        37.33 o                         
   4   2   0      58831.53      58190.87       540.75 o                         
   6   2   0       1034.42       1059.02        23.16 o                         
   8   2   0       2857.64       2669.44        44.72 o                         
  -2   2  12       1407.86       1469.83        40.33 o                         
  14   2   0         79.68         99.15        18.55 o                         
  16   2   0       2156.03       2199.07        68.92 o                         
  18   2   0        113.44         87.93        33.20 o                         
  -4   2  24        407.06        412.47        52.01 o                         
  -4   2  26        187.82        131.60       127.11 o                         
   1   3   0      31304.40      30930.18       288.94 o                         
   3   3   0       5320.85       5507.66        66.73 o                         
  -1   3   6        212.89        215.76        11.19 o                         
   9   3   0       2287.10       2118.15        41.10 o                         
  11   3   0       2705.33       2687.21        53.31 o                         
  13   3   0          6.88         22.64        14.35 o                         
  -3   3  18       1020.08       1045.00        53.25 o                         
  -3   3  20       1233.66       1254.64       136.71 o                         
  19   3   0        302.32        237.62        41.26 o                         
  21   3   0         29.56         24.66        41.37 o                         
   0   4   0        445.19        424.51        17.81 o                         
   2   4   0      13767.84      12914.86       129.07 o                         
   4   4   0      13711.61      13535.13       149.42 o                         
   6   4   0       8085.95       7832.94        98.35 o                         
   8   4   0       2011.69       1992.78        37.80 o                         
  -2   4  12       1285.83       1367.08        39.81 o                         
  -2   4  14       1391.24       1495.67       144.06 o                         
  14   4   0        719.48        811.74        47.81 o                         
  16   4   0         82.04         89.30        26.71 o                         
  -4   4  24        203.99        288.49        66.63 o                         
  -4   4  26        445.30        544.49       141.16 o                         
   1   5   0      14632.51      14613.73       146.07 o                         
   3   5   0       1299.44       1194.86        22.42 o                         
  -1   5   6         48.34        103.45        10.97 o                         
   7   5   0       9743.79      10147.26       125.56 o                         
  -1   5   8      26756.84      27959.73       803.59 o                         
   9   5   0        876.65        865.79        26.27 o                         
  11   5   0         95.80        108.30        14.65 o                         
  13   5   0          2.22         -3.92        18.43 o                         
  -3   5  18       2173.39       2424.01        73.44 o                         
  -3   5  20       3635.09       4053.41       203.22 o                         
  19   5   0        456.14        498.68        51.70 o                         
  21   5   0        426.44        448.18        65.71 o                         
   0   6   0      11210.24      10307.35       153.53 o                         
   2   6   0         79.17        113.51         9.42 o                         
   4   6   0        300.11        279.18        12.77 o                         
   6   6   0        739.99        860.98        28.45 o                         
   8   6   0        828.90        737.56        28.98 o                         
  -2   6  10       6606.57       6924.06       283.11 o                         
  -2   6  12       2374.57       2266.66        51.72 o                         
  -2   6  14       1499.97       1734.23       148.76 o                         
  14   6   0         25.02          8.86        21.00 o                         
  16   6   0        845.15        942.60        57.07 o                         
  18   6   0        152.66        115.52        30.51 o                         
  -4   6  24        186.72        333.17        61.95 o                         
   1   7   0        237.74        190.86        12.38 o                         
   3   7   0       1445.10       1404.10        27.95 o                         
  -1   7   6       1068.91        996.35        31.35 o                         
   7   7   0         29.75         18.44        12.97 o                         
  -1   7   8       1212.86       1121.91       122.98 o                         
   9   7   0       6683.89       6561.50        97.06 o                         
  11   7   0       2432.76       2678.60        57.23 o                         
  13   7   0          0.70          5.71        20.92 o                         
  -3   7  18       1400.43       1394.87        70.78 o                         
  -3   7  20       2100.84       2202.70       128.76 o                         
  19   7   0         50.87         51.66        36.22 o                         
  21   7   0         18.19         14.69        37.73 o                         
   0   8   0        802.91        585.15        27.89 o                         
   2   8   0       1962.45       1815.88        34.01 o                         
   4   8   0      12980.73      14179.29       152.29 o                         
   6   8   0      17040.09      18581.26       212.54 o                         
   8   8   0      13584.04      13381.68       165.64 o                         
  -2   8  10      10638.37      10184.14       349.71 o                         
  -2   8  12      15059.95      15301.44       172.82 o                         
  -2   8  14        263.53        198.97       107.05 o                         
  14   8   0       4345.29       4122.44        97.89 o                         
  16   8   0       2516.81       2637.11        83.60 o                         
  -4   8  24        836.53        916.85        78.14 o                         
   1   9   0      17026.19      17458.65       182.61 o                         
   3   9   0        521.09        690.43        24.82 o                         
  -1   9   6        988.77       1027.74        34.93 o                         
   7   9   0      13405.76      14038.15       171.97 o                         
  -1   9   8      10709.96      11228.60       372.20 o                         
   9   9   0        413.66        360.07        25.24 o                         
  11   9   0       1439.69       1446.64        58.76 o                         
  -3   9  18       1893.17       1786.96        79.19 o                         
  -3   9  20       1974.30       2113.93       136.22 o                         
  19   9   0          1.29         13.05        28.16 o                         
  21   9   0          6.34         73.71        41.82 o                         
   0  10   0      11325.73      12262.15       193.31 o                         
   2  10   0       5329.90       5436.49        74.09 o                         
   4  10   0       4936.38       5164.16        72.33 o                         
   6  10   0          8.32        -10.23        10.23 o                         
   8  10   0       3593.79       3470.35        66.56 o                         
  -2  10  10       2767.75       3079.72       176.45 o                         
  -2  10  12        126.54        105.06        27.66 o                         
  -2  10  14       2874.04       2871.46       145.00 o                         
  14  10   0        237.39        235.64        34.59 o                         
  16  10   0       1425.00       1558.35        76.43 o                         
  -4  10  24       1460.12       1666.36        94.96 o                         
   1  11   0          8.39          4.68        11.37 o                         
   3  11   0       2648.79       2737.17        49.40 o                         
  -1  11   6       4444.21       4635.96        78.52 o                         
  -1  11   8      10049.19      10187.97       363.08 o                         
   9  11   0         87.34         95.10        18.57 o                         
  11  11   0       2773.09       2588.11        74.26 o                         
  13  11   0       1735.85       1706.44        67.40 o                         
  -3  11  18       3174.18       3093.99        91.54 o                         
  -3  11  20        523.28        387.65        95.14 o                         
  19  11   0        809.02        793.29        70.88 o                         
   0  12   0      46584.45      48540.85       668.29 o                         
   2  12   0        126.94        125.48        15.44 o                         
   4  12   0         12.29          1.10        11.60 o                         
   6  12   0         97.63        130.18        15.39 o                         
   8  12   0       2710.26       3000.52        64.32 o                         
  -2  12  12       8396.08       8354.95       128.23 o                         
  -2  12  14       2273.99       2450.38       141.01 o                         
  14  12   0         13.89          8.03        25.91 o                         
  16  12   0        923.02        887.52        59.80 o                         
   1  13   0        332.01        333.80        22.43 o                         
   3  13   0        350.28        392.78        23.83 o                         
  -1  13   6        126.19        160.25        24.85 o                         
  -1  13   8       4669.49       4988.96       243.45 o                         
   9  13   0        871.11        783.75        40.36 o                         
  11  13   0        944.58        938.16        52.90 o                         
  -3  13  18        422.01        321.86        48.83 o                         
  -3  13  20       2171.42       2319.24       143.05 o                         
  19  13   0        140.02         95.05        47.09 o                         
   0  14   0        214.92        284.79        31.82 o                         
   2  14   0         20.07         34.87        13.01 o                         
   4  14   0         13.79         15.98        13.60 o                         
   6  14   0        321.87        313.01        27.72 o                         
  -2  14  10       3613.19       3711.63       227.40 o                         
   8  14   0        321.40        309.57        28.62 o                         
  -2  14  12        415.31        438.85        41.02 o                         
  -2  14  14        953.06        940.65       106.20 o                         
  14  14   0        127.78        108.30        27.29 o                         
  16  14   0       2516.08       2553.42       110.79 o                         
   1  15   0        231.02        312.69        23.88 o                         
   3  15   0        860.31        932.10        37.47 o                         
  -1  15   6         68.21         87.59        25.98 o                         
  -1  15   8       1158.19        926.42       141.35 o                         
   9  15   0        997.42        940.39        52.93 o                         
  11  15   0        230.17        121.13        33.45 o                         
  -3  15  18        526.13        521.18        56.34 o                         
  -3  15  20        806.58        845.92       104.38 o                         
   0  16   0        939.09       1119.44        53.30 o                         
   2  16   0       1944.60       1990.43        49.90 o                         
   4  16   0        210.34        232.03        23.97 o                         
   6  16   0        348.45        310.56        29.70 o                         
   8  16   0        750.97        705.24        47.57 o                         
  -2  16  10        569.39        545.95       136.62 o                         
  -2  16  12       2276.06       2166.42        75.43 o                         
  -2  16  14        308.95        407.87       102.04 o                         
  14  16   0          2.49         -0.14        33.21 o                         
  16  16   0         40.25          5.65        38.96 o                         
   1  17   0       5829.40       5772.30        92.24 o                         
   3  17   0       3001.14       3210.80        67.71 o                         
  -1  17   6       2427.40       2326.77        64.87 o                         
   7  17   0       1403.95       1396.87        64.31 o                         
  -1  17   8       2561.89       2618.52       197.34 o                         
   9  17   0       2229.96       2118.30        87.55 o                         
  11  17   0       2128.87       2173.52        93.78 o                         
  -3  17  18        678.68        525.33        50.19 o                         
  17  17   0          1.22        -62.33        99.08 o                         
   0  18   0      13387.60      13228.76       282.26 o                         
   2  18   0          4.97          4.43        22.02 o                         
   4  18   0        225.59        182.09        31.78 o                         
   6  18   0         23.62         30.30        26.71 o                         
  -2  18  10        652.91        965.58       174.83 o                         
   8  18   0          2.03        -16.76        29.76 o                         
  -2  18  12        257.74        256.24        47.19 o                         
  -2  18  14         59.16        190.70        62.27 o                         
  14  18   0        112.42         22.65        38.63 o                         
  16  18   0        421.84        423.06        61.96 o                         
   1  19   0       1158.82       1208.78        62.79 o                         
   3  19   0        359.64        414.25        42.48 o                         
  -1  19   6        187.87        193.42        35.31 o                         
   7  19   0        341.51        322.72        38.27 o                         
  -1  19   8        808.30        792.04       147.82 o                         
   9  19   0        676.85        679.45        59.27 o                         
  11  19   0          2.41        -15.10        32.85 o                         
  -3  19  16         29.05        432.34       211.75 o                         
  -3  19  18         69.67         91.53        59.80 o                         
   0  20   0       1448.57       1638.38        94.30 o                         
   2  20   0        309.48        240.41        41.10 o                         
   4  20   0        467.34        431.98        49.53 o                         
   6  20   0         72.31         79.26        35.27 o                         
  -2  20  10        901.66        881.51       198.05 o                         
  -2  20  12        942.04        882.75        69.67 o                         
  -2  20  14         49.22        216.44       114.90 o                         
  14  20   0         76.30        109.49        45.66 o                         
   1  21   0         25.07         57.31        24.35 o                         
   3  21   0         19.07          2.13        29.39 o                         
  -1  21   6        191.41        128.33        30.40 o                         
   9  21   0        223.38        291.91        56.02 o                         
  11  21   0         12.33        -12.03        36.84 o                         
  13  21   0        127.58        139.16        39.38 o                         
   0  22   0          6.24        -32.33        32.33 o                         
   2  22   0         32.76        -18.14        33.89 o                         
   4  22   0        120.49        129.35        40.43 o                         
   6  22   0         51.99         78.87        45.68 o                         
  -2  22  10        220.28          9.59       172.96 o                         
  -2  22  12        244.03        256.22        57.05 o                         
  12  22   0         60.45         42.22       101.39 o                         
   1  23   0          0.52        -28.49        28.49 o                         
   3  23   0         68.55         59.79        37.73 o                         
  -1  23   6        168.34        280.18        52.06 o                         
  -1  23   8         39.67         60.04       132.64 o                         
   9  23   0        176.36        227.40        59.16 o                         
   0  24   0        299.29        367.11       103.96 o                         
   4  24   0          4.22        -33.32        33.32 o                         
   6  24   0          1.03          2.00        41.99 o                         
   8  24   0         29.51        -38.31        49.94 o                         
  -2  24  10         73.13         -4.09       138.98 o                         
   1  25   0          1.84        -14.31        44.27 o                         
   3  25   0          4.27         22.21        39.96 o                         
  -1  25   6         23.60        127.03        66.18 o                         
  -5   1  25         47.44         31.51        48.09 o                         
 -17   1   1        656.70        582.69        50.59 o                         
 -15   1   1       1568.36       1499.43        53.14 o                         
  -3   1  15       1892.90       2023.56       177.73 o                         
  -3   1  13       9840.88      10007.18       131.65 o                         
  -9   1   1      20155.67      19108.82       200.30 o                         
  -7   1   1        678.77        670.01        21.04 o                         
  -5   1   1      77297.04      73418.48       680.58 o                         
  -3   1   1      34734.36      35294.71       351.91 o                         
  -1   1   1      98279.97      94355.74       897.73 o                         
   1   1   1      18817.40      17783.54       166.82 o                         
   3   1   1      12482.07      13051.84       129.41 o                         
   5   1   1      57184.75      54698.07       513.35 o                         
   7   1   1       4004.50       3976.05        56.59 o                         
  -1   1  11       2365.81       2460.86        50.80 o                         
  13   1   1       1894.12       1892.48        47.32 o                         
  15   1   1       1576.28       1387.11        53.01 o                         
  -3   1  23         67.56         55.15        44.47 o                         
  -3   1  25        125.57        149.59       124.46 o                         
 -22   2   1        572.62        476.01        64.84 o                         
 -20   2   1        250.15        188.56        47.30 o                         
  -4   2  21        237.24        109.71       108.00 o                         
  -4   2  19       1173.11       1229.54        63.13 o                         
 -14   2   1        501.94        596.09        31.53 o                         
 -12   2   1        908.43        871.07        32.31 o                         
 -10   2   1      12100.72      12617.17       143.60 o                         
  -8   2   1         56.80         58.27        11.19 o                         
  -2   2   7       3820.10       4132.98        58.63 o                         
  -4   2   1         63.85         94.32         9.74 o                         
  -2   2   1        135.91        107.96         5.71 o                         
   0   2   1      13669.41      12434.88       127.78 o                         
   2   2   1       4097.90       3681.23        41.91 o                         
   0   2   5      76599.38      75490.90       750.64 o                         
   8   2   1       2710.60       2599.20        45.56 o                         
  10   2   1       1143.33        988.92        31.72 o                         
  12   2   1         67.87         48.58        14.23 o                         
  -2   2  17       3248.97       3130.81        81.63 o                         
  -2   2  19        256.20        231.14       103.51 o                         
  18   2   1        159.93        174.65        36.56 o                         
  20   2   1        144.40        162.38        49.09 o                         
  22   2   1          1.19         35.83        44.57 o                         
  -5   3  25        128.04        195.47        54.78 o                         
 -17   3   1       1296.63       1195.69        69.64 o                         
 -15   3   1         31.60         68.16        23.96 o                         
  -3   3  15       5255.56       5621.11       280.26 o                         
  -3   3  13       3950.31       4144.57        72.57 o                         
  -7   3   1       6539.77       6671.80        79.78 o                         
  -5   3   1       6379.63       6017.47        68.86 o                         
  -3   3   1      11021.19      10475.91       106.05 o                         
  -1   3   1       1537.18       1781.80        24.07 o                         
   1   3   1         33.20         33.71         5.04 o                         
   3   3   1       1521.86       1586.53        26.59 o                         
   5   3   1       1380.97       1351.95        26.46 o                         
  -1   3  11       5777.39       5946.46        89.17 o                         
  13   3   1        529.43        554.42        29.82 o                         
  15   3   1        203.13        179.21        28.97 o                         
  -3   3  23         95.06          4.64        55.72 o                         
  -3   3  25        416.08        350.73       136.66 o                         
 -22   4   1        349.44        403.13        62.33 o                         
 -20   4   1        312.91        226.61        43.75 o                         
  -4   4  21        528.39        453.30       116.78 o                         
  -4   4  19       2303.73       2565.26        77.33 o                         
 -12   4   1        137.50        153.28        16.48 o                         
 -10   4   1       1617.40       1549.81        35.23 o                         
  -2   4   9       7846.67       8611.52       314.02 o                         
  -2   4   7       5866.96       5696.44        69.69 o                         
  -4   4   1      23055.06      22213.35       216.33 o                         
  -2   4   1       5547.62       5277.08        59.41 o                         
   0   4   1      10094.62      10220.65       103.58 o                         
   2   4   1       5398.84       5417.85        64.92 o                         
   0   4   5      14614.28      14036.23       144.04 o                         
   6   4   1        652.39        748.88        20.11 o                         
   8   4   1       1894.17       1842.34        36.85 o                         
  10   4   1        714.55        707.45        26.81 o                         
  -2   4  17        178.42        143.39        35.47 o                         
  -2   4  19       2547.91       2678.86       168.55 o                         
  18   4   1         16.31          5.33        29.25 o                         
  20   4   1        161.14        169.00        48.98 o                         
  -5   5  25         12.41         38.34        63.49 o                         
 -19   5   1        146.36        187.17        37.20 o                         
 -17   5   1       1152.32        869.68        52.79 o                         
 -15   5   1        826.27        698.01        46.22 o                         
  -3   5  15       1177.38       1307.69       152.05 o                         
  -3   5  13        107.54         82.45        21.96 o                         
  -7   5   1       2717.69       2828.70        49.24 o                         
  -5   5   1        930.96       1048.06        21.06 o                         
  -3   5   1        193.33        184.21        10.90 o                         
  -1   5   1       3621.58       3717.36        46.13 o                         
   1   5   1      15755.22      16039.17       169.99 o                         
   3   5   1       3141.84       3098.45        41.78 o                         
   5   5   1       4113.76       4005.65        59.95 o                         
   7   5   1       4509.30       4722.78        72.58 o                         
  -1   5  11       5027.67       5030.94        80.61 o                         
  13   5   1       2816.74       2532.41        61.86 o                         
  15   5   1        698.79        616.00        44.55 o                         
  -3   5  23       1857.09       2137.47        95.77 o                         
  -3   5  25       1402.58       1745.11       178.68 o                         
 -22   6   1         22.00         22.69        43.56 o                         
 -20   6   1        392.04        339.77        51.67 o                         
  -4   6  21         66.63          4.39       108.96 o                         
  -4   6  19       1057.11       1090.10        66.68 o                         
 -14   6   1         27.79         21.10        22.35 o                         
 -12   6   1        460.18        501.91        36.35 o                         
 -10   6   1       1543.88       1605.17        39.45 o                         
  -8   6   1        110.40        151.85        15.84 o                         
  -2   6   9       1260.34       1291.54       121.48 o                         
  -2   6   7       4658.92       4819.23        63.97 o                         
  -4   6   1       9886.95       9451.78       103.85 o                         
  -2   6   1       8553.86       8438.27        92.82 o                         
   0   6   1        495.58        487.51        16.07 o                         
   2   6   1       6644.94       6781.69        77.63 o                         
   0   6   5      12796.81      12429.77       144.62 o                         
   6   6   1        120.48        173.35        16.77 o                         
   0   6   7      16459.54      17197.53       520.41 o                         
   8   6   1       8411.66       7986.61       109.31 o                         
  10   6   1       1416.64       1433.37        41.91 o                         
  12   6   1         60.94         72.35        16.70 o                         
  -2   6  17        519.13        595.48        39.35 o                         
  -2   6  19       1182.92       1177.22       130.84 o                         
  18   6   1         16.48        -13.47        23.66 o                         
  20   6   1         61.94         43.92        39.02 o                         
  -5   7  25        466.47        442.74        70.82 o                         
 -17   7   1          7.24         29.97        26.98 o                         
 -15   7   1       1260.58       1380.03        65.46 o                         
  -3   7  15        959.92       1018.92        78.78 o                         
  -3   7  13        324.32        363.70        27.38 o                         
  -9   7   1        165.39        151.72        16.93 o                         
  -7   7   1       6946.37       7856.24       105.44 o                         
  -5   7   1       9447.89       9449.83       107.11 o                         
  -3   7   1        111.75         93.62        10.63 o                         
  -1   7   1        418.27        278.83        14.25 o                         
   1   7   1       1643.66       1782.44        31.30 o                         
   3   7   1       2930.87       2727.04        44.25 o                         
   5   7   1       1540.85       1422.07        35.98 o                         
   7   7   1       3643.84       3908.55        66.56 o                         
  -1   7  11       7535.26       7842.69       100.46 o                         
  -1   7  13         88.35        112.80        91.50 o                         
  13   7   1        217.90        187.21        29.43 o                         
  15   7   1        139.65        148.48        31.13 o                         
  -3   7  23         14.42         -4.64        52.48 o                         
  -3   7  25        318.29        619.10        97.15 o                         
 -20   8   1        208.71        280.88        52.02 o                         
  -4   8  21        469.14        316.32        93.32 o                         
  -4   8  19        406.57        360.07        53.23 o                         
 -12   8   1       2212.51       2199.07        65.88 o                         
 -10   8   1        849.53        930.88        33.43 o                         
  -2   8   9       4753.15       4829.25       220.94 o                         
  -2   8   7         70.35         42.91        20.04 o                         
  -4   8   1      13932.57      14153.10       151.86 o                         
  -2   8   1       7111.13       6850.04        82.88 o                         
   0   8   1        697.50        701.19        22.49 o                         
   2   8   1       1979.85       2036.90        36.41 o                         
   0   8   5        112.08        120.88        20.03 o                         
   6   8   1      19011.77      19733.02       224.88 o                         
   0   8   7      24322.07      25174.20       724.13 o                         
   8   8   1       7190.01       6967.43       101.86 o                         
  10   8   1       1259.30       1234.17        42.44 o                         
  -2   8  17       1106.91       1282.78        59.18 o                         
  -2   8  19       2178.38       2214.49       129.35 o                         
  18   8   1         27.41         -3.91        26.07 o                         
  20   8   1         31.59         -8.23        36.60 o                         
  -5   9  25          7.29         31.74        59.27 o                         
 -17   9   1        597.11        609.96        52.94 o                         
 -15   9   1         18.47         22.03        26.64 o                         
  -3   9  15       1294.54       1106.31       141.32 o                         
  -3   9  13        941.03        878.83        44.76 o                         
  -9   9   1       7992.08       8160.05       115.62 o                         
  -3   9  11       6142.90       6216.05       260.23 o                         
  -7   9   1      12253.22      11824.29       149.20 o                         
  -5   9   1        462.45        539.17        22.38 o                         
  -3   9   1       3183.89       3099.45        49.87 o                         
  -1   9   1      19844.40      20675.13       211.21 o                         
   1   9   1         78.27        109.06        13.31 o                         
   3   9   1        642.94        769.60        25.87 o                         
   5   9   1       6486.07       6952.69        88.39 o                         
   7   9   1       4374.30       4506.01        80.98 o                         
  -1   9   9       5603.04       5992.08       242.34 o                         
  -1   9  11       3050.43       3087.87        63.77 o                         
  -1   9  13       2745.58       2697.80       175.36 o                         
  13   9   1        841.98        962.41        54.64 o                         
  15   9   1       2745.43       2541.80        82.14 o                         
  -3   9  23        171.79        237.96        62.08 o                         
 -20  10   1        169.94        223.65        50.34 o                         
  -4  10  21       3836.66       4266.95       177.66 o                         
  -4  10  19       5127.79       5040.69       131.88 o                         
 -12  10   1        196.75        183.15        29.61 o                         
 -10  10   1        110.39        114.47        18.88 o                         
  -2  10   9      16437.11      16151.83       514.41 o                         
  -2  10   7       3101.48       3299.58        63.23 o                         
  -4  10   1       4488.58       4862.90        69.18 o                         
  -2  10   1        139.54        123.11        14.80 o                         
   0  10   1       9240.10      10248.11       119.21 o                         
   2  10   1       7659.35       8013.32        98.79 o                         
   0  10   5       5111.87       5966.38        89.54 o                         
   6  10   1       1965.53       1792.85        44.47 o                         
   0  10   7       6333.87       6548.00       255.64 o                         
   8  10   1       1528.42       1769.31        46.94 o                         
  10  10   1       1239.36       1355.14        45.81 o                         
  -2  10  17       1354.15       1526.52        65.80 o                         
  -2  10  19       2335.55       2366.06       133.71 o                         
  18  10   1        796.48        806.03        62.27 o                         
  20  10   1         17.03         55.38        36.84 o                         
 -17  11   1         22.32         65.38        32.15 o                         
 -15  11   1         56.97         42.58        28.41 o                         
  -3  11  15        282.51        317.46       114.16 o                         
  -3  11  13        277.60        351.93        37.56 o                         
  -3  11  11        728.40        857.30       125.71 o                         
  -9  11   1        796.73        770.79        35.73 o                         
  -7  11   1       5940.83       6554.26        88.81 o                         
  -5  11   1       5140.55       5665.61        79.48 o                         
  -3  11   1       3870.11       4236.60        64.78 o                         
  -1  11   1       3118.66       3178.07        52.78 o                         
   1  11   1       1937.09       2011.84        41.64 o                         
   3  11   1        636.49        742.00        27.48 o                         
   5  11   1        663.35        668.85        26.93 o                         
   7  11   1       4463.74       4355.75        77.10 o                         
  -1  11  11       1610.38       1671.79        50.46 o                         
  11  11   1        135.53        106.33        26.11 o                         
  -1  11  13       2349.68       2165.73       126.28 o                         
  13  11   1          9.96        -21.60        21.60 o                         
  15  11   1        314.17        267.19        38.86 o                         
  -3  11  23         26.84        -56.11        56.11 o                         
 -20  12   1        360.64        313.63        66.99 o                         
  -4  12  21       1757.94       1850.54       132.60 o                         
  -4  12  19        984.15       1142.76        73.31 o                         
 -12  12   1       6326.03       5583.56       116.34 o                         
 -10  12   1       3267.84       3347.50        82.09 o                         
  -2  12   9        643.32        675.52       119.83 o                         
  -2  12   7        581.05        547.58        30.71 o                         
  -4  12   1         19.61         -1.88        11.57 o                         
  -2  12   1       1017.57       1078.89        32.81 o                         
   0  12   1         87.51        128.25        15.81 o                         
   2  12   1       3391.20       3492.15        58.72 o                         
   0  12   5       1374.16       1515.27        43.82 o                         
   0  12   7        744.49        807.53       112.57 o                         
   8  12   1       4022.28       4029.77        77.24 o                         
  10  12   1       1097.80       1133.19        48.73 o                         
  -2  12  17        346.90        280.79        44.74 o                         
  -2  12  19       1354.20       1294.63       115.44 o                         
  18  12   1         44.38         39.22        38.33 o                         
 -17  13   1       2659.55       2915.77       109.91 o                         
 -15  13   1        488.60        514.48        47.29 o                         
  -3  13  15       1909.98       1888.85       181.97 o                         
  -3  13  13        127.78         59.37        33.64 o                         
  -9  13   1        153.68        147.18        23.54 o                         
  -3  13  11        166.33        154.30       117.77 o                         
  -7  13   1         20.88         20.49        16.73 o                         
  -5  13   1        398.93        503.49        27.05 o                         
  -3  13   1        622.18        701.66        30.59 o                         
  -1  13   1        282.16        365.77        22.51 o                         
   1  13   1         13.35          6.13        11.33 o                         
   3  13   1         93.45        146.17        17.13 o                         
   5  13   1        914.45        914.82        32.80 o                         
   7  13   1        295.90        335.44        27.48 o                         
  -1  13   9        730.46        728.79       121.33 o                         
  -1  13  11        832.13        859.16        42.64 o                         
  -1  13  13       1251.08       1025.04        98.72 o                         
  13  13   1        234.72        215.00        29.03 o                         
  15  13   1         43.77          8.87        26.69 o                         
  -3  13  23        247.95        306.80        74.26 o                         
  -4  14  21        860.94        806.58       113.60 o                         
  -4  14  19         40.89         64.91        36.39 o                         
 -12  14   1        615.79        602.62        47.50 o                         
 -10  14   1        252.25        192.39        30.11 o                         
  -2  14   9       1142.55       1112.34       142.87 o                         
  -2  14   7         58.47         42.99        22.59 o                         
  -4  14   1        184.62        204.28        20.24 o                         
  -2  14   1          4.90          2.69        11.98 o                         
   0  14   1       4650.73       4811.39        75.44 o                         
   2  14   1         34.95         56.10        14.82 o                         
   0  14   5        904.42        828.64        40.43 o                         
   0  14   7       3229.29       3602.62       191.84 o                         
   8  14   1        707.38        652.81        37.69 o                         
  10  14   1         38.82         89.90        25.99 o                         
  -2  14  17       1953.39       1895.63        76.22 o                         
  -2  14  19       1580.38       1695.26       122.81 o                         
  18  14   1        111.43        148.29        47.44 o                         
 -17  15   1        197.72        164.26        44.82 o                         
 -15  15   1         37.39         39.04        35.43 o                         
  -3  15  15          9.89        -44.21        71.52 o                         
  -3  15  13       1123.34       1103.36        58.81 o                         
  -9  15   1        317.08        286.23        34.50 o                         
  -3  15  11       1683.80       1508.77       176.92 o                         
  -7  15   1       1905.36       1940.40        56.81 o                         
  -5  15   1        259.60        245.42        23.79 o                         
  -3  15   1         25.16         35.09        15.81 o                         
  -1  15   1        104.96        103.53        19.31 o                         
   1  15   1         16.73         34.51        14.56 o                         
   3  15   1        194.54        142.14        19.99 o                         
   5  15   1       1055.50       1047.91        38.44 o                         
   7  15   1       1707.33       1739.56        53.41 o                         
  -1  15   9       1857.45       1809.19       158.37 o                         
  -1  15  11        371.63        333.59        38.69 o                         
  -1  15  13        303.85        397.67        92.60 o                         
  13  15   1        875.46        867.05        69.77 o                         
  15  15   1        254.41        270.22        47.51 o                         
  -4  16  21          2.76        251.09       114.55 o                         
 -18  16   1          1.43         38.39        93.91 o                         
  -4  16  19         73.91         -3.34        42.87 o                         
 -12  16   1        150.84        142.32        39.54 o                         
 -10  16   1        241.89        228.34        39.47 o                         
  -8  16   1       3010.48       3157.59        83.12 o                         
  -2  16   9       4116.63       3969.78       232.12 o                         
  -2  16   7       1878.64       1709.65        56.71 o                         
  -2  16   1        832.85        896.78        38.75 o                         
   0  16   1        789.03        855.09        37.16 o                         
   2  16   1        986.26       1109.93        41.27 o                         
   0  16   5        267.74        238.84        31.69 o                         
   6  16   1        953.15        957.96        53.16 o                         
   0  16   7       4345.78       4142.88       231.16 o                         
   8  16   1        800.37        773.85        50.17 o                         
  10  16   1        373.85        331.57        46.10 o                         
  -2  16  17        958.59        924.29        70.87 o                         
  -2  16  19        557.31        495.97       108.46 o                         
 -17  17   1        290.06        269.64        55.71 o                         
 -15  17   1        473.56        546.54        64.05 o                         
  -3  17  15        404.37        154.63        80.49 o                         
  -3  17  13        433.40        429.66        50.22 o                         
  -3  17  11       1089.11        915.73       160.03 o                         
  -9  17   1        681.52        776.64        61.16 o                         
  -7  17   1        703.87        776.15        49.40 o                         
  -5  17   1        168.10        116.07        24.13 o                         
  -3  17   1       1950.00       2026.94        52.75 o                         
  -1  17   1       5489.85       5129.72        92.98 o                         
   1  17   1       4145.59       4398.93        87.47 o                         
   3  17   1       1278.31       1306.82        51.68 o                         
   5  17   1          9.15         18.98        24.16 o                         
  -1  17   9        608.69        796.58       157.40 o                         
   7  17   1         12.17          2.83        24.70 o                         
  -1  17  11         44.12        102.58        38.42 o                         
  -1  17  13        864.91        656.32       126.48 o                         
  13  17   1         35.36         59.89        34.26 o                         
  15  17   1          0.96         12.58        37.38 o                         
  -4  18  19          8.10        101.02        59.53 o                         
  -4  18  17        237.79        526.67       209.21 o                         
 -12  18   1        282.56        265.87        47.16 o                         
 -10  18   1       3572.85       3501.71       110.85 o                         
  -2  18   9       4080.34       3790.41       251.10 o                         
  -2  18   7        416.57        415.91        38.06 o                         
  -4  18   1       1326.48       1623.35        59.91 o                         
  -2  18   1      22942.99      22613.50       303.20 o                         
   0  18   1         71.95         30.95        23.66 o                         
   2  18   1      23609.00      22606.15       277.42 o                         
   0  18   5       1747.21       1749.72        58.35 o                         
   6  18   1       2043.56       1909.86        71.90 o                         
   0  18   7       4028.00       3873.70       233.21 o                         
   8  18   1       2351.81       2273.73        89.00 o                         
  10  18   1        848.58        724.50        62.78 o                         
  -2  18  17         62.42         48.24        57.32 o                         
 -15  19   1         65.41         90.45        43.76 o                         
  -3  19  15        106.88        -15.60        97.19 o                         
  -3  19  13        680.42        733.95        62.76 o                         
  -3  19  11       2157.77       2301.34       199.99 o                         
  -7  19   1       2118.77       2116.94        90.53 o                         
  -5  19   1       2111.24       2060.98        85.16 o                         
  -3  19   1        467.26        556.13        44.24 o                         
  -1  19   1       6084.51       6041.86       120.14 o                         
   1  19   1        837.12        906.30        55.36 o                         
   3  19   1       2013.21       1962.44        70.87 o                         
   5  19   1         31.71         65.22        26.97 o                         
   7  19   1        216.83        221.55        36.20 o                         
  -1  19   9       4714.78        806.15       120.58 o                         
  -1  19  11       2100.99       2100.90        88.41 o                         
  -1  19  13        515.50        652.35       134.20 o                         
  13  19   1         18.57         13.35        37.21 o                         
  15  19   1          0.02         40.26        91.56 o                         
  -4  20  17          5.41        395.63       226.46 o                         
 -12  20   1        101.06         79.34        36.77 o                         
 -10  20   1         37.13        111.23        31.58 o                         
  -2  20   9       1184.46        751.54       104.53 o                         
  -2  20   7         84.08        103.53        34.25 o                         
  -4  20   1        787.99        873.39        63.59 o                         
  -2  20   1        175.12        156.27        30.28 o                         
   0  20   1         65.12         36.30        24.43 o                         
   2  20   1        132.12        276.90        43.55 o                         
   0  20   5       3753.86       3885.59        98.38 o                         
   8  20   1         74.35         53.20        31.69 o                         
  10  20   1          0.19          6.14        34.38 o                         
  -2  20  15        830.41        919.42       240.84 o                         
  -3  21  15        269.87        447.40       121.92 o                         
  -3  21  13        568.34        576.72        64.52 o                         
  -3  21  11        751.13        695.76       145.13 o                         
  -7  21   1        144.26        179.24        50.00 o                         
  -5  21   1          0.71        -29.67        29.67 o                         
  -3  21   1        222.42        196.66        39.85 o                         
  -1  21   1         47.32         21.98        29.38 o                         
   1  21   1        189.80        175.69        26.38 o                         
   3  21   1         28.40         35.87        32.10 o                         
   5  21   1        206.11        163.56        40.61 o                         
   7  21   1         93.52        151.13        46.66 o                         
  -1  21  11        527.52        564.72        63.03 o                         
  -1  21  13        222.03        288.59       135.10 o                         
 -12  22   1         21.22        -43.13        43.13 o                         
 -10  22   1        296.22        227.53        52.52 o                         
  -2  22   9        907.33        844.69       157.70 o                         
  -2  22   7         45.26         81.97        34.74 o                         
  -4  22   1        170.50        115.14        39.30 o                         
  -2  22   1        216.18        245.34        45.59 o                         
   0  22   1        153.73        131.70        26.41 o                         
   2  22   1        373.73        406.43        51.20 o                         
   0  22   5          5.71         40.11        43.27 o                         
   8  22   1        107.91         21.97        44.73 o                         
  10  22   1        475.00        321.19        62.33 o                         
  -3  23  11        330.11        292.70       150.17 o                         
  -7  23   1        144.07        155.49        53.78 o                         
  -5  23   1        108.60        192.59        44.02 o                         
  -1  23   1         72.83         86.85        29.81 o                         
   1  23   1         26.90        121.03        39.16 o                         
   3  23   1         12.77         14.09        31.95 o                         
   5  23   1          2.18         -1.01        34.41 o                         
  -1  23  11        276.25        309.87        63.65 o                         
  -2  24   9        104.41       -148.04       148.04 o                         
  -2  24   7        452.93        379.73        73.52 o                         
  -4  24   1         45.64         42.04        40.25 o                         
  -2  24   1        267.52        322.28        61.32 o                         
   0  24   1         72.82        100.07        51.04 o                         
   2  24   1        371.50        468.20        58.27 o                         
   0  24   5          6.37        129.05        46.70 o                         
   0  24   7         81.08        434.04       150.88 o                         
   8  24   1         29.23         10.01        46.62 o                         
  -5  25   1         11.50         15.63        47.28 o                         
  -1  25   3         91.26        360.61       234.10 o                         
  -1  25   1        776.68       1083.46        91.08 o                         
   1  25   1         60.75       -126.31       218.93 o                         
   3  25   1         69.93         33.01        42.92 o                         
   5  25   1        127.42        150.23        58.44 o                         
  -6   0  26         64.16        108.17        70.63 o                         
 -18   0   2        115.17         60.43        50.74 o                         
 -16   0   2        194.98        173.58        44.93 o                         
  -4   0  16       9851.13      10449.61       429.56 o                         
  -4   0  14      11466.16      12347.95       248.56 o                         
 -10   0   2       3308.57       3657.53        82.44 o                         
  -8   0   2      30906.06      30546.24       425.02 o                         
  -6   0   2       8771.53       8691.25       134.47 o                         
  -4   0   2      10598.85       9666.34       140.07 o                         
  -2   0   2      19508.52      18948.88       255.22 o                         
   0   0   2      18431.46      17502.81       232.18 o                         
   2   0   2       6668.24       6341.47        95.50 o                         
   4   0   2     252493.12     243491.34      3163.60 o                         
   6   0   2      18553.95      18210.48       235.65 o                         
   0   0  10      21034.60      20729.12       305.26 o                         
  10   0   2         45.76         24.72        16.25 o                         
   0   0  12        218.19        194.03        48.89 o                         
  12   0   2        481.04        409.91        36.84 o                         
  14   0   2         60.76         43.91        23.39 o                         
  16   0   2       2184.60       2442.78       104.89 o                         
  -2   0  22        398.11        383.43        70.94 o                         
  -2   0  24        707.55        713.83       197.22 o                         
 -23   1   2        122.19         53.99        67.30 o                         
 -21   1   2         68.58        117.64        41.16 o                         
  -5   1  22        331.99        519.37       124.16 o                         
  -5   1  20       1816.51       1886.81        69.20 o                         
 -15   1   2          2.57         20.90        19.60 o                         
 -13   1   2       3117.86       3226.32        59.84 o                         
 -11   1   2          0.58        -11.21        11.21 o                         
  -9   1   2       1924.98       1957.76        39.10 o                         
  -3   1   8       7930.13       8507.64        95.55 o                         
  -5   1   2      96421.15      90598.83       835.94 o                         
  -3   1   2      13970.40      12749.57       124.81 o                         
  -1   1   2        541.47        413.74         8.18 o                         
   1   1   2        997.25        768.00        14.41 o                         
   1   1   4      41387.19      40864.95       412.83 o                         
   5   1   2      25522.46      24658.65       242.72 o                         
   7   1   2       1333.05       1219.56        29.88 o                         
   9   1   2       1456.54       1721.33        38.98 o                         
  11   1   2       1607.01       1735.39        41.94 o                         
  -1   1  16        532.83        517.85        46.31 o                         
  -1   1  18       1218.58       1320.34       128.87 o                         
  17   1   2         67.65         79.48        30.59 o                         
  19   1   2        135.61        158.29        45.21 o                         
  -6   2  26         17.35        -15.97        51.97 o                         
 -18   2   2          0.53         35.71        29.16 o                         
 -16   2   2         74.08         50.54        22.40 o                         
  -4   2  16       9224.57       9104.64       278.04 o                         
  -4   2  14       5776.90       5908.11        91.99 o                         
 -10   2   2       1484.48       1393.10        33.67 o                         
  -8   2   2       2846.80       2972.37        46.54 o                         
  -6   2   2      18535.72      17369.06       174.57 o                         
  -4   2   2      11545.68      11077.64       121.94 o                         
  -2   2   2          8.28         55.45         6.52 o                         
   0   2   2        427.51        349.29        10.39 o                         
   2   2   2        493.99        363.74        12.01 o                         
   4   2   2      11604.74      10800.35       121.51 o                         
   6   2   2       5028.22       4508.63        66.34 o                         
   0   2  10       5159.10       4984.87        83.36 o                         
  12   2   2          0.21         -9.21        13.17 o                         
  14   2   2       1106.45       1019.99        41.62 o                         
  16   2   2        225.35        167.88        28.96 o                         
  -2   2  22        308.66        234.03        51.71 o                         
  -2   2  24        695.75        823.34       143.56 o                         
 -21   3   2        178.66        153.96        50.35 o                         
  -5   3  22         14.44        114.60       104.72 o                         
  -5   3  20        457.66        427.64        49.77 o                         
 -13   3   2       5060.72       4883.91        85.78 o                         
 -11   3   2        444.31        407.04        21.44 o                         
  -3   3  10        967.74        947.37       111.75 o                         
  -3   3   8      19311.69      17711.51       195.77 o                         
  -5   3   2       1274.43       1190.93        25.81 o                         
  -3   3   2      23697.04      22182.70       212.98 o                         
  -1   3   2        112.50         73.40         6.45 o                         
   1   3   2       3530.75       3295.71        39.71 o                         
   1   3   4      51680.95      51587.20       484.95 o                         
   5   3   2      11751.85      11134.81       120.00 o                         
   7   3   2       2004.43       2013.70        38.41 o                         
   9   3   2        318.33        262.01        18.65 o                         
  11   3   2        119.13        136.90        16.87 o                         
  -1   3  16       3656.68       3732.86        86.96 o                         
  -1   3  18       2565.08       3190.02       243.05 o                         
  17   3   2        412.20        445.84        49.12 o                         
  19   3   2          0.52        -19.90        33.14 o                         
  -6   4  26         90.31        116.41        58.19 o                         
 -20   4   2         13.39         50.45        35.70 o                         
 -18   4   2        440.14        373.71        44.67 o                         
 -16   4   2         15.77         49.32        24.50 o                         
  -4   4  16         14.49         -1.45       101.31 o                         
  -4   4  14       1206.88       1226.98        40.40 o                         
 -10   4   2       4798.77       5288.08        88.51 o                         
  -8   4   2        878.83        887.48        30.91 o                         
  -6   4   2       4574.67       4528.74        64.27 o                         
  -4   4   2       8676.83       8213.28        88.88 o                         
  -2   4   2      15609.60      14389.98       143.17 o                         
   0   4   2      16908.55      15706.74       166.72 o                         
   2   4   2        495.74        421.06        13.95 o                         
   4   4   2       2069.78       2049.89        34.13 o                         
   6   4   2        545.34        599.52        20.45 o                         
   0   4  10        339.18        388.74        19.02 o                         
  12   4   2         84.45         80.48        16.57 o                         
  14   4   2        341.90        345.28        35.01 o                         
  -2   4  22       1158.32       1269.52        78.99 o                         
  -2   4  24       1170.84       1282.67       156.11 o                         
 -21   5   2        493.82        417.57        53.84 o                         
  -5   5  22        506.99        498.38       122.76 o                         
  -5   5  20       5098.93       5288.49       116.13 o                         
 -15   5   2        344.54        413.35        38.62 o                         
 -13   5   2        213.42        211.85        22.97 o                         
 -11   5   2        885.99        899.43        34.93 o                         
  -3   5  10        704.22        743.12        98.12 o                         
  -3   5   8       3436.34       3884.58        55.60 o                         
  -5   5   2       1444.50       1419.29        26.28 o                         
  -3   5   2       1653.73       1500.88        26.28 o                         
  -1   5   2       2268.23       2205.50        32.43 o                         
   1   5   2       3591.32       3395.62        43.68 o                         
   1   5   4        954.57        875.27        23.47 o                         
   5   5   2       1397.92       1367.19        32.63 o                         
   7   5   2        202.25        198.58        18.13 o                         
   9   5   2        843.47        899.91        28.35 o                         
  11   5   2        232.78        294.50        21.15 o                         
  -1   5  16        479.00        561.56        37.38 o                         
  -1   5  18       1182.84       1514.47       182.56 o                         
  17   5   2          9.97         17.95        23.81 o                         
  19   5   2        299.30        179.65        39.58 o                         
  -6   6  26        139.89        177.11        67.71 o                         
 -20   6   2          0.31        -29.33        29.33 o                         
 -18   6   2        156.22        145.69        27.22 o                         
 -16   6   2         99.15         85.73        29.23 o                         
  -4   6  16        853.28        733.22       128.00 o                         
  -4   6  14        535.97        455.65        30.93 o                         
 -10   6   2         60.52         34.21        13.54 o                         
  -4   6  12       1648.96       1507.93       144.34 o                         
  -8   6   2      12207.22      11936.09       145.52 o                         
  -6   6   2       2017.86       2003.91        34.83 o                         
  -4   6   2       1272.02       1318.73        26.42 o                         
  -2   6   2        645.70        866.87        20.25 o                         
   0   6   2        729.59        703.17        17.86 o                         
   2   6   2       1089.19       1163.07        23.65 o                         
   4   6   2         16.86          5.54         7.12 o                         
   6   6   2       7778.47       8271.28       108.91 o                         
   0   6  10       3448.20       3622.13        57.04 o                         
  10   6   2       4365.09       4531.48        78.80 o                         
  12   6   2        114.73         95.81        19.48 o                         
  14   6   2        228.76        195.16        31.26 o                         
  16   6   2        440.39        572.50        47.58 o                         
  -2   6  22        788.71        815.28        70.70 o                         
  -2   6  24        358.72        450.10        91.68 o                         
 -21   7   2          1.60        -35.36        36.54 o                         
  -5   7  22        543.95        720.10       130.21 o                         
  -5   7  20        224.65        237.51        49.70 o                         
 -15   7   2        507.26        624.08        46.24 o                         
 -13   7   2        804.18        821.55        47.35 o                         
 -11   7   2         64.07         78.90        20.74 o                         
  -3   7  10      10504.85      10474.41       233.63 o                         
  -3   7   8      43246.16      44917.87       435.35 o                         
  -5   7   2        706.24        897.90        24.68 o                         
  -3   7   2       1044.55       1034.84        24.49 o                         
  -1   7   2        793.32        870.84        21.70 o                         
   1   7   2       3040.52       3277.89        46.43 o                         
   1   7   4       2912.50       2959.58        50.85 o                         
   5   7   2         44.77         62.23        13.63 o                         
   1   7   6        920.28        998.38       101.11 o                         
   7   7   2       3319.53       3133.51        59.03 o                         
   9   7   2       2679.94       2884.80        59.44 o                         
  11   7   2         11.55          9.14        14.39 o                         
  -1   7  16       1028.33       1039.19        53.83 o                         
  -1   7  18        951.29       1065.08       117.74 o                         
  17   7   2        182.03        126.61        33.86 o                         
  19   7   2        101.03         76.26        38.44 o                         
 -18   8   2       3177.75       3404.38       111.68 o                         
 -16   8   2        102.25         75.21        27.73 o                         
  -4   8  16       4784.17       5085.79       271.15 o                         
  -4   8  14       2512.16       2494.90        57.93 o                         
 -10   8   2        437.11        446.58        33.26 o                         
  -8   8   2        420.92        394.73        23.12 o                         
  -6   8   2       1364.25       1261.44        30.52 o                         
  -4   8   2       1145.86       1255.11        29.79 o                         
  -2   8   2      12203.89      11809.17       128.29 o                         
   0   8   2       2346.25       2296.31        38.52 o                         
   2   8   2       9167.89       9309.63       106.21 o                         
   4   8   2       2650.64       2674.40        44.64 o                         
   0   8   8      39533.98      41853.89      1167.91 o                         
   6   8   2       4267.16       4566.22        74.34 o                         
   0   8  10       3443.47       3540.90        56.48 o                         
   0   8  12       2054.56       2243.47       161.20 o                         
  12   8   2       2802.69       3026.94        79.30 o                         
  14   8   2       1268.86       1454.43        67.78 o                         
  -2   8  22         48.25         88.64        54.46 o                         
  -2   8  24        543.94        625.96        97.22 o                         
 -21   9   2         84.91         92.40        45.86 o                         
  -5   9  22        261.49        366.56        94.92 o                         
  -5   9  20       2118.14       2136.48        88.52 o                         
 -13   9   2         22.52         15.75        22.28 o                         
 -11   9   2       2631.28       2578.44        68.55 o                         
  -3   9   8       9931.95      10071.63       120.01 o                         
  -5   9   2       1946.27       2161.09        41.58 o                         
  -3   9   2      11526.80      12400.02       137.61 o                         
  -1   9   2       1863.91       1854.54        36.89 o                         
   1   9   2       4834.07       4969.22        67.43 o                         
   1   9   4       5095.89       5484.55        81.81 o                         
   5   9   2      11987.60      12501.51       140.82 o                         
   1   9   6       9123.49       9658.16       313.51 o                         
   7   9   2       1716.38       1632.34        43.53 o                         
   9   9   2        793.04        955.04        37.91 o                         
  -1   9  16       2377.14       2402.26        76.57 o                         
  -1   9  18       2261.41       2250.89       131.52 o                         
  17   9   2         46.71         46.15        30.56 o                         
  19   9   2         22.08         32.86        32.29 o                         
 -18  10   2        458.63        417.45        48.73 o                         
 -16  10   2        859.41        820.66        55.12 o                         
  -4  10  16        724.35        894.44       139.16 o                         
  -4  10  14       1482.79       1349.06        54.78 o                         
  -4  10  12        557.95        553.74       131.76 o                         
  -8  10   2       4672.02       4648.49        68.28 o                         
  -6  10   2        560.92        632.02        25.17 o                         
  -4  10   2        136.31        137.87        15.62 o                         
  -2  10   2      15908.65      15438.83       166.59 o                         
   0  10   2       1061.90       1158.11        30.79 o                         
   2  10   2       2684.30       2864.01        48.93 o                         
   4  10   2       3770.73       3831.08        59.46 o                         
   6  10   2        430.21        558.83        29.84 o                         
   0  10   8        338.72        443.42        87.54 o                         
   0  10  10       7129.99       7194.75       109.68 o                         
  10  10   2          3.37         -7.96        15.22 o                         
   0  10  12        446.10        407.26        77.34 o                         
  12  10   2        486.90        526.00        42.24 o                         
  14  10   2       2099.15       1814.84        73.72 o                         
  -2  10  22        420.36        436.01        65.41 o                         
  -2  10  24        261.20        357.39       110.38 o                         
  -5  11  22        447.80        519.82       104.35 o                         
  -5  11  20       4029.75       4431.99       127.08 o                         
 -15  11   2        718.34        732.25        53.35 o                         
 -13  11   2       5986.08       5648.61       117.60 o                         
 -11  11   2       2947.57       2776.71        74.93 o                         
  -3  11  10       1378.69       1533.67       149.64 o                         
  -3  11   8       3078.39       3074.09        63.46 o                         
  -5  11   2       3584.08       3743.09        60.66 o                         
  -3  11   2       1003.27       1104.44        32.31 o                         
  -1  11   2       7572.14       8311.24       103.48 o                         
   1  11   2       3842.27       3946.93        61.27 o                         
   1  11   4       3448.63       3327.26        66.76 o                         
   7  11   2        403.54        492.72        30.22 o                         
   9  11   2         43.46         39.85        17.62 o                         
  11  11   2         23.56         31.73        22.48 o                         
  -1  11  16       3081.86       3195.21        89.39 o                         
  -1  11  18        293.51        348.63        93.34 o                         
  17  11   2        414.17        337.80        53.39 o                         
  19  11   2         41.80         25.72        40.85 o                         
 -18  12   2        536.70        717.83        59.05 o                         
 -16  12   2        130.98         98.94        31.12 o                         
  -4  12  16       2584.13       2878.00       211.89 o                         
  -4  12  14        287.33        218.41        37.02 o                         
 -10  12   2        281.02        300.18        33.14 o                         
  -8  12   2        280.47        288.91        25.25 o                         
  -6  12   2        157.00        234.96        19.33 o                         
  -4  12   2         42.29         57.95        13.50 o                         
  -2  12   2         13.42          6.62        12.48 o                         
   0  12   2        357.59        352.60        21.67 o                         
   2  12   2       2579.08       2902.83        52.17 o                         
   4  12   2        212.79        245.05        19.43 o                         
   6  12   2        682.03        693.13        27.81 o                         
   0  12   8        904.75        918.35       115.19 o                         
   0  12  10         16.41         20.23        27.64 o                         
   0  12  12          6.71        111.86        68.70 o                         
  12  12   2        653.10        689.75        47.91 o                         
  14  12   2          0.66          3.79        22.60 o                         
  -2  12  22         72.02        -56.32        56.32 o                         
  -5  13  22       1831.01       2086.06       142.71 o                         
  -5  13  20        627.07        607.89        65.60 o                         
 -13  13   2          2.07        -12.94        22.83 o                         
 -11  13   2          0.35          8.69        22.72 o                         
  -3  13  10        573.01        595.01       118.30 o                         
  -3  13   8       2906.27       2769.99        63.66 o                         
  -5  13   2        102.35        106.95        16.00 o                         
  -3  13   2        358.04        429.55        24.75 o                         
  -1  13   2         18.51         38.18        12.57 o                         
   1  13   2       1831.08       1787.42        41.25 o                         
   1  13   4        730.28        781.04        26.10 o                         
   5  13   2         72.68         79.25        15.68 o                         
   1  13   6        939.71        893.06       110.61 o                         
   7  13   2        102.13         86.46        20.54 o                         
   9  13   2        248.11        242.98        27.75 o                         
  -1  13  16       1497.03       1479.96        67.28 o                         
  -1  13  18        346.24        509.71        78.86 o                         
  17  13   2          1.53         60.53        39.83 o                         
 -18  14   2        214.12        163.80        37.27 o                         
 -16  14   2        673.05        798.32        68.47 o                         
  -4  14  16        856.19        771.36       114.01 o                         
  -4  14  14        127.96        120.61        37.01 o                         
 -10  14   2        145.16        127.33        27.56 o                         
  -4  14  12        340.16        210.76       136.19 o                         
  -8  14   2        872.29        927.37        43.58 o                         
  -6  14   2         65.31         88.63        16.46 o                         
  -4  14   2        215.54        206.10        20.59 o                         
  -2  14   2         29.40         28.51        15.74 o                         
   0  14   2         17.20         10.23        12.73 o                         
   2  14   2       5364.33       5656.34        84.29 o                         
   4  14   2         64.82         70.74        16.22 o                         
   6  14   2       1153.85       1277.63        46.87 o                         
   0  14   8       3569.67       3998.07       212.90 o                         
   0  14  10       1491.67       1506.59        53.30 o                         
   0  14  12       1012.99        977.08       101.06 o                         
  12  14   2         21.44         32.76        30.81 o                         
  14  14   2          4.18        -15.07        32.89 o                         
  -2  14  22        538.40        499.41        84.07 o                         
  -5  15  20         89.05         91.39        44.22 o                         
 -13  15   2         73.11        112.00        25.16 o                         
 -11  15   2       1564.39       1307.77        65.29 o                         
  -3  15  10       1947.48       1614.35       173.55 o                         
  -3  15   8        686.02        604.67        39.72 o                         
  -5  15   2       2185.16       2143.98        51.33 o                         
  -3  15   2       1598.49       1687.04        44.18 o                         
  -1  15   2       2234.27       2127.13        48.99 o                         
   1  15   2       2082.65       2233.44        50.17 o                         
   1  15   4       1464.36       1553.25        48.91 o                         
   5  15   2       7367.57       7367.21       130.70 o                         
   1  15   6      13214.96      13125.41       444.62 o                         
   7  15   2        532.37        523.81        41.24 o                         
   9  15   2         39.23         -7.00        27.59 o                         
  -1  15  16        111.07        116.41        41.22 o                         
  -1  15  18         81.16        152.85       103.70 o                         
  17  15   2          0.82        -37.41        37.41 o                         
 -18  16   2        140.84         43.52        43.77 o                         
 -16  16   2         57.96         81.02        41.68 o                         
  -4  16  16         33.41        138.27        92.40 o                         
  -4  16  14         69.50          4.09        35.62 o                         
  -4  16  12        843.77        837.47       165.55 o                         
  -8  16   2        114.21         91.85        24.43 o                         
  -6  16   2          0.00         29.81        20.22 o                         
  -4  16   2        284.65        259.90        24.49 o                         
  -2  16   2       7330.75       7265.84       103.98 o                         
   0  16   2        758.11        861.62        37.23 o                         
   2  16   2        347.48        306.19        28.46 o                         
   4  16   2       2014.25       1906.26        56.34 o                         
   6  16   2      10447.92      10096.84       166.29 o                         
   0  16   8       8165.97       7626.07       305.75 o                         
   0  16  10       1507.22       1511.81        57.44 o                         
   0  16  12        301.59        263.33        82.75 o                         
  12  16   2        161.87        243.94        43.04 o                         
  14  16   2         44.02         94.45        39.85 o                         
  -5  17  20        308.20        318.05        51.70 o                         
  -5  17  18         36.20        186.85       202.26 o                         
 -13  17   2         98.47        141.66        41.33 o                         
 -11  17   2       1821.76       1752.57        85.52 o                         
  -3  17  10       1450.06       1388.58       128.14 o                         
  -3  17   8       1648.68       1504.68        56.80 o                         
  -5  17   2       3185.79       2951.71        65.35 o                         
  -3  17   2       1416.90       1464.73        47.16 o                         
  -1  17   2       3029.21       3092.00        72.47 o                         
   1  17   2        244.22        173.67        27.49 o                         
   1  17   4       5748.66       5495.69       100.43 o                         
   5  17   2       4811.04       4951.22       107.83 o                         
   1  17   6       3596.67       3869.35       208.83 o                         
   7  17   2         84.60        117.03        28.88 o                         
   9  17   2         72.34         86.27        34.42 o                         
  -1  17  16        422.45        343.27        56.40 o                         
  -1  17  18        228.17        276.99       112.55 o                         
 -16  18   2          4.25         -1.69        38.93 o                         
  -4  18  16        220.79         76.87        84.38 o                         
  -4  18  14        113.84        116.11        38.93 o                         
  -4  18  12       2527.07       2546.19       229.83 o                         
  -8  18   2       1426.45       1416.77        75.28 o                         
  -6  18   2         35.09         63.67        26.69 o                         
  -4  18   2          0.92          4.91        20.50 o                         
  -2  18   2       5710.88       5513.03       101.20 o                         
   0  18   2        166.76        135.24        28.83 o                         
   2  18   2       1238.21       1174.68        53.94 o                         
   4  18   2        588.18        558.56        44.05 o                         
   6  18   2        296.20        336.01        39.59 o                         
   0  18   8        451.34        314.61       126.56 o                         
   0  18  10        301.99        273.46        51.01 o                         
   0  18  12        303.68        299.42       125.29 o                         
  12  18   2        139.43        184.30        44.27 o                         
  14  18   2        107.49        177.27        47.39 o                         
  -5  19  18        376.60        451.30       229.59 o                         
 -13  19   2        455.53        477.68        68.21 o                         
 -11  19   2        192.29        133.60        33.96 o                         
  -3  19  10         16.28         30.13       110.03 o                         
  -3  19   8        593.46        564.93        43.85 o                         
  -5  19   2        220.44        165.58        38.30 o                         
  -3  19   2        352.14        429.86        41.95 o                         
  -1  19   2       3688.51       3681.40        94.34 o                         
   1  19   2       3851.60       3923.15        87.25 o                         
   1  19   4        949.55        838.22        45.97 o                         
   5  19   2          0.95          4.96        26.41 o                         
   7  19   2         70.47         40.50        28.11 o                         
   9  19   2        332.86        340.06        50.08 o                         
  -1  19  16         57.95         21.62        49.12 o                         
  -4  20  16        182.93        122.36       117.29 o                         
  -4  20  14        152.14         91.23        41.99 o                         
  -4  20  12        292.56        108.39        99.15 o                         
  -8  20   2       1139.63       1201.90        88.70 o                         
  -6  20   2       1187.60       1226.77        72.82 o                         
  -4  20   2         93.21         98.94        34.80 o                         
  -2  20   2       1399.49       1354.83        61.69 o                         
   0  20   2        365.94        428.48        42.57 o                         
   2  20   2       1685.60       1675.92        83.09 o                         
   4  20   2       1028.81       1091.86        70.96 o                         
   6  20   2        160.21        200.56        35.16 o                         
   0  20  10         77.31        117.66        45.02 o                         
   0  20  12       1233.87       1328.01       161.71 o                         
  12  20   2        389.08        348.10        52.39 o                         
 -13  21   2         43.68         22.89        46.65 o                         
 -11  21   2         66.99        108.70        49.79 o                         
  -3  21  10        425.27        207.48        83.09 o                         
  -3  21   8       1010.24        944.03        53.73 o                         
  -5  21   2        249.16        281.32        46.00 o                         
  -3  21   2         14.03          2.52        33.64 o                         
  -1  21   2       1123.10        993.71        61.26 o                         
   1  21   2        990.68       1107.34        70.52 o                         
   1  21   4         97.30         21.18        32.26 o                         
   5  21   2          0.28        -13.59        26.40 o                         
   7  21   2        435.46        411.20        61.87 o                         
   9  21   2        224.74        171.67        38.28 o                         
  -4  22  14        349.70        337.87        63.52 o                         
  -4  22  12          1.84         30.42       144.98 o                         
  -8  22   2        229.77        271.47        57.28 o                         
  -6  22   2        218.60        244.11        54.45 o                         
  -2  22   2       3864.27       3477.27       108.50 o                         
   0  22   2          0.47        -19.19        24.55 o                         
   2  22   2        534.69        549.48        56.81 o                         
   4  22   2         32.51         25.10        32.89 o                         
   6  22   2        527.79        465.81        64.59 o                         
   0  22  10       1190.12       1387.44        80.00 o                         
   0  22  12        276.23        500.74       157.91 o                         
 -11  23   2          0.32        -65.87        65.87 o                         
  -3  23  10        131.90        -73.53       147.12 o                         
  -3  23   8        986.35       1197.45        91.58 o                         
  -3  23   2         75.12        109.94        40.90 o                         
  -1  23   2          1.80        -27.30        27.30 o                         
   1  23   2         50.84        140.46        38.88 o                         
   1  23   4         67.27         42.12        46.36 o                         
   7  23   2         78.35         69.02        45.23 o                         
   9  23   2          2.96        -33.39        45.02 o                         
  -8  24   2          0.92         14.22        45.14 o                         
  -6  24   2          0.30         47.39        50.36 o                         
  -2  24   4        139.53       -110.83       212.72 o                         
  -2  24   2        313.15        486.49        72.04 o                         
   2  24   0        347.07        394.46       231.00 o                         
   0  24   2        201.26        331.37        59.96 o                         
   2  24   2          2.20         10.00        32.86 o                         
   4  24   2         34.47         -1.99        37.33 o                         
   6  24   2         44.01         84.54        50.78 o                         
  -3  25   6         35.88        -91.65       240.60 o                         
  -3  25   2         22.44        -17.61        34.90 o                         
  -1  25   2          4.84         50.33        49.48 o                         
   1  25   2         72.61         55.56        36.83 o                         
   1  25   4        107.04        136.18        48.46 o                         
   1  25   6        167.08        333.16       119.10 o                         
  -7   1  27        585.70        738.63        72.85 o                         
 -19   1   3          8.89          2.62        32.60 o                         
 -17   1   3        656.71        674.57        47.89 o                         
  -5   1  17       5571.43       5843.58       215.98 o                         
  -5   1  15      11121.76      10785.61       143.91 o                         
 -11   1   3       3588.93       3581.86        58.84 o                         
  -9   1   3       6540.57       6388.59        87.07 o                         
  -7   1   3       6572.87       6276.49        75.27 o                         
  -5   1   3      18502.31      18944.98       186.60 o                         
  -3   1   3      19683.71      19246.77       185.68 o                         
  -1   1   3      14657.40      15253.69       157.12 o                         
   1   1   3      15578.09      15949.28       155.08 o                         
   3   1   3       9267.17       8835.83        95.21 o                         
   5   1   3       1135.24       1248.71        27.05 o                         
   1   1   9       8410.90       8070.91        98.91 o                         
   9   1   3         69.06         94.61        14.70 o                         
  11   1   3          2.40          3.85        11.60 o                         
  13   1   3        887.64        757.20        36.46 o                         
  15   1   3       1090.08       1090.91        51.42 o                         
  -1   1  21        402.97        493.75        58.90 o                         
  -1   1  23        455.28        408.47       125.64 o                         
  21   1   3        136.77        209.49        51.21 o                         
 -22   2   3         36.85         67.95        43.25 o                         
  -6   2  23        318.76        394.54       117.52 o                         
  -6   2  21        370.47        441.92        47.24 o                         
 -16   2   3       1602.71       1436.09        54.08 o                         
 -14   2   3       7989.44       7815.68       119.26 o                         
 -12   2   3       1215.39       1348.61        35.33 o                         
 -10   2   3       2447.33       2537.20        45.42 o                         
  -4   2  11      14370.71      15501.33       510.82 o                         
  -4   2   9       2001.24       2382.04        39.83 o                         
  -6   2   3      19929.33      18525.66       200.58 o                         
  -4   2   3      18513.60      19541.79       190.27 o                         
  -2   2   3      12919.42      13065.49       128.51 o                         
   0   2   3       5624.75       5074.98        55.39 o                         
   2   2   3     208531.34     203411.23      1866.27 o                         
   4   2   3      20260.62      18526.67       186.39 o                         
   6   2   3         24.23         16.58         9.72 o                         
   8   2   3        523.03        652.22        26.77 o                         
  10   2   3        967.39        924.27        32.83 o                         
   0   2  15       1273.87       1414.26        46.67 o                         
   0   2  17       6074.34       6478.44       329.60 o                         
  16   2   3        175.21        213.08        29.66 o                         
  18   2   3        747.22        746.98        70.26 o                         
  20   2   3         35.84         38.12        41.05 o                         
  -7   3  27        331.12        523.96       156.23 o                         
 -19   3   3          0.43         20.74        30.30 o                         
 -17   3   3        134.60        101.77        29.86 o                         
  -5   3  17        911.99        758.23       110.82 o                         
  -5   3  15       2068.98       2102.87        52.11 o                         
  -5   3  13       2141.45       1947.18       150.43 o                         
  -9   3   3       1145.75       1193.76        36.37 o                         
  -7   3   3       2983.72       2974.57        50.41 o                         
  -5   3   3      27727.99      27024.03       281.54 o                         
  -3   3   3       3164.69       3474.13        43.26 o                         
  -1   3   3      21899.30      20924.96       200.78 o                         
   1   3   3       4569.56       3994.17        50.93 o                         
   3   3   3       9025.66       8955.10        97.18 o                         
   5   3   3       1881.34       1819.51        33.37 o                         
   1   3   9      17384.96      17736.69       189.20 o                         
  11   3   3        109.95        100.47        16.04 o                         
  13   3   3        788.19        872.32        38.23 o                         
  15   3   3          3.71          2.64        23.07 o                         
  -1   3  21        214.52        134.86        45.55 o                         
  -1   3  23        288.35        315.65       100.94 o                         
  21   3   3          5.87        -30.32        40.35 o                         
 -22   4   3          0.11         10.95        37.10 o                         
  -6   4  23       1807.01       2304.31       173.27 o                         
  -6   4  21       1797.88       1870.01        77.80 o                         
 -14   4   3        472.08        475.60        33.20 o                         
 -12   4   3        521.99        536.93        31.25 o                         
  -4   4  11       6565.80       6996.43       287.55 o                         
  -4   4   9       2329.31       2529.39        43.40 o                         
  -4   4   7       1033.95       1014.73        66.14 o                         
  -6   4   3        535.19        484.17        20.57 o                         
  -4   4   3         13.57          4.65         6.02 o                         
  -2   4   3       5943.18       6260.77        69.92 o                         
   0   4   3        862.26        817.99        20.85 o                         
   2   4   3      49643.02      46566.35       439.98 o                         
   4   4   3         22.92         10.13         6.82 o                         
   6   4   3       1249.74       1632.25        33.86 o                         
   8   4   3        116.59         95.51        18.21 o                         
   0   4  15       2651.19       2634.66        63.93 o                         
   0   4  17       3193.75       3381.32       241.66 o                         
  16   4   3        824.64        857.96        55.15 o                         
  18   4   3          0.83        -13.27        30.35 o                         
 -19   5   3       1902.33       2000.61        90.47 o                         
 -17   5   3        124.97        148.09        31.01 o                         
  -5   5  17         31.84         69.49        90.20 o                         
  -5   5  15        128.76         94.39        24.50 o                         
  -5   5  13        960.54       1244.13       139.91 o                         
  -9   5   3       3144.53       3253.03        58.97 o                         
  -7   5   3       6292.92       6039.42        83.89 o                         
  -5   5   3          4.02         -0.26         6.63 o                         
  -3   5   3       5332.66       5132.38        61.60 o                         
  -1   5   3          7.07         -0.87         5.09 o                         
   1   5   3       2403.96       2496.18        40.84 o                         
   3   5   3      15927.63      14933.52       154.36 o                         
   5   5   3       8293.17       7989.57        94.24 o                         
   1   5   9       4049.29       3848.30        59.26 o                         
   9   5   3         10.33         -5.57         9.89 o                         
  11   5   3       2854.70       2717.04        53.60 o                         
  13   5   3       4054.01       4296.06        84.60 o                         
  -1   5  21       1748.21       1809.78        88.18 o                         
  -1   5  23        483.37        498.04        88.06 o                         
 -22   6   3        361.48        348.31        53.23 o                         
  -6   6  23        469.10        583.02       126.69 o                         
  -6   6  21       1837.06       1919.66        85.15 o                         
 -16   6   3        589.13        541.76        44.50 o                         
 -14   6   3         18.60         23.48        21.81 o                         
 -12   6   3       7425.73       7242.88       108.47 o                         
  -4   6  11       4136.72       4278.21       211.56 o                         
  -4   6   9        268.61        291.63        20.17 o                         
  -6   6   3          0.26          9.15         8.84 o                         
  -4   6   3       3741.89       3634.61        50.27 o                         
  -2   6   3       5707.04       5503.80        66.43 o                         
   0   6   3        521.70        552.99        21.23 o                         
   2   6   3         67.12         71.47        10.48 o                         
   4   6   3          9.11          4.47         8.58 o                         
   6   6   3        363.50        330.03        21.50 o                         
   8   6   3        176.64        216.60        20.33 o                         
  10   6   3        915.11        913.75        29.81 o                         
   0   6  15       1338.21       1423.23        49.46 o                         
   0   6  17        411.48        263.33        96.32 o                         
  16   6   3        534.76        491.92        44.30 o                         
  18   6   3        739.25        728.77        64.86 o                         
 -19   7   3        834.28        969.30        71.53 o                         
 -17   7   3        237.02        263.94        37.42 o                         
  -5   7  17       1681.08       1675.06        94.89 o                         
  -5   7  15        909.05        855.24        38.45 o                         
 -11   7   3        254.53        180.27        19.39 o                         
  -5   7  13        943.10        882.74        85.69 o                         
  -9   7   3      11874.71      11827.93       148.50 o                         
  -7   7   3         25.34         16.83        10.57 o                         
  -5   7   3       2085.14       2247.14        39.34 o                         
  -3   7   3        323.05        222.26        14.57 o                         
  -1   7   3       1165.31       1211.47        25.32 o                         
   1   7   3       3238.66       3139.05        55.66 o                         
   3   7   3       2618.73       2700.84        45.61 o                         
   5   7   3        856.85        738.45        23.05 o                         
   1   7   9       2266.81       2368.20        44.55 o                         
   9   7   3         34.67         16.38        13.68 o                         
  11   7   3       1803.92       1830.36        51.85 o                         
  13   7   3        221.29        167.62        29.99 o                         
  -1   7  21       2048.56       2280.50        97.09 o                         
  -1   7  23         69.33        120.63        82.25 o                         
 -22   8   3        716.45        819.22        69.99 o                         
  -6   8  23        466.22        590.42       127.14 o                         
  -6   8  21       1075.27       1213.69        72.07 o                         
 -14   8   3        980.72        985.58        54.51 o                         
 -12   8   3        337.96        363.67        33.86 o                         
  -4   8  11       1642.09       1750.95       149.05 o                         
  -4   8   9       7053.48       8390.85       104.10 o                         
  -6   8   3       6553.97       6795.64        86.20 o                         
  -4   8   3        566.76        636.44        23.75 o                         
  -2   8   3       3646.84       3759.16        54.17 o                         
   0   8   3        496.81        584.80        19.59 o                         
   2   8   3        569.73        456.75        19.19 o                         
   4   8   3       6003.88       5923.68        73.36 o                         
   2   8   5       9168.32       9568.31       303.83 o                         
   6   8   3         25.88         -6.96        11.85 o                         
   8   8   3        286.29        253.25        21.61 o                         
   0   8  15         81.89         60.94        36.21 o                         
   0   8  17       2277.78       2359.17       147.46 o                         
  16   8   3         72.97         46.86        27.72 o                         
  18   8   3          3.68          5.81        29.00 o                         
 -19   9   3        232.92        237.52        32.60 o                         
 -17   9   3       1451.01       1364.33        70.50 o                         
  -5   9  17        115.45        159.08        96.69 o                         
  -5   9  15        504.06        458.51        40.78 o                         
 -11   9   3        731.10        760.86        43.67 o                         
  -9   9   3        268.28        392.95        19.37 o                         
  -7   9   3        123.06        175.31        16.30 o                         
  -5   9   3       1054.22       1146.97        31.21 o                         
  -3   9   3      10227.13       9923.03       114.40 o                         
  -1   9   3        953.46        923.52        26.44 o                         
   1   9   3       1166.20       1276.60        29.74 o                         
   3   9   3      32353.29      33251.04       329.54 o                         
   5   9   3       4642.35       4835.18        68.79 o                         
   1   9   7       4452.15       4656.64       187.45 o                         
   1   9   9       1350.63       1528.82        43.48 o                         
   9   9   3        212.50        257.18        24.54 o                         
  11   9   3        535.83        527.26        34.31 o                         
  13   9   3       2810.00       2927.31        82.89 o                         
  -1   9  21       1075.99       1247.41        79.54 o                         
  -1   9  23        135.33        228.88        87.55 o                         
  -6  10  23        779.11        748.44       113.98 o                         
  -6  10  21       1479.89       1527.24        81.97 o                         
 -14  10   3       1930.70       1885.81        69.77 o                         
 -12  10   3       2603.90       2515.80        72.61 o                         
  -4  10   9       6487.27       6850.31        92.43 o                         
  -6  10   3         46.93         45.32        12.58 o                         
  -4  10   3       1679.74       1503.76        36.28 o                         
  -2  10   3       1509.05       1795.23        38.18 o                         
   0  10   3       6549.70       6412.60        83.18 o                         
   2  10   3       2571.27       2810.12        49.62 o                         
   2  10   5       2904.57       2798.61       130.28 o                         
   6  10   3       2864.41       3035.78        60.05 o                         
   8  10   3        513.04        507.73        30.86 o                         
  10  10   3         66.61         51.40        19.76 o                         
   0  10  15       6557.70       6511.42       128.49 o                         
   0  10  17       7591.15       7508.65       206.03 o                         
  16  10   3        298.21        231.85        38.68 o                         
  18  10   3         11.74         36.13        30.34 o                         
 -21  11   3        193.59        220.14        52.27 o                         
 -19  11   3         46.75         71.21        32.22 o                         
 -17  11   3        221.65        213.04        39.41 o                         
  -5  11  17       3825.44       3856.82       189.11 o                         
  -5  11  15        119.36        140.07        33.61 o                         
 -11  11   3       3496.81       3504.26        84.38 o                         
  -5  11  13       2709.42       2550.16       197.03 o                         
  -9  11   3        289.54        420.63        27.54 o                         
  -7  11   3       3747.96       4003.10        64.65 o                         
  -5  11   3         56.70         48.00        13.49 o                         
  -3  11   3        276.53        278.53        20.43 o                         
  -1  11   3       3133.03       3413.72        56.27 o                         
   1  11   3          0.16         15.13        10.32 o                         
   3  11   3         99.17        104.32        14.06 o                         
   5  11   3        573.39        518.84        24.95 o                         
   1  11   9        513.36        543.76        34.13 o                         
   9  11   3         28.53         22.96        17.84 o                         
   1  11  11        764.04        858.93        83.56 o                         
  11  11   3        358.46        387.73        37.16 o                         
  13  11   3       1931.08       1810.54        76.01 o                         
  -1  11  21        263.56        277.03        59.89 o                         
  -1  11  23          5.13          6.03        83.10 o                         
  -6  12  23        304.99        222.92        99.89 o                         
  -6  12  21       1050.77       1031.75        73.86 o                         
 -14  12   3       1613.84       1770.19        75.49 o                         
 -12  12   3          8.94         39.76        22.57 o                         
  -4  12  11         43.44        100.86       120.95 o                         
  -4  12   9        717.66        734.75        36.57 o                         
  -6  12   3          0.03          8.11        11.18 o                         
  -4  12   3       2577.51       2619.28        50.41 o                         
  -2  12   3        735.93        861.17        31.11 o                         
   0  12   3        765.76        833.08        29.41 o                         
   2  12   3       1655.70       1806.43        38.98 o                         
   2  12   5        171.98         88.80        74.02 o                         
   6  12   3       1386.13       1535.73        45.79 o                         
   8  12   3       4481.67       4432.51        83.04 o                         
  10  12   3       2062.07       1957.41        57.86 o                         
   0  12  15       3570.98       3335.44        92.43 o                         
   0  12  17       1408.83       1306.65        94.45 o                         
  16  12   3         17.41        -16.62        34.25 o                         
  18  12   3         18.56         -2.25        38.82 o                         
 -19  13   3          4.15        -19.17        33.06 o                         
 -17  13   3         52.23        134.77        35.61 o                         
  -5  13  17       2232.74       2045.21       126.67 o                         
  -5  13  15        866.03        937.15        55.03 o                         
  -9  13   3        685.43        693.54        37.55 o                         
  -7  13   3         21.18         33.25        14.14 o                         
  -5  13   3        381.58        398.31        24.84 o                         
  -3  13   3         37.90         24.78        14.70 o                         
  -1  13   3        586.66        575.62        26.76 o                         
   1  13   3        767.05        853.95        30.59 o                         
   3  13   3         91.20         61.09        13.88 o                         
   5  13   3         21.06         31.98        13.53 o                         
   1  13   7        101.84        231.78        92.43 o                         
   1  13   9       1021.90        920.65        42.58 o                         
   1  13  11        311.33        216.19       101.68 o                         
  11  13   3       1835.61       1850.04        87.87 o                         
  13  13   3        114.87         38.94        33.36 o                         
  -1  13  21        878.66        945.18        90.34 o                         
  -6  14  21         67.34         49.75        55.39 o                         
 -14  14   3        269.06        207.91        36.58 o                         
 -12  14   3        172.41        187.97        32.66 o                         
  -4  14  11       2402.23       2257.33       201.07 o                         
  -4  14   9       3173.05       2995.99        70.50 o                         
  -6  14   3          0.35         11.18        14.16 o                         
  -4  14   3       1224.60       1257.82        39.43 o                         
  -2  14   3         40.32         26.39        13.48 o                         
   0  14   3       1645.41       1640.72        41.75 o                         
   2  14   3       7110.70       6952.73        95.16 o                         
   4  14   3          2.52          9.49        14.10 o                         
   2  14   5       2432.36       2231.80       145.80 o                         
   6  14   3        139.84        156.78        27.79 o                         
   8  14   3        183.99        141.06        28.11 o                         
  10  14   3         14.29        -25.06        25.06 o                         
   0  14  15       1091.07        980.31        58.78 o                         
   0  14  17        258.71        273.37        99.14 o                         
  16  14   3        258.37        459.14        60.54 o                         
 -19  15   3         36.75         43.96        44.47 o                         
 -17  15   3         11.67        -26.48        26.48 o                         
  -5  15  17        340.54        431.48        95.21 o                         
  -5  15  15       1182.35       1111.91        61.72 o                         
  -5  15  13       1269.35       1482.11       186.06 o                         
  -9  15   3         94.12        125.01        26.30 o                         
  -7  15   3         28.62         35.25        17.86 o                         
  -5  15   3       1092.21       1097.79        39.39 o                         
  -3  15   3        381.46        303.81        25.68 o                         
  -1  15   3        462.82        497.31        27.80 o                         
   1  15   3         48.08         37.13        18.82 o                         
   3  15   3          8.12          8.48        17.53 o                         
   5  15   3        189.87        205.78        30.15 o                         
   1  15   7       1561.38       1717.65       155.25 o                         
   1  15   9       3646.84       3791.58        82.81 o                         
   1  15  11         22.57         13.43       102.49 o                         
  11  15   3         64.43         39.02        27.82 o                         
  13  15   3        148.77        111.55        38.99 o                         
  -1  15  21         96.72         30.80        71.55 o                         
  -6  16  21        937.26        971.54        79.42 o                         
  -6  16  19        513.25        764.89       201.67 o                         
 -14  16   3         31.49         10.96        24.59 o                         
 -12  16   3       3194.67       2868.86       100.42 o                         
  -4  16  11       2153.64       2061.32       136.96 o                         
  -4  16   9       3517.98       3256.74        77.25 o                         
  -4  16   3         46.80         64.58        17.44 o                         
  -2  16   3         50.52         31.48        16.80 o                         
   0  16   3         45.90         48.26        20.15 o                         
   2  16   3        313.80        382.80        33.80 o                         
   4  16   3       3829.07       3802.87        91.26 o                         
   6  16   3        794.53        813.26        50.92 o                         
   8  16   3        377.95        406.89        40.06 o                         
   0  16  15         79.79        108.15        49.08 o                         
   0  16  17          2.26        -92.55        92.55 o                         
  16  16   3        454.26        572.15        67.45 o                         
 -17  17   3          3.03        -36.44        36.44 o                         
  -5  17  17        552.23        542.02        94.53 o                         
  -5  17  15        102.53         37.95        40.64 o                         
  -5  17  13       1540.33       1284.30       199.50 o                         
  -9  17   3        278.56        301.19        36.41 o                         
  -7  17   3       2226.40       2191.69        63.70 o                         
  -5  17   3        679.60        579.28        34.83 o                         
  -3  17   3       1005.05        970.24        44.47 o                         
  -1  17   3       7849.46       7888.95       126.21 o                         
   1  17   3       6000.85       6214.14       108.97 o                         
   3  17   3       5351.43       5275.58        98.83 o                         
   5  17   3        426.79        400.14        40.17 o                         
   1  17   7        328.96        208.51       122.65 o                         
   1  17   9       1841.29       1716.01        72.89 o                         
  11  17   3         53.53         67.43        37.09 o                         
  13  17   3         32.41         26.96        35.67 o                         
  -6  18  19        136.39         57.68       216.22 o                         
 -14  18   3        338.82        401.39        52.90 o                         
 -12  18   3         87.88         64.59        37.85 o                         
  -4  18  11       3254.41       3139.25       142.40 o                         
  -4  18   9        315.08        223.73        38.60 o                         
  -4  18   3       7494.17       7568.00       125.09 o                         
  -2  18   3       6986.35       6677.47       116.51 o                         
   0  18   3         37.72         57.17        25.18 o                         
   2  18   3         29.38         18.45        30.69 o                         
   4  18   3         54.51          7.97        26.07 o                         
   6  18   3       5586.19       5058.63       114.24 o                         
   8  18   3         90.59         57.11        30.98 o                         
   0  18  15        147.30        110.95        54.65 o                         
   0  18  17        167.03        134.19        95.40 o                         
  -5  19  17         27.84         -1.12        85.88 o                         
  -5  19  15         33.88         -6.30        38.36 o                         
  -5  19  13         65.00        -80.80       121.82 o                         
  -9  19   3        997.17        957.65        80.70 o                         
  -7  19   3       3266.60       2979.28       101.08 o                         
  -5  19   3        663.38        806.81        59.17 o                         
  -3  19   3        306.58        209.34        32.13 o                         
  -1  19   3       2190.00       2350.60        68.13 o                         
   1  19   3       4981.89       4958.19        99.70 o                         
   3  19   3        253.75        264.66        36.12 o                         
   5  19   3       2745.14       2775.23        85.32 o                         
   1  19   9       1364.46       1277.32        64.85 o                         
   1  19  11       1640.32       1711.67       164.59 o                         
  11  19   3          9.00         42.44        32.92 o                         
  13  19   3         83.59        106.67        44.35 o                         
 -14  20   3         11.71         34.04        48.46 o                         
 -12  20   3         10.45          5.56        41.19 o                         
  -4  20  11       2072.75       2179.10       133.78 o                         
  -4  20   9       1503.82       1382.94        60.07 o                         
  -6  20   3         50.71          9.34        30.69 o                         
  -4  20   3          1.12        -29.09        29.09 o                         
  -2  20   3       1057.25        986.94        58.59 o                         
   0  20   3        355.48        442.37        43.23 o                         
   2  20   3       9616.65       9425.71       183.93 o                         
   4  20   3        560.66        672.42        51.74 o                         
   6  20   3        652.97        679.80        52.45 o                         
   8  20   3        559.60        519.87        56.24 o                         
   0  20  13        185.10       -135.18       153.44 o                         
   0  20  15         52.95         73.36        59.97 o                         
  -5  21  15        261.74        195.68        45.85 o                         
  -5  21  13        241.53        323.86       124.24 o                         
  -9  21   3        419.74        439.53        63.01 o                         
  -7  21   3        215.30        241.81        50.61 o                         
  -5  21   3         86.23        116.84        37.79 o                         
  -3  21   3        272.58        225.02        49.68 o                         
  -1  21   3          0.04         27.69        27.26 o                         
   1  21   3         27.56         11.91        30.30 o                         
   3  21   3       1198.47       1163.06        74.75 o                         
   5  21   3        101.57         79.16        28.38 o                         
   1  21   9        261.94        248.76        50.00 o                         
   1  21  11        463.22        670.27       149.24 o                         
  11  21   3        254.33        262.85        52.30 o                         
 -12  22   3        159.98        123.91        55.33 o                         
  -4  22  11        124.37        102.10        83.62 o                         
  -4  22   9        584.49        359.35        46.39 o                         
  -4  22   7        594.26        605.67       206.63 o                         
  -4  22   3          0.24         55.75        34.82 o                         
  -2  22   3         59.56         30.91        34.39 o                         
   0  22   3        374.53        448.52        51.36 o                         
   2  22   3          6.16         30.48        46.73 o                         
   6  22   3        117.11        136.98        46.76 o                         
   8  22   3        390.39        403.06        66.11 o                         
 -11  23   3         46.98        119.68        74.50 o                         
  -9  23   3          0.01          9.57        45.28 o                         
  -7  23   3        375.44        301.05        61.82 o                         
  -3  23   5        379.65        -59.76       202.50 o                         
  -3  23   3         24.57         79.77        44.14 o                         
  -1  23   3          7.48         37.62        28.35 o                         
  -3  23   1         15.32        -84.25       196.54 o                         
   1  23   3         23.05         42.29        33.92 o                         
   3  23   3        360.56        416.99        53.00 o                         
   5  23   3        235.82        252.03        47.46 o                         
   1  23   9         58.61        123.69        51.18 o                         
   1  23  11        207.21        202.73       120.40 o                         
  -4  24   9         77.36        111.60        69.62 o                         
  -4  24   7        133.01        148.35       231.77 o                         
  -4  24   3         89.33         41.96        41.86 o                         
  -2  24   3        414.27        400.20        64.70 o                         
   0  24   3         67.75        129.42        34.09 o                         
   2  24   3         16.15        165.79        51.97 o                         
   2  24   5         87.11        190.56       140.48 o                         
   6  24   3         28.52         83.79        49.60 o                         
  -3  25   5        245.58        465.51       256.78 o                         
  -3  25   3         38.04         56.74        36.57 o                         
  -3  25   1         77.78         20.96       148.19 o                         
   1  25   3          2.87         -0.25        34.00 o                         
   3  25   3        276.92        515.16        61.96 o                         
 -20   0   4         66.43         96.72        52.25 o                         
 -18   0   4         40.33         -5.89        33.21 o                         
  -6   0  18        154.61        288.51       130.33 o                         
  -6   0  16       4077.31       4077.08       123.53 o                         
 -12   0   4        158.04        208.97        25.94 o                         
 -10   0   4       2782.74       2460.25        64.37 o                         
  -8   0   4       1455.08       1276.53        41.06 o                         
  -6   0   4       2032.75       2073.99        47.41 o                         
  -4   0   6     123455.05     122984.66      2285.09 o                         
  -4   0   4     374790.72     375165.59      4893.48 o                         
  -2   0   4      11119.58      10420.31       148.26 o                         
   0   0   4     313464.59     306618.28      3991.09 o                         
   2   0   4      67369.48      66213.80       870.58 o                         
   4   0   4       7239.26       7077.21       118.10 o                         
   2   0   8      18891.53      17385.64       261.38 o                         
  10   0   4        705.15        780.60        47.13 o                         
  12   0   4          5.13         11.78        20.24 o                         
  14   0   4        312.45        296.66        39.35 o                         
   0   0  20        168.46         84.58        78.22 o                         
   0   0  22       2263.29       2614.20       268.01 o                         
  20   0   4       1851.37       1434.05       141.68 o                         
 -23   1   4         55.05         21.43        41.11 o                         
  -7   1  24         45.14        186.27       109.19 o                         
  -7   1  22        606.03        549.34        50.67 o                         
 -17   1   4        771.19        640.38        46.41 o                         
 -15   1   4       1830.19       1749.80        53.99 o                         
 -13   1   4       3761.43       3656.69        63.12 o                         
 -11   1   4       1103.64       1189.37        33.10 o                         
  -5   1  12       1382.43       1463.80       133.68 o                         
  -5   1  10       9770.56       9719.69       111.89 o                         
  -5   1   4      23842.14      23317.24       227.25 o                         
  -3   1   4     121908.23     119108.45      1092.82 o                         
  -1   1   4       4121.76       4208.27        52.52 o                         
   3   1   2      49469.79      49485.14       464.29 o                         
   3   1   4      33351.53      30691.92       316.80 o                         
   5   1   4        337.64        326.01        17.47 o                         
   7   1   4       2120.33       2141.23        42.79 o                         
   9   1   4        130.83        122.40        15.66 o                         
   1   1  14        788.36        758.62        30.56 o                         
   1   1  16       3395.39       3686.46       240.71 o                         
  15   1   4        192.30        183.85        24.13 o                         
  17   1   4         90.25         43.70        36.21 o                         
 -20   2   4         56.50         42.88        33.50 o                         
 -18   2   4        639.29        608.63        53.25 o                         
  -6   2  18       3733.05       3440.95       177.02 o                         
  -6   2  16       2937.52       3059.09        68.88 o                         
 -12   2   4       6854.28       6274.84        86.70 o                         
 -10   2   4       2554.55       2514.63        45.31 o                         
  -8   2   4       4722.92       4716.62        62.95 o                         
  -4   2   4      65565.12      65811.61       612.67 o                         
  -2   2   4       1104.58       1061.39        19.76 o                         
   0   2   4      22209.94      22417.93       215.43 o                         
   2   2   4      40976.66      38316.83       363.34 o                         
   4   2   4      13306.04      12754.89       136.03 o                         
   2   2   8       6131.08       5803.86        78.08 o                         
   2   2  10       4445.86       5115.05       177.28 o                         
  10   2   4        717.57        761.21        32.26 o                         
  12   2   4         89.28         72.49        16.82 o                         
   0   2  20        457.91        453.84        51.51 o                         
   0   2  22         92.21         51.23        89.76 o                         
  20   2   4          0.00        -20.01        38.95 o                         
 -23   3   4          0.66        -10.46        36.59 o                         
  -7   3  24        497.21        399.89       125.00 o                         
  -7   3  22        299.10        303.56        43.13 o                         
 -15   3   4       1365.44       1235.53        49.62 o                         
 -13   3   4        123.54        188.10        22.77 o                         
  -5   3  12       1393.22       1177.67        50.97 o                         
  -5   3  10      11025.83      11002.72       124.93 o                         
  -5   3   4        420.16        474.67        15.84 o                         
  -3   3   4      15118.07      14411.96       144.75 o                         
  -1   3   4      11814.54      11652.47       118.31 o                         
   3   3   2      63804.44      63595.51       594.68 o                         
   3   3   4        626.70        572.24        18.36 o                         
   5   3   4       2670.75       2418.59        41.58 o                         
   7   3   4       5947.62       5871.20        79.79 o                         
   1   3  14       1643.29       1565.91        49.03 o                         
   1   3  16        525.14        278.65       132.51 o                         
  15   3   4        451.15        451.60        41.85 o                         
  17   3   4        113.01         99.96        28.68 o                         
 -20   4   4       1357.19       1413.08        83.57 o                         
 -18   4   4         19.68         31.84        28.30 o                         
  -6   4  18       3036.17       2923.48       165.29 o                         
  -6   4  16        106.21        155.97        27.03 o                         
 -12   4   4       1301.51       1304.19        41.91 o                         
 -10   4   4       1498.78       1383.18        39.17 o                         
  -8   4   4       5771.92       5903.91        84.51 o                         
  -6   4   4       1106.04       1090.11        22.83 o                         
  -4   4   4       4563.35       4181.83        52.99 o                         
  -2   4   4       2963.03       3090.67        41.33 o                         
   0   4   4      13709.12      13331.00       147.24 o                         
   2   4   4       6114.67       5858.67        69.69 o                         
   4   4   4        892.79        802.28        22.41 o                         
   2   4   8       4912.48       4922.40        70.19 o                         
  10   4   4         63.62         63.98        14.42 o                         
  12   4   4        856.80        750.71        35.08 o                         
   0   4  20       1822.79       1922.67        87.76 o                         
   0   4  22        426.29        494.65        87.77 o                         
  20   4   4        405.99        528.41        68.91 o                         
 -23   5   4        294.17        250.15        85.96 o                         
  -7   5  24        941.24       1185.27       149.88 o                         
  -7   5  22       2237.01       2272.53       103.51 o                         
 -17   5   4        135.49        171.09        31.85 o                         
 -15   5   4       1854.90       1953.60        65.83 o                         
 -13   5   4          0.56          4.85        16.79 o                         
  -5   5  12       1426.81       1381.46       138.82 o                         
  -5   5  10        777.95        813.97        27.25 o                         
  -7   5   4         52.39         44.09        13.34 o                         
  -5   5   4       7820.10       7618.80        87.92 o                         
  -3   5   4          8.94          8.46         6.31 o                         
  -1   5   4        713.93        601.80        20.26 o                         
   3   5   2        749.93        704.89        18.35 o                         
   3   5   4        347.35        280.48        14.38 o                         
   5   5   4       2577.63       2369.08        42.08 o                         
   7   5   4        877.29        799.90        26.94 o                         
   9   5   4        123.88        111.59        15.07 o                         
   1   5  14        190.98        153.86        30.35 o                         
   1   5  16        773.68        688.13       104.75 o                         
  15   5   4       1508.58       1313.04        65.84 o                         
  17   5   4        555.21        573.75        57.01 o                         
 -20   6   4        703.70        649.02        61.87 o                         
 -18   6   4       2447.99       2354.08        90.55 o                         
  -6   6  18       1373.12       1524.12       133.12 o                         
  -6   6  16       1094.34       1271.37        45.70 o                         
 -12   6   4        187.45        252.35        24.07 o                         
  -6   6  14        731.16        930.07       135.49 o                         
 -10   6   4        259.60        245.10        21.44 o                         
  -8   6   4       1213.30       1288.93        36.23 o                         
  -6   6   4        515.40        525.54        20.75 o                         
  -4   6   4        111.02         72.05        11.54 o                         
  -2   6   4        536.66        560.45        17.97 o                         
   0   6   4         15.29         21.25         8.70 o                         
   2   6   4       1724.97       1825.75        32.59 o                         
   4   6   4       1578.65       1479.83        32.08 o                         
   2   6   8        921.75       1184.65        32.61 o                         
   8   6   4       2719.11       3086.43        61.56 o                         
  10   6   4        253.04        182.82        17.71 o                         
  12   6   4        128.37        170.10        23.68 o                         
  14   6   4        798.87        824.10        52.28 o                         
   0   6  20       2076.85       2264.64        95.20 o                         
   0   6  22        744.03        707.05        95.27 o                         
  20   6   4          0.97         -9.18        39.74 o                         
  -7   7  24        734.21       1041.58       144.27 o                         
  -7   7  22        172.11        191.69        53.94 o                         
 -15   7   4        448.63        479.89        41.37 o                         
 -13   7   4        693.03        836.98        47.45 o                         
  -5   7  12       2131.02       2341.40        94.96 o                         
  -5   7  10       2229.83       2274.34        44.75 o                         
  -7   7   4      13389.44      13632.11       149.61 o                         
  -5   7   4        580.91        611.49        23.27 o                         
  -3   7   4        266.65        314.81        16.61 o                         
  -1   7   4        645.78        664.57        25.48 o                         
   3   7   2       3803.96       3735.52        54.98 o                         
   3   7   4       4844.55       4627.63        63.54 o                         
   5   7   4         76.18         19.71        10.81 o                         
   7   7   4          6.80          7.01         9.02 o                         
   9   7   4          0.01         14.88        14.41 o                         
   1   7  14        858.20        821.40        41.49 o                         
   1   7  16         44.09         26.90        70.61 o                         
  15   7   4        639.63        620.64        48.75 o                         
  17   7   4          1.91          0.46        26.32 o                         
 -20   8   4        405.83        422.21        54.23 o                         
 -18   8   4        161.46        113.39        30.73 o                         
  -6   8  18        526.85        510.34       103.17 o                         
  -6   8  16       1085.13       1160.56        46.63 o                         
  -6   8  14        582.33        422.95        79.15 o                         
 -10   8   4       3387.69       3352.68        63.61 o                         
  -8   8   4       4877.78       5007.57        70.41 o                         
  -6   8   4         70.86         71.27        13.63 o                         
  -4   8   4         66.49        142.59        17.05 o                         
  -2   8   4          3.81         14.35         9.61 o                         
   0   8   4      13911.46      15584.17       179.77 o                         
   2   8   4          0.15         -8.71         8.71 o                         
   4   8   4       6666.70       6839.01        92.17 o                         
   2   8   8       2208.61       2272.83        43.64 o                         
   8   8   4        919.03        938.24        37.34 o                         
  10   8   4       4339.10       4134.74        79.69 o                         
  12   8   4          2.93         11.73        19.07 o                         
  14   8   4      11670.03      11254.72       187.17 o                         
   0   8  20        311.20        279.96        57.00 o                         
   0   8  22         13.03         53.07        77.90 o                         
  -7   9  24        156.33        172.60       106.43 o                         
  -7   9  22        929.67        909.02        71.20 o                         
 -15   9   4          9.46         36.33        25.22 o                         
 -13   9   4         51.07          7.10        23.34 o                         
  -5   9  12       2196.92       2002.13       175.79 o                         
  -5   9  10       6454.44       6998.12        93.75 o                         
  -7   9   4       8463.11       8864.23       108.95 o                         
  -5   9   4       1875.97       2117.57        42.48 o                         
  -3   9   4      20767.77      22849.18       234.29 o                         
  -1   9   4        137.59         96.72        12.07 o                         
   3   9   2       4910.40       5414.66        72.25 o                         
   3   9   4       8137.63       8736.87       275.78 o                         
   5   9   4       5689.50       5130.84        72.97 o                         
   7   9   4       1874.45       1721.43        45.74 o                         
   9   9   4        863.04        784.75        37.76 o                         
   1   9  14       1428.06       1494.20        61.66 o                         
   1   9  16       2461.32       3015.52       127.84 o                         
  15   9   4       1749.43       1799.22        79.51 o                         
  17   9   4          9.84         14.07        26.04 o                         
 -20  10   4          0.19        -33.21        33.21 o                         
 -18  10   4        861.92        862.55        61.35 o                         
  -6  10  18        447.37        243.20       107.15 o                         
  -6  10  16       3446.76       3266.78        86.23 o                         
 -12  10   4       2786.52       2802.15        76.64 o                         
 -10  10   4        133.89        164.81        19.18 o                         
  -8  10   4       2124.69       2359.62        46.29 o                         
  -6  10   4        559.94        671.40        27.52 o                         
  -4  10   4      15606.37      17856.89       190.89 o                         
  -2  10   4        117.84        151.42        15.56 o                         
   0  10   4       5760.39       5987.54        89.60 o                         
   2  10   4        237.25        336.89        23.39 o                         
   4  10   4         40.46         56.46        12.31 o                         
   2  10   6       1331.30       1274.58       105.72 o                         
   2  10   8        877.67       1017.98        38.36 o                         
   8  10   4        307.81        306.26        26.14 o                         
  10  10   4        223.34        199.24        25.51 o                         
  12  10   4         15.38         -0.63        23.66 o                         
   0  10  20        105.24        150.22        55.16 o                         
   0  10  22         52.77        124.41        80.68 o                         
  -7  11  24        450.30        367.09       103.17 o                         
  -7  11  22       1005.44       1009.55        74.85 o                         
 -15  11   4          0.29         16.57        25.69 o                         
 -13  11   4       1965.38       2012.09        69.71 o                         
  -5  11  10       1694.96       1932.18        43.87 o                         
  -7  11   4       3147.62       3083.38        55.62 o                         
  -5  11   4        437.97        475.25        24.86 o                         
  -3  11   4       1577.51       1533.45        36.53 o                         
  -1  11   4       1090.65       1175.33        31.02 o                         
   3  11   2       2705.84       2659.22        47.45 o                         
   3  11   4       2420.59       2390.64       121.50 o                         
   5  11   4        105.02        110.25        14.74 o                         
   7  11   4        973.83       1145.15        40.22 o                         
   9  11   4       2016.72       2030.78        55.85 o                         
   1  11  14       3434.62       3623.60        93.57 o                         
   1  11  16        155.81         94.86        73.81 o                         
  15  11   4       1353.36       1465.68        85.44 o                         
  17  11   4          3.13         -9.95        36.07 o                         
 -20  12   4         74.18         87.44        33.11 o                         
 -18  12   4        131.98        140.76        36.70 o                         
  -6  12  18        178.76        141.34        71.95 o                         
  -6  12  16        117.77        171.02        37.36 o                         
 -12  12   4        131.99        161.02        29.37 o                         
 -10  12   4        102.64         97.68        23.70 o                         
  -8  12   4       1162.46       1158.64        36.56 o                         
  -6  12   4       3784.15       3584.22        62.22 o                         
  -4  12   4        198.02        264.18        20.51 o                         
  -2  12   4        775.95        903.15        31.32 o                         
   0  12   4        492.05        597.39        24.04 o                         
   2  12   4        297.34        289.54        17.24 o                         
   4  12   4        160.01        210.28        17.36 o                         
   2  12   8       1007.21        955.10        40.61 o                         
   8  12   4       1057.45       1096.89        42.33 o                         
   2  12  10       4440.05       4491.19       214.11 o                         
  10  12   4        986.55       1102.71        48.64 o                         
  12  12   4        668.94        599.71        56.40 o                         
   0  12  20        178.79        185.56        53.89 o                         
   0  12  22        667.07        898.02       130.22 o                         
  -7  13  22        629.70        712.04        70.06 o                         
 -15  13   4       1480.57       1414.21        72.50 o                         
 -13  13   4         28.45          4.32        24.57 o                         
  -5  13  12        566.98        753.07       153.58 o                         
  -5  13  10       6960.91       6885.76       112.24 o                         
  -7  13   4        886.42        851.02        34.72 o                         
  -5  13   4        450.49        454.62        26.50 o                         
  -3  13   4       1224.96       1407.84        37.93 o                         
  -1  13   4       1080.69       1102.24        33.74 o                         
   3  13   2        648.23        678.46        27.24 o                         
   3  13   4       2158.62       2144.24       123.48 o                         
   5  13   4        328.58        273.78        22.32 o                         
   7  13   4        665.68        693.96        45.28 o                         
   9  13   4        632.88        674.98        45.64 o                         
   1  13  14         47.64         18.76        38.60 o                         
   1  13  16        521.43        349.45        69.46 o                         
  15  13   4        687.09        782.93        70.10 o                         
  17  13   4          5.55        -20.13        39.10 o                         
 -18  14   4         34.05         25.29        33.55 o                         
  -6  14  18        108.30        193.97        93.56 o                         
  -6  14  16        545.95        660.59        51.38 o                         
 -10  14   4        578.14        550.44        42.36 o                         
  -8  14   4        145.50        151.48        23.40 o                         
  -6  14   4         77.52         62.98        16.86 o                         
  -4  14   4       2878.36       3143.16        59.39 o                         
  -2  14   4       1574.83       1473.17        40.19 o                         
   0  14   4         40.04         30.33        13.08 o                         
   2  14   4          2.36         -4.95        16.06 o                         
   2  14   6       1987.02       2077.81       147.53 o                         
   2  14   8        722.04        664.41        40.45 o                         
   2  14  10        714.83        722.61       110.41 o                         
  10  14   4         30.98         24.16        30.67 o                         
  12  14   4          0.39          7.81        32.05 o                         
   0  14  20        571.59        469.81        78.85 o                         
  -7  15  22       1067.86       1151.07        83.49 o                         
  -7  15  20         46.18        223.16       143.85 o                         
 -15  15   4        140.89         98.28        33.91 o                         
 -13  15   4        603.36        544.07        47.09 o                         
  -5  15  12        227.72        253.97        98.80 o                         
  -5  15  10        182.92        152.94        32.42 o                         
  -7  15   4       1304.75       1395.50        43.81 o                         
  -5  15   4          7.32          0.21        14.63 o                         
  -3  15   4        926.78        903.60        36.70 o                         
  -1  15   4        566.42        516.69        33.45 o                         
   3  15   2       1397.83       1380.07        39.62 o                         
   3  15   4         67.00         46.06        19.24 o                         
   5  15   4       5950.40       5893.52       116.16 o                         
   7  15   4         89.52         85.66        27.76 o                         
   9  15   4       1639.98       1550.30        67.22 o                         
   1  15  14         30.21         27.12        46.59 o                         
   1  15  16       1083.55       1003.83       115.25 o                         
  15  15   4        249.92        273.47        47.21 o                         
 -18  16   4         47.12         77.72        42.56 o                         
  -6  16  18         69.92        -63.71        92.50 o                         
  -6  16  16        606.72        604.01        54.75 o                         
 -10  16   4        589.45        595.50        45.78 o                         
  -8  16   4       4741.81       4821.33        93.24 o                         
  -6  16   4       1191.22       1155.11        43.83 o                         
  -4  16   4          2.41         30.61        20.47 o                         
  -2  16   4       2844.55       2632.36        65.36 o                         
   0  16   4       2562.74       2590.47        64.62 o                         
   2  16   4       9287.77       8937.54       136.75 o                         
   4  16   4        288.24        375.91        38.65 o                         
   2  16   6       5713.43       5253.22       248.23 o                         
   2  16   8        578.87        559.26        51.90 o                         
  10  16   4          0.52        -13.01        30.20 o                         
  12  16   4        363.54        355.12        48.44 o                         
   0  16  20        236.37        141.75        87.24 o                         
  -7  17  20         22.35        262.21       188.63 o                         
 -15  17   4         19.19         -5.61        34.30 o                         
 -13  17   4        814.67        736.77        62.96 o                         
  -5  17  12       2402.96       2264.17       159.83 o                         
  -5  17  10       1491.81       1425.94        58.37 o                         
  -5  17   4        167.36        161.62        26.45 o                         
  -3  17   4       5189.90       5523.46       101.39 o                         
  -1  17   4         24.65        -15.10        20.20 o                         
   3  17   2       5847.00       5472.66        98.66 o                         
   3  17   4       1004.05       1268.68        61.78 o                         
   5  17   4       1783.16       1738.59        70.39 o                         
   7  17   4         33.16         51.99        28.35 o                         
   9  17   4        171.54        156.68        40.78 o                         
   1  17  14        171.84        285.66        56.73 o                         
   1  17  16         14.67        -21.86        84.10 o                         
  15  17   4         24.63        -37.86        37.86 o                         
  -6  18  18        191.63        251.00       111.87 o                         
  -6  18  16        188.78        210.17        47.10 o                         
  -6  18  14        475.38        672.39       196.24 o                         
 -10  18   4         27.98         47.21        22.50 o                         
  -8  18   4        133.79         89.73        33.13 o                         
  -6  18   4        923.07        911.81        54.84 o                         
  -4  18   4        513.29        408.96        37.92 o                         
  -2  18   4         48.93         39.63        24.39 o                         
   0  18   4        651.54        563.49        40.68 o                         
   2  18   4         51.13         65.06        24.02 o                         
   4  18   4        864.88        830.32        53.45 o                         
   2  18   8        670.44        675.44        53.31 o                         
  10  18   4         11.33         14.63        33.94 o                         
  12  18   4         35.87         46.54        37.95 o                         
 -15  19   4        150.57         69.72        41.83 o                         
 -13  19   4         35.54         -4.00        35.02 o                         
  -5  19  12       2364.43       2366.62       171.24 o                         
  -5  19  10        434.35        410.86        45.13 o                         
  -7  19   4       1691.38       1670.84        89.97 o                         
  -5  19   4       3468.52       3461.65       103.26 o                         
  -3  19   4       1190.64       1156.97        55.31 o                         
  -1  19   4       1920.74       1925.63        63.46 o                         
   3  19   2       1234.71       1219.00        57.54 o                         
   3  19   4         77.21        120.42        32.54 o                         
   5  19   4        239.17        255.52        37.41 o                         
   7  19   4         46.69         21.40        27.93 o                         
   1  19  12        149.97        -13.59       156.54 o                         
   1  19  14        172.27        146.51        57.69 o                         
   1  19  16         45.60         16.19       100.63 o                         
  -6  20  16         90.12        127.91        52.17 o                         
  -6  20  14         39.84       -127.46       127.46 o                         
 -10  20   4        674.01        685.00        74.36 o                         
  -8  20   4        292.33        301.06        52.41 o                         
  -6  20   4       1447.65       1550.64        82.11 o                         
  -4  20   4        205.63        204.64        45.90 o                         
  -2  20   4          0.27         -5.26        19.44 o                         
   0  20   4       1258.24       1147.26        56.33 o                         
   2  20   4        858.76        850.79        54.90 o                         
   4  20   4         89.80         55.34        28.78 o                         
   2  20   8       1367.36       1492.22        69.93 o                         
   2  20  10        371.28        513.38       134.40 o                         
  10  20   4        102.28        117.12        42.91 o                         
  12  20   4         39.09         19.24        38.05 o                         
 -13  21   4        134.51        221.44        59.33 o                         
  -5  21  12        327.20        321.55       105.22 o                         
  -5  21  10        202.45        154.60        36.81 o                         
  -5  21   8        686.54        609.30       136.44 o                         
  -7  21   4        911.54        798.41        76.86 o                         
  -5  21   4        149.52        118.41        37.47 o                         
  -3  21   4         75.25         29.74        25.89 o                         
  -1  21   4         68.29         33.04        26.87 o                         
   3  21   2        104.77         61.78        47.15 o                         
   3  21   4        128.26        155.50        29.09 o                         
   5  21   4         40.83         80.98        32.51 o                         
   7  21   4          6.31         13.00        35.24 o                         
   1  21  12        685.26        702.01       202.62 o                         
   1  21  14         60.81        -22.63        63.90 o                         
  -6  22  14         53.74        168.03       243.75 o                         
 -10  22   4        183.16        135.24        49.45 o                         
  -8  22   4        172.14        177.68        52.07 o                         
  -4  22   6        895.34        636.04       219.23 o                         
  -4  22   4       2043.37       1915.38        83.47 o                         
  -2  22   4        175.00        188.79        29.55 o                         
  -4  22   2        147.29        101.97       189.64 o                         
   0  22   4        176.98        167.85        41.27 o                         
   2  22   4          0.89        -20.71        31.09 o                         
   4  22   4          0.48         -7.66        27.74 o                         
   2  22   8        152.75        161.13        49.53 o                         
   2  22  10         53.47        241.14       115.85 o                         
  10  22   4         23.60        -20.85        35.50 o                         
  -5  23  12        334.48        -30.45       236.39 o                         
  -5  23  10        660.66        978.96       122.55 o                         
  -5  23   8        387.99        245.57       144.35 o                         
  -5  23   4         18.35         39.71        38.90 o                         
  -3  23   4        165.18        196.21        44.93 o                         
  -1  23   4         62.81         18.80        28.88 o                         
   3  23   2         56.10         10.91        47.31 o                         
   3  23   4         27.41         35.44        37.28 o                         
   5  23   4         37.07         73.78        40.20 o                         
   7  23   4        218.95        241.19        57.16 o                         
  -8  24   4         72.94        111.05        53.13 o                         
  -4  24   6        754.51        628.18       260.70 o                         
  -4  24   4        288.15        479.25        61.94 o                         
  -4  24   2        127.24        200.08       218.22 o                         
   0  24   4          0.00        -28.90        28.90 o                         
   2  24   4         51.14         62.30        38.69 o                         
   4  24   4        850.97        881.42        72.48 o                         
   2  24   8        165.63        293.75        65.13 o                         
  -5  25   4        286.02        156.04        58.98 o                         
  -3  25   4        122.85        229.54        59.80 o                         
  -1  25   4         26.89         -2.66        43.89 o                         
   3  25   2        133.70        184.03        57.76 o                         
   3  25   4        929.52       1353.74       204.65 o                         
 -21   1   5          2.98         10.99        35.42 o                         
 -19   1   5          3.48         14.77        28.84 o                         
  -7   1  19       2187.70       2170.16       152.07 o                         
  -7   1  17       5784.00       5710.25       110.40 o                         
 -13   1   5        249.29        356.54        23.27 o                         
 -11   1   5          4.98          2.85        11.72 o                         
  -9   1   5        521.96        449.35        21.65 o                         
  -7   1   5      15731.91      15367.10       160.48 o                         
  -5   1   7      12613.98      12194.09       380.74 o                         
  -5   1   5     168170.16     164675.34      1516.84 o                         
  -3   1   5      25938.90      26251.15       252.04 o                         
  -1   1   5      17136.50      16152.02       171.70 o                         
   1   1   5      90395.41      89329.27       825.74 o                         
   3   1   5        141.86        173.78        16.21 o                         
   3   1   7      16807.60      16835.20       179.72 o                         
   7   1   5       3674.02       3539.80        58.60 o                         
   9   1   5       1698.44       1634.98        41.00 o                         
  11   1   5        645.03        532.17        30.12 o                         
  13   1   5       1114.39       1063.12        43.61 o                         
   1   1  19        761.45        951.00        65.48 o                         
   1   1  21        251.26        153.31       106.39 o                         
  19   1   5       1016.75        952.17        83.40 o                         
  -8   2  25          9.13         47.72        87.77 o                         
  -8   2  23         54.58         72.78        40.21 o                         
 -16   2   5        299.14        322.98        31.53 o                         
 -14   2   5        447.76        457.92        32.12 o                         
  -6   2  13       2417.08       2677.85        90.64 o                         
  -6   2  11       8018.87       9020.72       115.32 o                         
  -6   2   5        947.06        810.52        20.80 o                         
  -4   2   5      13459.35      13070.33       134.20 o                         
  -2   2   5       3313.53       3609.00        45.13 o                         
   4   2   1      92434.23      90943.98       843.50 o                         
   2   2   5       1343.76       1479.46        27.73 o                         
   4   2   5      10608.75      10493.05       117.56 o                         
   6   2   5       4373.80       4276.74        63.99 o                         
   8   2   5      11937.04      12577.40       147.19 o                         
   2   2  13       1225.66       1367.19        39.31 o                         
  14   2   5        282.76        267.73        29.98 o                         
  16   2   5        267.27        268.30        40.20 o                         
  18   2   5         41.04         54.84        39.25 o                         
   0   2  25        992.33       1168.88        98.05 o                         
 -21   3   5        679.54        708.30        64.67 o                         
 -19   3   5        325.27        272.20        43.22 o                         
  -7   3  19        291.39        188.02        95.34 o                         
  -7   3  17        987.82        921.48        50.43 o                         
 -11   3   5       2107.27       2171.19        50.45 o                         
  -9   3   5        315.68        268.32        21.83 o                         
  -5   3   7       1601.98       1524.14        90.15 o                         
  -5   3   5       3859.28       3628.29        48.61 o                         
  -3   3   5      11479.87      11287.36       117.85 o                         
  -1   3   5      33802.79      34321.61       326.41 o                         
   1   3   5         99.05         54.67         8.00 o                         
   3   3   5       3988.74       3952.86        54.50 o                         
   3   3   7      40921.52      41707.95       470.60 o                         
   9   3   5        235.56        309.07        21.94 o                         
  11   3   5       2393.80       2547.31        55.47 o                         
   1   3  19       3658.84       3871.60       102.46 o                         
   1   3  21        855.54        812.27       109.35 o                         
  19   3   5        175.21        224.33        52.08 o                         
  -8   4  25        565.00        663.97       142.24 o                         
  -8   4  23       1603.30       1663.92        71.06 o                         
 -18   4   5         66.32         55.53        29.12 o                         
 -16   4   5       1364.65       1388.73        61.25 o                         
 -14   4   5         12.93        -17.51        17.51 o                         
  -6   4  13       3395.00       3557.91       108.24 o                         
  -6   4  11        438.46        497.45        23.16 o                         
  -8   4   5        924.57       1155.97        34.83 o                         
  -6   4   9       2791.26       2979.41       137.82 o                         
  -6   4   5       2586.73       2477.98        39.73 o                         
  -4   4   5        840.67        884.36        21.10 o                         
  -2   4   5      17745.63      16409.16       165.24 o                         
   4   4   1      11859.37      10905.47       125.54 o                         
   2   4   5        517.93        487.89        17.96 o                         
   4   4   5       1632.35       1432.46        31.81 o                         
   6   4   5      15517.52      15606.87       170.78 o                         
   8   4   5        911.26        844.51        30.93 o                         
   2   4  13        592.22        518.46        28.56 o                         
   2   4  15       3208.70       3287.98       183.84 o                         
  14   4   5       1012.12       1082.26        58.71 o                         
  16   4   5       1045.22       1021.87        61.14 o                         
   0   4  25        540.93        621.65        79.31 o                         
 -23   5   5        523.88        606.73        73.97 o                         
 -21   5   5         17.44        -30.27        30.27 o                         
 -19   5   5        119.44         33.88        33.64 o                         
  -7   5  19        552.97        569.59        80.10 o                         
  -7   5  17       1300.53       1359.65        48.39 o                         
  -7   5  15        565.40        667.46       134.30 o                         
 -11   5   5        833.56        788.01        35.20 o                         
  -9   5   5       3065.05       3065.90        58.26 o                         
  -7   5   5       1008.33        779.49        22.89 o                         
  -5   5   5      10548.84      10181.52       112.31 o                         
  -3   5   5       2236.29       2168.25        35.10 o                         
  -1   5   5       1667.26       1778.55        29.39 o                         
   1   5   5       2173.55       2192.36        35.32 o                         
   3   5   5       4170.81       3963.44        56.54 o                         
   3   5   7       8339.13       8720.77       116.34 o                         
   7   5   5        119.02        127.31        14.95 o                         
   9   5   5         65.82         30.99        12.95 o                         
  11   5   5          0.27         -0.07        15.74 o                         
   1   5  19       3572.54       3644.45       113.87 o                         
   1   5  21        185.30        310.96        84.89 o                         
  19   5   5         37.22         21.09        40.95 o                         
  -8   6  25         10.03         59.36       120.75 o                         
  -8   6  23        289.38        280.67        60.97 o                         
 -18   6   5       1287.52       1245.29        73.62 o                         
 -16   6   5        172.81        213.62        32.63 o                         
 -14   6   5        859.08        897.20        44.51 o                         
  -6   6  13       1296.57       1313.71        85.39 o                         
  -6   6  11       2326.52       2226.11        45.55 o                         
  -8   6   5        133.03         99.82        16.42 o                         
  -6   6   5        228.35        294.86        17.42 o                         
  -4   6   5        131.27        219.29        14.81 o                         
  -2   6   5       8800.92       8957.24       100.36 o                         
   4   6   1      13481.87      12566.48       133.62 o                         
   2   6   5       4083.89       3818.03        54.07 o                         
   4   6   5        246.21        226.18        16.69 o                         
   6   6   5        158.64        136.62        15.06 o                         
   8   6   5       1058.75       1026.42        32.90 o                         
   2   6  13       1846.39       1952.65        55.18 o                         
   2   6  15       1304.37       1428.62       109.66 o                         
  14   6   5       4591.46       4277.23       102.93 o                         
  16   6   5          0.00         18.05        25.99 o                         
 -21   7   5        946.78        964.10        75.50 o                         
 -19   7   5        648.21        686.75        61.71 o                         
  -7   7  19       2315.76       2327.24       161.88 o                         
  -7   7  17       3763.74       3993.94        82.39 o                         
 -11   7   5       4663.53       4548.77        79.32 o                         
  -9   7   5          0.64          1.35        12.75 o                         
  -7   7   5        771.98        823.27        26.46 o                         
  -5   7   5       1400.56       1388.44        32.04 o                         
  -3   7   5          0.14         -8.37         8.37 o                         
  -1   7   5       1512.98       1442.84        35.18 o                         
   1   7   5       2623.55       2948.41        53.04 o                         
   3   7   5        332.04        299.79        17.69 o                         
   3   7   7       1360.62       1527.88        41.64 o                         
   7   7   5        172.04        189.14        16.44 o                         
   9   7   5       3032.27       3174.04        66.88 o                         
  11   7   5       3752.76       3652.37        77.49 o                         
  13   7   5       3097.57       3123.10        85.62 o                         
   1   7  19        514.06        549.44        62.69 o                         
   1   7  21        306.40        273.21        81.41 o                         
  19   7   5         16.20        -18.35        34.18 o                         
  -8   8  25        550.94        640.03       143.37 o                         
  -8   8  23       1491.01       1753.55        88.93 o                         
 -16   8   5        105.65        113.54        29.81 o                         
 -14   8   5       1277.35       1187.99        58.71 o                         
  -6   8  13         61.12          5.13        73.40 o                         
  -6   8  11        171.45        132.35        18.92 o                         
  -8   8   5        619.66        823.33        27.92 o                         
  -6   8   5        166.76        105.08        14.84 o                         
  -4   8   5      15301.88      15662.39       168.13 o                         
  -2   8   5      18936.41      19493.47       201.46 o                         
   4   8   1        145.29        128.25        16.17 o                         
   4   8   5       1084.65        957.16        28.83 o                         
   6   8   5        879.52        835.93        28.22 o                         
   8   8   5          7.76         27.71        15.00 o                         
   2   8  13        431.44        456.23        43.12 o                         
   2   8  15       2467.87       2532.81       117.04 o                         
  14   8   5        608.31        636.09        48.12 o                         
  16   8   5          6.80         -8.87        25.99 o                         
 -21   9   5       1250.52       1478.91        93.57 o                         
 -19   9   5       1632.64       1665.17        92.47 o                         
  -7   9  19        453.94        465.52       111.91 o                         
  -7   9  17       3031.63       2839.87        80.78 o                         
 -13   9   5         39.14         36.57        23.49 o                         
 -11   9   5        739.97        711.50        34.15 o                         
  -9   9   5         73.41         69.93        12.40 o                         
  -7   9   5       5292.32       5610.79        78.60 o                         
  -5   9   5        385.31        320.35        20.85 o                         
  -3   9   5       1042.21       1074.28        30.13 o                         
  -1   9   5        107.78         56.42        15.36 o                         
   1   9   5      11564.94      12464.18       154.11 o                         
   3   9   5        582.57        616.37        23.37 o                         
   3   9   7       3160.97       3378.49        56.26 o                         
   7   9   5         14.52         20.21        10.35 o                         
   9   9   5       2465.68       2543.79        61.27 o                         
  11   9   5       8802.76       8909.14       137.56 o                         
   1   9  19       2644.61       2542.64        99.98 o                         
   1   9  21        185.60        235.51        80.90 o                         
  19   9   5        178.46        200.83        42.80 o                         
  -8  10  23       1126.08       1201.83        81.46 o                         
  -8  10  21       2622.74       3286.69       261.40 o                         
 -16  10   5       1013.85       1264.99        67.91 o                         
 -14  10   5         28.97         41.64        25.22 o                         
  -6  10  13       2167.56       2052.11       189.46 o                         
  -6  10  11       1927.53       1993.18        46.18 o                         
  -8  10   5       6455.36       6665.20        91.09 o                         
  -6  10   5       1724.10       1833.22        40.91 o                         
  -4  10   5          0.02          2.31        11.08 o                         
  -2  10   5        163.79        319.34        18.58 o                         
   4  10   1       6289.27       7172.91        90.92 o                         
   4  10   3       3887.07       4078.05       150.54 o                         
   4  10   5       5963.90       5863.21        81.44 o                         
   6  10   5         69.62         55.79        12.75 o                         
   8  10   5       3835.48       3748.49        74.59 o                         
   2  10  13       1587.54       1628.56        63.92 o                         
   2  10  15       3093.39       2701.60       122.47 o                         
  14  10   5        283.19        320.98        45.82 o                         
  16  10   5          5.48        -30.97        30.97 o                         
 -21  11   5        285.51        237.38        53.89 o                         
 -19  11   5        421.12        408.88        44.29 o                         
  -7  11  19        476.25        580.42        96.39 o                         
  -7  11  17       3346.88       3339.38        90.04 o                         
 -11  11   5        507.24        527.17        39.84 o                         
  -9  11   5         31.80         59.71        14.50 o                         
  -7  11   5       4336.54       4367.94        69.46 o                         
  -5  11   5       1070.72        981.84        30.99 o                         
  -3  11   5         35.99         15.48        12.03 o                         
  -1  11   5       2719.08       2936.12        59.69 o                         
   1  11   5        191.10        168.69        20.26 o                         
   3  11   5        541.71        659.09        32.52 o                         
   3  11   7        988.66        964.94        38.27 o                         
   7  11   5        262.16        221.77        23.82 o                         
   9  11   5        100.78        121.05        22.01 o                         
  11  11   5          7.19        -21.51        21.51 o                         
   1  11  19        872.84       1116.13        87.56 o                         
   1  11  21         42.24        103.15       104.21 o                         
  -8  12  23        841.60        900.78        76.31 o                         
 -16  12   5       1236.84       1140.40        66.35 o                         
 -14  12   5        375.73        408.85        41.34 o                         
  -6  12  11       2150.99       2274.21        59.89 o                         
  -8  12   5       1364.02       1418.01        40.01 o                         
  -6  12   5        554.21        522.11        27.11 o                         
  -4  12   5        241.51        325.84        25.06 o                         
  -2  12   5        138.61        202.94        17.45 o                         
   4  12   1       1833.64       1878.38        40.72 o                         
   4  12   3        175.81        219.68        63.56 o                         
   4  12   5          5.82         22.29        10.91 o                         
   6  12   5        801.28        770.65        35.40 o                         
   8  12   5        218.83        174.65        28.59 o                         
   2  12  13         74.48         28.70        37.69 o                         
   2  12  15        681.64        379.79        69.64 o                         
  14  12   5         20.83        -17.27        33.20 o                         
  16  12   5         85.32        100.07        41.96 o                         
 -19  13   5          2.03          1.41        31.96 o                         
  -7  13  19       3028.95       2779.72       147.73 o                         
  -7  13  17       2516.43       2586.92        82.83 o                         
 -11  13   5        472.98        440.23        38.92 o                         
  -9  13   5          0.00        -16.04        16.04 o                         
  -7  13   5         35.69         42.15        14.82 o                         
  -5  13   5       1097.91       1163.54        36.17 o                         
  -3  13   5          3.11         13.54        12.18 o                         
  -1  13   5        110.06        143.53        20.63 o                         
   1  13   5        838.93        892.93        40.75 o                         
   3  13   5        318.15        331.42        26.01 o                         
   3  13   7       3211.90       3242.18        70.73 o                         
   7  13   5          4.38          6.33        19.49 o                         
   3  13   9       2571.78       2527.29       156.85 o                         
   9  13   5          3.45          7.73        23.22 o                         
  11  13   5        665.10        690.67        59.14 o                         
   1  13  19        416.66        460.40        74.55 o                         
   1  13  21         39.44        157.36       112.91 o                         
 -16  14   5        616.20        696.04        56.80 o                         
 -14  14   5         12.67         53.79        28.61 o                         
  -6  14  13        471.92        421.89       157.73 o                         
  -6  14  11       2144.99       1967.82        59.69 o                         
  -8  14   5         82.01        106.12        18.86 o                         
  -6  14   5       2877.72       2949.87        59.91 o                         
  -4  14   5         44.81         32.63        15.55 o                         
  -2  14   5        111.22        120.32        16.46 o                         
   4  14   1        676.29        686.84        29.91 o                         
   4  14   5       7798.83       7683.32       120.02 o                         
   6  14   5          0.27        -15.40        20.83 o                         
   8  14   5       1678.25       1788.62        70.56 o                         
   2  14  13       1037.15        912.45        64.73 o                         
   2  14  15         88.41         51.93       108.54 o                         
  14  14   5        377.86        402.11        55.24 o                         
  16  14   5        109.25        191.20        49.92 o                         
 -19  15   5         61.44         30.98        31.77 o                         
  -7  15  19        420.87        304.03       101.78 o                         
  -7  15  17        340.56        392.04        47.68 o                         
 -11  15   5        107.72        120.20        30.98 o                         
  -9  15   5         77.92         53.80        24.63 o                         
  -7  15   5        714.18        672.63        34.49 o                         
  -5  15   5          6.04         47.13        20.10 o                         
  -3  15   5        131.63        159.62        23.51 o                         
  -1  15   5        361.95        379.05        30.13 o                         
   1  15   5       1760.65       1786.10        54.15 o                         
   3  15   5          6.37        -84.74        84.74 o                         
   3  15   7       1533.48       1429.78        65.00 o                         
   7  15   5         33.73          4.87        24.28 o                         
   9  15   5        198.95        266.68        35.56 o                         
  11  15   5          9.57        -27.72        28.06 o                         
   1  15  19         63.28         71.17        65.73 o                         
  -8  16  21        163.00          7.43       219.17 o                         
 -16  16   5          0.02         19.16        26.87 o                         
 -14  16   5       1327.27       1196.90        68.36 o                         
  -6  16  13         55.38         67.96       107.04 o                         
  -6  16  11        356.70        416.93        39.88 o                         
  -6  16   5       1542.09       1550.18        49.26 o                         
  -4  16   5       3547.98       3527.97        76.79 o                         
  -2  16   5          0.02         -9.09        18.45 o                         
  -4  16   1          4.02         12.56        83.31 o                         
   4  16   1        213.88        198.95        29.71 o                         
   2  16   5       3078.73       3389.63        76.66 o                         
   4  16   5       1051.59       1060.38        56.60 o                         
   6  16   5       6266.41       6509.39       129.35 o                         
   8  16   5        372.88        401.07        42.02 o                         
   2  16  13        584.66        644.66        63.22 o                         
   2  16  15        618.17        713.48       108.76 o                         
  14  16   5          0.43        -32.79        33.44 o                         
  -7  17  19        308.05        265.07       114.84 o                         
  -7  17  17        469.52        511.57        55.55 o                         
  -7  17  15         99.43       -120.39       174.37 o                         
 -11  17   5       4287.14       3953.12       101.84 o                         
  -9  17   5        218.48        304.10        37.26 o                         
  -7  17   5        760.67        701.93        48.91 o                         
  -5  17   5        261.25        334.03        35.36 o                         
  -3  17   5         95.68         80.07        24.42 o                         
  -1  17   5        613.71        556.67        39.02 o                         
   1  17   5        177.03        160.36        27.38 o                         
   3  17   5       1948.65       1778.58        69.48 o                         
   3  17   7       4354.37       3941.31        98.46 o                         
   9  17   5         78.74        121.68        36.45 o                         
  11  17   5         22.50         36.07        34.97 o                         
 -16  18   5        236.66        165.23        45.15 o                         
 -14  18   5        136.97        137.10        37.71 o                         
  -6  18  13       3008.04       2890.95       184.26 o                         
  -6  18  11       2453.73       2208.28        71.24 o                         
  -6  18   5       9579.53       9533.79       163.29 o                         
  -4  18   5         53.59         62.32        24.39 o                         
  -2  18   5      10144.81      10408.91       156.95 o                         
   4  18   1       2004.81       1867.97        66.51 o                         
   2  18   5         48.28         28.31        26.16 o                         
   4  18   5        794.06        747.86        52.41 o                         
   6  18   5        881.76        761.80        54.94 o                         
   8  18   5        991.63        691.13        59.89 o                         
   2  18  13         65.14        159.52        56.92 o                         
   2  18  15        157.43        280.70        94.66 o                         
  14  18   5         12.99        -30.64        38.20 o                         
  -7  19  17         94.53        188.55        52.47 o                         
  -7  19  15        114.09         -5.70       196.72 o                         
 -11  19   5         65.39         50.46        43.08 o                         
  -9  19   5        540.14        656.87        70.22 o                         
  -7  19   5       2335.31       2207.23       105.69 o                         
  -5  19   5        109.98         99.99        36.58 o                         
  -3  19   5        180.24        199.44        30.43 o                         
  -1  19   5       2283.26       2196.58        67.82 o                         
   1  19   5        297.62        297.36        36.85 o                         
   3  19   5       2859.22       2749.97        84.47 o                         
   3  19   7        368.97        339.32        47.31 o                         
   3  19   9       1509.48       1559.29       190.11 o                         
   9  19   5         83.51         72.56        36.64 o                         
  11  19   5        342.90        413.53        55.06 o                         
  13  19   5        221.28        230.90        52.77 o                         
 -14  20   5        163.46        142.40        51.71 o                         
  -6  20  13        204.97         76.10       100.46 o                         
  -6  20  11         73.12         52.97        43.97 o                         
  -6  20   9        122.69          3.43       126.37 o                         
  -6  20   5       1034.58       1147.44        70.59 o                         
  -4  20   5       2182.68       2351.24        92.44 o                         
  -2  20   5        789.70        923.41        52.18 o                         
   4  20   1       4254.79       4481.51       120.04 o                         
   2  20   5        156.42        195.60        35.98 o                         
   4  20   5       3451.89       3492.69        98.84 o                         
   6  20   5        505.76        378.01        43.81 o                         
   8  20   5        404.45        535.10        58.34 o                         
   2  20  13        423.93        371.40        73.98 o                         
   2  20  15        150.83        284.19       105.07 o                         
  -7  21  15        342.34        -15.93       128.16 o                         
 -11  21   5          0.48        -43.28        43.28 o                         
  -9  21   5        164.86        191.34        53.77 o                         
  -5  21   7        685.79        375.92       206.83 o                         
  -5  21   5       1990.65       1957.97        82.32 o                         
  -3  21   5          0.68         14.04        22.83 o                         
  -1  21   5         93.04         52.67        21.86 o                         
   1  21   5        625.29        725.62        61.38 o                         
   3  21   5          1.20        -12.22        26.61 o                         
   3  21   7       1506.97       1585.29        73.66 o                         
   3  21   9        780.61        891.66       120.79 o                         
   9  21   5         11.81        -36.53        36.53 o                         
  11  21   5        532.27        725.56       167.10 o                         
  -6  22  13         40.88        -14.43       108.69 o                         
  -6  22  11         99.58        187.54        62.25 o                         
  -6  22   9         24.25       -117.91       131.03 o                         
  -6  22   5          4.63         46.03        45.23 o                         
  -4  22   5        448.70        524.28        57.05 o                         
  -2  22   5         19.65         57.70        24.03 o                         
   4  22   1          5.88         78.57        49.02 o                         
   2  22   5         23.05         26.70        26.94 o                         
   4  22   3         17.52        -70.37       190.45 o                         
   4  22   5        545.05        598.94        60.03 o                         
   6  22   5         79.91         48.26        33.21 o                         
   8  22   5        980.83       1031.80        76.08 o                         
 -11  23   5         47.62         98.53        55.95 o                         
  -9  23   5        762.71        899.02        89.65 o                         
  -5  23   7         85.19        -15.99       207.37 o                         
  -5  23   5       1465.21       1539.89        93.66 o                         
  -5  23   3        295.03        440.79       219.66 o                         
  -1  23   5         81.39         94.47        29.94 o                         
   1  23   5         14.11         39.92        35.90 o                         
   3  23   5         49.46         58.76        39.62 o                         
   3  23   7         91.33        134.25        47.86 o                         
   3  23   9        465.83        611.72       121.06 o                         
  -6  24   9        216.51         50.62       152.33 o                         
  -6  24   5         84.45        186.05        54.81 o                         
  -4  24   5       1747.92       1685.28        93.13 o                         
  -2  24   5         23.37         13.47        43.58 o                         
   4  24   1          8.37         17.23        51.16 o                         
   4  24   3         77.48        395.13       145.45 o                         
   4  24   5          9.20          7.40        40.07 o                         
   6  24   5        197.90        153.84       101.27 o                         
  -5  25   5        133.76        236.10        61.67 o                         
  -5  25   3        322.34        483.80       156.84 o                         
  -1  25   5         68.57        118.71        52.15 o                         
   1  25   5        170.30        264.96        50.19 o                         
   3  25   5        112.41         17.73        81.80 o                         
 -22   0   6         46.03         -1.08        54.53 o                         
 -20   0   6        144.17        229.56        65.46 o                         
  -8   0  20        540.94        476.56       156.58 o                         
  -8   0  18       4361.37       4315.80       135.51 o                         
 -14   0   6       8304.41       7949.05       152.59 o                         
 -12   0   6       3450.13       3187.79        79.38 o                         
 -10   0   6        755.48        670.52        36.87 o                         
  -6   0   8      51296.00      51075.85       978.74 o                         
  -6   0   6     105810.85     102233.48      1341.08 o                         
  -2   0   6      68877.55      70989.28       931.39 o                         
   0   0   6      13210.42      13121.24       218.18 o                         
   2   0   6      80711.04      79395.25      1047.13 o                         
   4   0   6       1551.83       1467.07        50.20 o                         
   4   0   8      17404.61      18048.37       540.15 o                         
   8   0   6       1623.05       1632.34        57.79 o                         
  10   0   6        657.18        592.46        40.87 o                         
  12   0   6       2413.08       2605.98        84.17 o                         
   2   0  18        102.73        244.83        63.78 o                         
   2   0  20       3314.43       3035.75       260.24 o                         
  18   0   6       1662.98       1813.48       153.42 o                         
  20   0   6          4.89         94.74       100.30 o                         
  -9   1  26        185.91        265.50        97.15 o                         
  -9   1  24        613.82        611.55        55.96 o                         
 -17   1   6        410.14        414.05        39.19 o                         
 -15   1   6          0.16        -16.93        16.93 o                         
  -7   1  14        350.45        432.89        48.93 o                         
  -7   1  12       5266.18       5134.41        73.06 o                         
  -9   1   6      41230.35      41055.91       400.07 o                         
  -7   1   6          7.20         44.90         9.66 o                         
  -5   1   6      77859.24      76193.95       709.96 o                         
  -3   1   6        128.64        133.55         9.91 o                         
   5   1   0      13825.87      12619.01       130.84 o                         
   1   1   6      25778.90      24498.04       240.31 o                         
   3   1   6      23172.55      21737.00       220.10 o                         
   5   1   6       5944.13       5797.51        78.34 o                         
   7   1   6        557.84        686.80        28.99 o                         
   3   1  12        546.37        499.94        28.94 o                         
   3   1  14        347.64        379.51        90.35 o                         
  13   1   6       1218.23       1126.77        46.12 o                         
  15   1   6        109.30        115.78        23.24 o                         
  17   1   6        545.72        547.97        63.08 o                         
   1   1  24         83.14        227.69        62.98 o                         
 -22   2   6         25.44        -20.88        34.39 o                         
 -20   2   6        156.51        170.12        38.97 o                         
  -8   2  20        298.55        299.35        94.91 o                         
  -8   2  18        980.58        863.48        47.59 o                         
 -12   2   6        350.90        342.31        20.88 o                         
 -10   2   6       3475.71       3167.23        52.31 o                         
  -6   2   6      42381.62      40896.46       391.78 o                         
  -4   2   6       1786.02       1931.61        32.04 o                         
  -6   2   4       1533.96       1651.89        60.94 o                         
  -2   2   6       1315.57       1272.78        26.87 o                         
   0   2   6       6148.92       6138.28        83.71 o                         
   2   2   6      19054.78      18397.58       187.47 o                         
   4   2   6       3303.02       3263.40        54.03 o                         
   8   2   6          0.01         19.79        11.92 o                         
  10   2   6        234.77        222.07        21.95 o                         
   2   2  18       1733.06       1904.55        74.60 o                         
   2   2  20        104.55         98.34        80.95 o                         
  18   2   6        395.21        428.18        61.62 o                         
  -9   3  26        185.41        224.88       135.28 o                         
  -9   3  24         80.70         51.94        41.24 o                         
 -17   3   6       2649.41       2801.66        83.63 o                         
 -15   3   6        441.30        500.78        34.70 o                         
  -7   3  14       1101.46       1267.21        59.71 o                         
  -7   3  12        322.35        254.42        21.67 o                         
  -7   3   6          0.79          5.49         8.10 o                         
  -5   3   6        145.28        126.53        11.24 o                         
  -3   3   6       2507.52       2381.54        36.32 o                         
   5   3   0        159.58        165.99        10.85 o                         
   1   3   6       1477.32       1517.72        28.62 o                         
   3   3   6       4203.87       4388.84        61.06 o                         
   5   3   6      23093.70      23657.07       243.58 o                         
   3   3  12       1112.18       1169.45        39.62 o                         
   3   3  14       1013.05       1037.60       120.86 o                         
  13   3   6          1.74         22.55        20.26 o                         
  15   3   6       1188.48       1275.17        64.75 o                         
   1   3  24        696.79        834.46        81.47 o                         
 -22   4   6        348.53        384.96        55.39 o                         
 -20   4   6        132.76        137.12        39.13 o                         
  -8   4  20         52.81        201.28       106.74 o                         
  -8   4  18       3769.54       3682.42        88.14 o                         
 -12   4   6       1017.20       1106.18        41.87 o                         
 -10   4   6        173.85        176.78        19.82 o                         
  -8   4   6       6958.99       6956.81        86.91 o                         
  -6   4   6        945.15        968.21        25.04 o                         
  -4   4   6       2562.63       2503.52        39.46 o                         
  -2   4   6       1815.44       1670.58        29.19 o                         
   0   4   6        125.84        153.17        10.95 o                         
   2   4   6        182.77        145.74        12.91 o                         
   4   4   6      13825.70      13944.62       164.40 o                         
   6   4   6      11794.06      11540.18       144.79 o                         
   8   4   6        797.80        753.33        30.98 o                         
  10   4   6        245.59        254.31        21.52 o                         
   2   4  18       2525.29       2528.18        83.00 o                         
   2   4  20       1309.15       1142.83        98.72 o                         
  18   4   6        110.48         86.04        42.90 o                         
  -9   5  26        341.50        557.39       141.36 o                         
  -9   5  24       1316.45       1245.92        76.21 o                         
 -19   5   6        136.10        123.09        36.09 o                         
 -17   5   6        967.95       1015.18        58.06 o                         
 -15   5   6        109.05         91.23        23.92 o                         
  -7   5  14        537.66        439.26        54.42 o                         
  -7   5  12       1466.79       1457.60        36.77 o                         
  -7   5   6        357.85        418.33        20.01 o                         
  -5   5   6        434.64        424.89        19.45 o                         
  -3   5   6       5711.50       5494.27        68.55 o                         
   5   5   0         39.65         41.33        12.82 o                         
   1   5   6          5.30          4.47         8.34 o                         
   3   5   6       9266.56       8914.66       105.27 o                         
   5   5   6       1434.46       1566.43        36.13 o                         
   7   5   6          1.09         -3.30        11.01 o                         
   3   5  12        288.24        309.05        27.87 o                         
   3   5  14       1209.76        940.00       127.41 o                         
  13   5   6         10.89         16.34        17.87 o                         
  15   5   6        486.39        401.29        41.85 o                         
   1   5  24        614.66        609.99        78.38 o                         
 -22   6   6        110.43        147.88        43.40 o                         
 -20   6   6          0.31        -26.45        31.31 o                         
  -8   6  20        250.50        177.33        78.35 o                         
  -8   6  18        962.38       1032.71        46.25 o                         
  -8   6  16       4517.64       4505.93       269.28 o                         
 -12   6   6       1216.52       1170.49        42.83 o                         
 -10   6   6         48.06         39.48        14.99 o                         
  -8   6   6        783.67        737.26        24.46 o                         
  -6   6   6         66.89         49.69        16.36 o                         
  -4   6   6        513.78        439.58        19.32 o                         
  -2   6   6       1042.33       1077.58        24.85 o                         
   0   6   6       2224.37       2419.13        45.93 o                         
   2   6   6       7956.13       8193.06        97.70 o                         
   4   6   6       2543.62       2468.51        46.81 o                         
   6   6   6        209.81        292.68        20.13 o                         
   8   6   6         72.47         83.18        14.87 o                         
  10   6   6        666.41        698.87        38.50 o                         
  12   6   6        835.48        872.58        45.73 o                         
   2   6  18        232.18        168.13        51.97 o                         
   2   6  20        199.97        219.99        79.50 o                         
  18   6   6        772.96        844.61        68.94 o                         
  -9   7  24        209.62        169.56        54.00 o                         
  -9   7  22        134.96        575.57       214.30 o                         
 -19   7   6         78.59         26.73        33.89 o                         
 -17   7   6         61.35        112.93        32.25 o                         
 -15   7   6        208.95        199.36        32.17 o                         
  -7   7  14       4007.51       3969.82       147.49 o                         
  -7   7  12        234.02        267.12        22.61 o                         
  -9   7   6         54.77         43.69        14.96 o                         
  -7   7   6       3956.73       3652.60        57.25 o                         
  -5   7   6       1452.21       1617.02        35.52 o                         
  -3   7   6        191.11        236.98        15.78 o                         
   5   7   0       1407.25       1314.40        34.20 o                         
   3   7   6       4664.70       4324.88        63.15 o                         
   5   7   6         37.50         29.19        11.80 o                         
   7   7   6       1597.20       1513.93        38.19 o                         
   3   7  12        862.24        866.21        35.80 o                         
   3   7  14       2590.75       2776.90       212.56 o                         
  13   7   6        531.53        461.54        42.22 o                         
  15   7   6       1091.13       1077.61        63.44 o                         
   1   7  24        172.73        220.66        75.05 o                         
 -22   8   6        570.00        572.97        65.44 o                         
 -20   8   6        396.90        490.65        59.16 o                         
  -8   8  20        904.65        918.28       132.62 o                         
  -8   8  18        868.61        970.77        52.79 o                         
 -14   8   6        138.06        100.25        27.42 o                         
  -8   8  16       4474.53       4453.18       207.86 o                         
 -12   8   6       3758.66       3718.36        73.56 o                         
 -10   8   6        748.31        833.02        35.67 o                         
  -8   8   6        751.88        790.25        27.75 o                         
  -6   8   6      10047.71      10394.31       121.74 o                         
  -4   8   6       3338.64       3309.15        53.48 o                         
  -2   8   6       2122.70       2389.41        49.36 o                         
   0   8   6       3568.52       4015.44        67.49 o                         
   2   8   6      18474.51      18371.69       212.34 o                         
   4   8   6       2161.18       2140.27        43.71 o                         
   6   8   6       2053.90       2015.17        43.34 o                         
   8   8   6       4743.10       4760.59        85.35 o                         
  10   8   6       1848.44       1830.73        55.35 o                         
   2   8  18       1613.12       1650.74        82.23 o                         
   2   8  20          1.17         23.78        75.88 o                         
  18   8   6         26.06         39.91        28.38 o                         
  -9   9  24        644.73        430.69        73.12 o                         
 -17   9   6       1798.35       1644.75        76.20 o                         
 -15   9   6         19.75         -4.58        25.50 o                         
  -7   9  14       1204.25       1552.09       157.40 o                         
  -7   9  12       1239.77       1359.98        39.47 o                         
  -9   9   6          7.03         -4.52        10.65 o                         
  -7   9   6        414.16        420.98        23.06 o                         
  -5   9   6      24708.45      26323.93       269.58 o                         
  -3   9   6       2510.01       2869.94        49.27 o                         
   5   9   0       1112.04       1074.22        28.80 o                         
   3   9   6        262.68        393.07        19.52 o                         
   5   9   6        218.65        231.51        17.86 o                         
   7   9   6         29.32         49.97        15.26 o                         
   3   9  12      10403.03      10154.65       147.48 o                         
   3   9  14       3602.70       4186.59       142.27 o                         
  13   9   6       3619.23       3702.73        97.02 o                         
  15   9   6         17.42        -16.11        24.97 o                         
 -22  10   6        144.39          7.48       105.06 o                         
 -20  10   6        666.99        763.42        69.61 o                         
  -8  10  20        397.14        582.15       100.48 o                         
  -8  10  18       1216.34       1237.17        59.64 o                         
 -14  10   6         67.52         99.27        28.20 o                         
  -8  10  16       2715.86       2381.30       204.95 o                         
 -12  10   6       1788.26       1801.24        62.24 o                         
 -10  10   6         21.91         38.20        17.13 o                         
  -8  10   6       2652.49       2688.63        51.66 o                         
  -6  10   6       8384.83       9496.20       116.91 o                         
  -4  10   6        360.06        525.40        24.82 o                         
  -2  10   6        121.65        191.60        20.63 o                         
   0  10   6       1291.69       1458.84        41.51 o                         
   4  10   6       1264.41       1398.01        35.50 o                         
   6  10   6       4622.80       4257.31        68.49 o                         
   8  10   6         82.06        148.90        20.62 o                         
  10  10   6        906.49        882.27        44.80 o                         
   2  10  18        851.29        958.71        81.29 o                         
   2  10  20        371.83        236.92       101.62 o                         
  18  10   6         59.16         14.25        39.99 o                         
  -9  11  24       1006.45       1064.44        78.69 o                         
  -9  11  22         79.11         -7.53       157.91 o                         
 -17  11   6         14.42         34.66        27.96 o                         
 -15  11   6          9.46         -4.06        25.01 o                         
  -7  11  14       4009.22       3907.77       247.24 o                         
  -7  11  12       2390.12       2305.08        51.96 o                         
  -9  11   6        468.50        546.24        38.33 o                         
  -7  11   6       4078.41       4013.98        66.81 o                         
  -5  11   6       3835.02       3817.24        63.48 o                         
  -3  11   6       1102.27       1081.13        32.49 o                         
   5  11   0       3514.68       3741.31        63.57 o                         
   1  11   6        313.73        305.66        24.65 o                         
   5  11   2       1512.19       1446.35        80.16 o                         
   3  11   6         86.33        112.32        18.35 o                         
   5  11   6        396.87        402.25        22.95 o                         
   7  11   6        510.09        556.70        32.65 o                         
   3  11  12       2687.08       2797.65        79.75 o                         
   3  11  14       1552.49       1410.10        94.60 o                         
  13  11   6         64.94        117.71        38.14 o                         
  15  11   6         40.33        105.09        38.30 o                         
 -20  12   6         45.87         11.04        31.33 o                         
  -8  12  20        435.37        530.89       103.15 o                         
  -8  12  18       2977.96       2927.00        88.37 o                         
 -14  12   6        286.40        256.12        37.09 o                         
 -12  12   6        646.12        633.93        45.94 o                         
 -10  12   6         89.49        104.57        21.05 o                         
  -8  12   6         41.18         93.84        16.72 o                         
  -6  12   6       3329.05       3566.40        62.64 o                         
  -4  12   6        326.78        293.31        20.90 o                         
  -2  12   6        470.51        468.14        30.18 o                         
   0  12   6        152.74        225.72        23.02 o                         
   2  12   6       2217.87       2343.84        56.02 o                         
   4  12   6       4021.55       4109.01        82.35 o                         
   6  12   6       1077.33       1097.77        53.31 o                         
   8  12   6        474.29        467.39        38.88 o                         
  10  12   6       2853.43       2998.35        83.05 o                         
   2  12  18         65.71          3.59        47.63 o                         
   2  12  20          6.07         59.28        95.81 o                         
  -9  13  22        903.12       1155.68       206.74 o                         
 -17  13   6       2638.04       2665.13        92.23 o                         
 -15  13   6        131.92        115.67        30.98 o                         
  -7  13  14       2069.68       2029.30       141.30 o                         
  -7  13  12       1170.77       1119.71        48.29 o                         
  -9  13   6       2244.15       2112.01        49.96 o                         
  -7  13   6          2.19          0.21        14.14 o                         
  -5  13   6       1240.43       1073.68        36.37 o                         
  -3  13   6        918.86        951.93        34.02 o                         
   5  13   0        161.32        117.06        20.23 o                         
   3  13   6        826.66        814.19        40.33 o                         
   5  13   6        452.90        638.61        42.21 o                         
   7  13   6       5961.41       5807.12       115.56 o                         
   3  13  12        189.82        226.39        47.66 o                         
   3  13  14        622.42        413.59       109.37 o                         
  13  13   6        205.07        185.43        43.78 o                         
  15  13   6         64.94         44.86        36.35 o                         
 -20  14   6        299.96        162.24        40.90 o                         
  -8  14  20         16.20         10.95        92.22 o                         
  -8  14  18        660.58        627.71        53.05 o                         
 -12  14   6        292.37        248.84        33.91 o                         
 -10  14   6       1638.46       1685.53        65.11 o                         
  -8  14   6        724.05        752.33        35.90 o                         
  -6  14   6        293.52        318.40        25.75 o                         
  -4  14   6       1087.08       1192.75        37.98 o                         
  -2  14   6          5.59         12.33        17.07 o                         
   0  14   6       1074.10       1213.94        48.57 o                         
   4  14   4       1710.86       1772.76       110.26 o                         
   4  14   6         46.43        -17.28        32.85 o                         
   6  14   6       9517.33       9314.92       157.76 o                         
   8  14   6       1466.47       1478.20        65.38 o                         
  10  14   6        691.36        695.04        58.93 o                         
   2  14  18        103.51        106.44        56.43 o                         
   2  14  20        430.28        283.78       112.73 o                         
 -17  15   6        159.91        226.96        40.65 o                         
 -15  15   6        251.61        264.86        41.22 o                         
  -7  15  14       1014.40       1147.42       128.97 o                         
  -7  15  12       1174.85       1221.85        52.85 o                         
  -7  15   6        281.47        283.99        26.01 o                         
  -5  15   6        373.93        382.45        31.16 o                         
  -3  15   6         79.25         78.32        21.54 o                         
   5  15   0         74.23         43.02        21.95 o                         
   3  15   6        424.32        390.89        30.88 o                         
   5  15   6       6508.05       6259.98       123.59 o                         
   7  15   6       4731.85       4796.83       108.90 o                         
   3  15  12        462.30        363.55        52.97 o                         
   3  15  14        276.14        276.80        92.89 o                         
  13  15   6         25.14         49.46        39.21 o                         
  15  15   6         18.71         25.29        40.57 o                         
  -8  16  20         18.66        116.73        84.64 o                         
  -8  16  18        522.32        592.74        61.06 o                         
  -8  16  16       1351.28       1390.19       218.63 o                         
 -12  16   6        931.50        852.80        55.84 o                         
 -10  16   6         20.09          2.62        23.51 o                         
  -8  16   6        199.16        166.69        28.01 o                         
  -6  16   6        625.66        594.16        38.41 o                         
  -4  16   6         94.73         85.31        22.83 o                         
  -2  16   6        212.19        246.26        28.74 o                         
   0  16   6        217.02        218.99        28.93 o                         
   4  16   6        383.44        295.02        42.66 o                         
   6  16   6       1035.14       1017.18        58.05 o                         
   8  16   6        295.05        287.08        36.26 o                         
  10  16   6        517.23        493.19        52.93 o                         
   2  16  18         92.47        101.04        61.52 o                         
 -17  17   6         32.86          0.58        31.22 o                         
 -15  17   6        652.47        587.87        60.06 o                         
  -7  17  14        391.59        463.76       105.03 o                         
  -7  17  12       1410.40       1308.90        57.33 o                         
  -7  17   6       1480.45       1513.36        63.87 o                         
  -5  17   6       7072.76       6946.12       119.28 o                         
  -3  17   6        383.79        411.58        35.43 o                         
   5  17   0       2996.99       2914.01        78.67 o                         
   3  17   6       9563.24       9056.69       158.56 o                         
   5  17   6       6637.09       6577.49       132.85 o                         
   7  17   6        315.50        351.09        40.04 o                         
   3  17  12          2.64         -1.25        51.02 o                         
   3  17  14         44.51        146.41        96.37 o                         
  13  17   6         98.63        148.90        44.40 o                         
  -8  18  18         94.23         51.39        54.36 o                         
  -8  18  16          6.08        -79.61       201.80 o                         
 -12  18   6        274.83        163.67        30.43 o                         
 -10  18   6        199.36        152.57        38.21 o                         
  -6  18   6        522.79        449.16        43.78 o                         
  -4  18   6       2000.43       1974.37        63.16 o                         
  -2  18   6        178.86        129.89        27.52 o                         
   0  18   6       1031.42        947.47        50.28 o                         
   2  18   6         23.52         48.56        26.50 o                         
   4  18   6         30.94         69.48        40.33 o                         
   6  18   6        149.77        249.36        38.05 o                         
   8  18   6         92.37         63.66        34.80 o                         
  10  18   6        412.05        485.94        55.83 o                         
 -15  19   6          6.58         22.25        44.68 o                         
  -7  19  14        733.46        771.31        98.05 o                         
  -7  19  12        574.96        547.21        59.17 o                         
  -7  19  10       2440.94       2396.98       181.53 o                         
  -7  19   6       1369.81       1374.13        77.09 o                         
  -5  19   6          0.07        -17.21        20.85 o                         
  -3  19   6       1777.74       1874.86        67.71 o                         
   5  19   0        145.33        131.71        37.37 o                         
   1  19   6       2011.86       2097.46        75.07 o                         
   3  19   6       2062.55       2197.94        78.01 o                         
   5  19   6       1078.68        962.59        62.33 o                         
   7  19   6         65.73         64.85        31.44 o                         
   3  19  12        531.50        475.86        71.94 o                         
   3  19  14         14.51        -33.81        94.25 o                         
  -8  20  16        167.64        155.75       145.05 o                         
 -12  20   6         62.02         82.92        48.24 o                         
 -10  20   6        413.13        451.92        63.64 o                         
  -6  20   8        750.11        547.93       192.30 o                         
  -6  20   6       4016.21       3917.00       110.44 o                         
  -4  20   6         15.71         12.84        20.49 o                         
  -2  20   6        225.15        240.18        31.70 o                         
   0  20   6        120.76        115.89        24.49 o                         
   2  20   6       1055.85       1172.95        64.85 o                         
   4  20   6       3302.28       3458.27        99.39 o                         
   4  20   8        288.53        210.72       116.91 o                         
   8  20   6         11.60         36.96        36.28 o                         
  10  20   6         10.59         73.83        40.97 o                         
  -7  21  14          2.71        209.11       137.17 o                         
  -7  21  12         84.50        126.77        60.25 o                         
  -7  21  10         77.46         10.22       124.64 o                         
  -7  21   6         27.88         -7.92        41.27 o                         
  -5  21   6          3.60        -23.16        29.11 o                         
  -3  21   6        699.74        781.70        63.11 o                         
   5  21   0        219.08        267.00        51.89 o                         
   1  21   6         34.06         93.99        31.37 o                         
   3  21   6        135.09        162.94        35.81 o                         
   5  21   6       1369.42       1366.29        75.21 o                         
   7  21   6        699.70        847.64        71.13 o                         
   3  21  12          4.20         -0.02        56.06 o                         
 -12  22   6         34.86         91.54        52.90 o                         
 -10  22   6        402.66        258.92        60.58 o                         
  -6  22   8         65.66         60.56       202.40 o                         
  -6  22   6        316.96        398.05        63.89 o                         
  -6  22   4        669.11        475.55       216.04 o                         
  -2  22   6        157.52        153.86        30.06 o                         
   0  22   6        296.77        390.24        49.53 o                         
   2  22   6        580.16        593.68        59.67 o                         
   4  22   6         43.23         79.45        48.58 o                         
   4  22   8       1082.97       1440.33       170.82 o                         
   8  22   6         16.56         54.09        40.15 o                         
 -11  23   6        273.09        242.72       142.78 o                         
  -7  23  10        237.16        181.14       150.72 o                         
  -7  23   6         88.91         72.92        48.80 o                         
  -5  23   6        951.08       1005.82        86.41 o                         
  -3  23   6        708.66       1014.18        83.12 o                         
  -5  23   2        803.06        660.49       229.75 o                         
   5  23   0        154.52        265.32        56.11 o                         
   1  23   6        311.46        511.80        56.49 o                         
   5  23   2        258.99        380.52       142.62 o                         
   3  23   6         72.37         54.08        33.12 o                         
   5  23   6        290.65        344.76        54.47 o                         
   7  23   6         79.53        100.82        37.41 o                         
  -6  24   8        876.45       1242.85       266.12 o                         
  -6  24   6        340.47        491.58        72.00 o                         
  -6  24   4        849.17        598.22       252.61 o                         
  -2  24   6         89.77        124.84        53.13 o                         
   0  24   6          9.76         93.37        39.51 o                         
   2  24   6         90.17        188.13        47.84 o                         
   4  24   6       1198.25       1334.45        88.12 o                         
  -5  25   6        755.13        674.69        99.07 o                         
  -5  25   2         33.51       -139.04       226.46 o                         
   5  25   0         17.66        -45.27        63.51 o                         
   5  25   2        144.79        495.40       138.11 o                         
 -23   1   7          8.09         -1.94        37.29 o                         
 -21   1   7         73.99         50.61        36.75 o                         
  -9   1  21        879.85        969.11       129.18 o                         
  -9   1  19       2087.67       2060.37        68.99 o                         
 -15   1   7        201.31        213.95        25.62 o                         
 -13   1   7       2803.20       2612.50        52.16 o                         
 -11   1   7        785.52        858.84        29.84 o                         
  -7   1   9      19964.23      20743.94       309.13 o                         
  -7   1   7        760.72        774.23        23.64 o                         
  -3   1   7       1801.15       1631.38        28.26 o                         
  -1   1   7         55.64         50.28         8.93 o                         
   1   1   7       2273.25       1982.97        34.27 o                         
   5   1   5      19532.26      20532.80       213.39 o                         
   5   1   7       4958.44       4639.56        74.24 o                         
   7   1   7       3940.51       4362.81        69.97 o                         
   9   1   7        249.08        192.21        20.43 o                         
   3   1  17       1824.88       1871.45        72.39 o                         
   3   1  19        805.66        703.50        97.43 o                         
  17   1   7        375.11        356.16        54.53 o                         
  19   1   7        356.72        380.51        65.49 o                         
 -10   2  25       1502.96       1459.62        71.77 o                         
 -18   2   7        279.58        282.19        37.35 o                         
 -16   2   7       1626.56       1601.01        65.23 o                         
  -8   2  15        487.44        522.71        43.11 o                         
  -8   2  13       3624.94       3565.60        60.26 o                         
  -8   2   7       8194.31       8599.14        97.44 o                         
  -6   2   7       7542.77       7276.61        87.23 o                         
  -4   2   7       5128.97       5491.68        67.52 o                         
  -6   2   1       4992.56       5034.88        62.00 o                         
   0   2   7       1435.11       1421.84        31.12 o                         
   6   2   1       2197.41       2241.89       126.64 o                         
   2   2   7       7565.63       7068.88        85.75 o                         
   4   2   7        556.89        607.44        25.48 o                         
   6   2   7       1005.23        884.64        31.36 o                         
   4   2  11       3260.56       3574.03        65.07 o                         
   4   2  13       2293.93       1944.68        81.30 o                         
  12   2   7        366.03        374.45        29.86 o                         
  14   2   7          0.37        -12.87        18.84 o                         
   2   2  23        102.39         52.32        62.13 o                         
 -23   3   7         32.12         39.83        43.67 o                         
 -21   3   7        125.85        103.65        38.66 o                         
  -9   3  21        531.28        591.77       120.49 o                         
  -9   3  19       3059.86       2830.03        79.15 o                         
  -9   3  17       3925.73       3866.99       248.25 o                         
 -13   3   7         55.31         58.59        17.23 o                         
 -11   3   7        157.04        194.64        15.22 o                         
  -7   3   9       7653.00       7565.71       266.56 o                         
  -7   3   7        692.90        523.31        21.15 o                         
  -7   3   5       1245.65       1008.60        84.70 o                         
  -3   3   7        208.02        258.31        13.91 o                         
  -1   3   7      17096.44      16784.93       199.16 o                         
   1   3   7       4250.62       4335.34        58.49 o                         
   5   3   5      32607.42      31671.25       316.41 o                         
   5   3   7       7966.88       7912.78       100.72 o                         
   7   3   7      13090.28      13137.11       154.19 o                         
   9   3   7       1496.87       1530.29        42.36 o                         
   3   3  17         90.12         61.04        41.62 o                         
   3   3  19       1986.13       2108.61       110.35 o                         
  17   3   7        427.74        365.15        56.40 o                         
  19   3   7        147.56        150.32        52.05 o                         
 -10   4  25        637.08        745.40        66.36 o                         
 -10   4  23        462.66        775.59       207.94 o                         
 -18   4   7        938.42       1017.21        65.24 o                         
 -16   4   7        318.33        316.83        32.22 o                         
  -8   4  15       4419.20       4458.21       181.72 o                         
  -8   4  13        391.63        439.12        26.25 o                         
  -8   4  11        837.90        884.69        96.17 o                         
  -8   4   7        163.83        141.80        14.56 o                         
  -6   4   7       2076.20       1747.27        35.35 o                         
  -6   4   1       6641.62       6555.84        77.16 o                         
   0   4   7        520.88        673.55        20.60 o                         
   2   4   7       1921.74       2151.69        39.79 o                         
   4   4   7       5710.40       5282.75        74.07 o                         
   6   4   7         25.87         16.55        11.79 o                         
   4   4  11       1298.18       1327.39        41.05 o                         
   4   4  13       1161.12       1138.52       102.56 o                         
  12   4   7       1294.65       1278.00        54.77 o                         
  14   4   7        567.16        676.26        49.78 o                         
   2   4  23        379.71        458.07        71.30 o                         
 -23   5   7         38.00         55.37        45.97 o                         
 -21   5   7          6.15        -22.70        35.03 o                         
  -9   5  21        240.98        224.98        86.13 o                         
  -9   5  19       3779.65       3830.78        93.64 o                         
  -9   5  17        920.29        746.27       118.40 o                         
 -13   5   7        287.76        261.13        26.08 o                         
 -11   5   7         72.99         99.79        18.01 o                         
  -9   5   7        817.51        829.97        26.27 o                         
  -7   5   9       1323.97       1667.33       119.99 o                         
  -7   5   7       3445.73       3377.21        53.12 o                         
  -5   5   7       9693.26       8940.32       104.36 o                         
  -3   5   7        280.55        311.21        16.61 o                         
  -1   5   7        661.63        747.05        22.33 o                         
   1   5   7      13416.05      13508.60       146.09 o                         
   5   5   5      10538.80      11530.39       132.56 o                         
   5   5   7       1600.07       1443.86        36.08 o                         
   7   5   7         12.36         27.88        12.30 o                         
   9   5   7       1479.88       1625.58        41.43 o                         
   3   5  17        204.80        184.24        44.02 o                         
   3   5  19       1590.41       1699.57       104.88 o                         
  17   5   7        919.88        827.92        67.29 o                         
  19   5   7        199.28        222.38        56.32 o                         
 -10   6  25        449.63        498.95        61.39 o                         
 -10   6  23         44.63       -171.67       198.09 o                         
 -18   6   7          0.03          2.55        28.66 o                         
 -16   6   7       3370.53       3280.50        87.83 o                         
  -8   6  15        638.26        655.88       101.85 o                         
  -8   6  13        937.14        928.17        32.99 o                         
  -8   6  11        366.59        472.05        90.24 o                         
  -8   6   7        264.84        242.83        17.75 o                         
  -6   6   7        380.48        393.25        20.77 o                         
  -4   6   7       2815.62       2810.84        46.76 o                         
  -6   6   1       5310.84       5293.82        75.12 o                         
   2   6   7        372.78        481.51        21.84 o                         
   4   6   7        672.15        568.42        25.29 o                         
   6   6   7        505.26        396.20        23.56 o                         
   4   6  11       2202.50       2509.57        55.10 o                         
   4   6  13        829.72        923.34       150.86 o                         
  12   6   7        907.30        888.20        47.28 o                         
  14   6   7          4.31        -16.26        24.39 o                         
   2   6  23        170.78        208.00        64.67 o                         
 -23   7   7        798.00        753.47       117.64 o                         
 -21   7   7         94.92        110.74        41.19 o                         
  -9   7  21       1940.13       2151.46       168.66 o                         
  -9   7  19       1280.18       1240.50        59.18 o                         
  -9   7  17        824.78        620.67       171.81 o                         
 -13   7   7        310.32        256.72        27.39 o                         
 -11   7   7        189.12        245.81        23.40 o                         
  -9   7   7          8.37         -9.47         9.47 o                         
  -7   7   7        726.58        777.91        27.13 o                         
  -5   7   7         31.55         17.72        11.83 o                         
  -3   7   7       1157.29       1214.63        30.01 o                         
  -1   7   7       7919.94       8463.89       111.35 o                         
   1   7   7      10550.80      10864.73       136.71 o                         
   5   7   5       1808.68       1982.40        43.88 o                         
   5   7   7        612.44        578.75        26.40 o                         
   7   7   7        108.66         95.66        15.42 o                         
   9   7   7        207.22        229.50        25.05 o                         
  11   7   7        536.05        552.83        38.11 o                         
   3   7  17       2058.14       2222.41        90.48 o                         
   3   7  19        366.13        440.10        81.83 o                         
  17   7   7        232.91        218.07        33.76 o                         
 -10   8  25        299.82        298.39        55.78 o                         
 -10   8  23        291.16        508.09       231.37 o                         
 -18   8   7       1090.31       1036.84        70.76 o                         
 -16   8   7       1611.99       1815.80        73.53 o                         
  -8   8  15       9875.04      10069.98       196.18 o                         
  -8   8  13       5501.31       5101.32        81.15 o                         
  -8   8  11         92.61         45.54        66.21 o                         
  -8   8   7          7.56         18.53        11.73 o                         
  -6   8   7       2087.30       1948.64        41.04 o                         
  -4   8   7       1892.03       2032.87        40.74 o                         
  -6   8   1         73.63         71.75        14.04 o                         
   2   8   7        257.34        401.84        19.54 o                         
   4   8   7         75.33        153.84        15.45 o                         
   6   8   7          8.85         -4.63        11.47 o                         
   4   8  11         68.62         60.48        26.09 o                         
   4   8  13        962.01        975.47       109.09 o                         
  12   8   7       1006.99       1111.20        52.86 o                         
  14   8   7        150.74         99.05        27.91 o                         
   2   8  23         36.73        148.16        76.68 o                         
 -21   9   7         36.39         12.71        38.89 o                         
  -9   9  21        335.51        347.76        95.72 o                         
  -9   9  19       4531.32       4398.86       118.80 o                         
 -15   9   7         25.67         19.64        26.23 o                         
  -9   9  17       3691.86       3554.98       247.78 o                         
 -13   9   7        940.96        973.13        53.14 o                         
 -11   9   7        154.56        161.19        22.19 o                         
  -9   9   7        676.00        678.89        28.13 o                         
  -7   9   7       7536.56       7395.08        96.88 o                         
  -5   9   7         31.56         47.39        12.38 o                         
  -3   9   7       2844.13       2889.58        49.51 o                         
  -1   9   7       8562.86       8601.47       117.40 o                         
   5   9   5       4098.67       4540.56        68.63 o                         
   5   9   7       1103.42       1125.37        35.02 o                         
   7   9   7       9757.37       9224.17       133.23 o                         
   9   9   7       6959.75       6956.93       108.08 o                         
   3   9  17        406.73        308.61        41.76 o                         
   3   9  19        389.52        342.39       100.02 o                         
  17   9   7       1895.22       1970.18       105.62 o                         
 -10  10  23       1103.90       1016.97       153.39 o                         
 -18  10   7         39.59         29.54        29.02 o                         
 -16  10   7          5.35         -4.15        26.03 o                         
  -8  10  15       4424.34       4271.41       184.96 o                         
  -8  10  13       1916.56       2020.44        50.51 o                         
 -10  10   7       1613.07       1695.83        49.68 o                         
  -8  10   7        159.56        230.97        19.38 o                         
  -6  10   7         36.17         50.76        13.59 o                         
  -4  10   7       1676.40       1690.08        38.54 o                         
  -6  10   1       3951.35       3936.65        60.30 o                         
   2  10   7       1374.69       1595.50        44.43 o                         
   4  10   7         40.96         39.90        12.30 o                         
   6  10   7         72.39        112.02        16.70 o                         
   4  10  11       7167.93       7145.82       117.02 o                         
   4  10  13       9379.38       9205.86       223.66 o                         
  12  10   7        310.83        299.12        43.29 o                         
  14  10   7        221.86        253.26        42.68 o                         
 -21  11   7        123.91        121.66        47.56 o                         
  -9  11  21        145.78        361.50        99.43 o                         
  -9  11  19       1708.40       1599.41        67.19 o                         
  -9  11  17       1482.82       1741.48       188.39 o                         
 -13  11   7        153.60        153.08        31.14 o                         
 -11  11   7       2047.43       2045.48        55.41 o                         
  -9  11   7        588.87        594.08        29.01 o                         
  -7  11   7        777.93        870.55        31.81 o                         
  -5  11   7        345.75        278.82        20.36 o                         
  -3  11   7         69.18         45.63        11.83 o                         
  -1  11   7       3453.90       3986.63        73.44 o                         
   1  11   7       1278.84       1507.09        44.13 o                         
   5  11   5        752.95        794.25        28.72 o                         
   5  11   7        761.09        762.17        37.46 o                         
   7  11   7       1662.17       1530.24        60.85 o                         
   9  11   7        416.15        417.92        39.67 o                         
  11  11   7        152.79        184.50        28.70 o                         
   3  11  17        232.16        241.13        54.69 o                         
   3  11  19        367.67        236.27        98.49 o                         
  17  11   7        131.69        131.08        45.71 o                         
 -10  12  23        126.18        102.23       135.48 o                         
 -18  12   7        765.96        841.61        62.16 o                         
 -16  12   7       2325.34       2579.09        88.33 o                         
  -8  12  15       1339.01       1372.16        90.49 o                         
  -8  12  13       1051.71       1138.05        48.09 o                         
 -10  12   7        501.90        506.92        33.67 o                         
  -8  12   7         67.49         61.80        16.59 o                         
  -6  12   7        258.23        262.39        21.93 o                         
  -4  12   7       1389.25       1286.57        36.31 o                         
  -6  12   1        440.65        441.67        24.58 o                         
   6  12   1        624.64        499.60        43.55 o                         
   2  12   7        148.38        130.03        20.14 o                         
   4  12   7         27.87         55.06        18.39 o                         
   6  12   7      10154.72       9884.42       160.33 o                         
   4  12  11        930.38        830.27        52.83 o                         
   4  12  13        171.04        244.81        97.74 o                         
  12  12   7        111.23        105.84        36.03 o                         
  14  12   7          8.93         -3.38        35.79 o                         
  -9  13  21         61.38         37.04        93.20 o                         
  -9  13  19        198.79        205.99        49.15 o                         
  -9  13  17        604.08        587.48       166.40 o                         
 -15  13   7        780.94        750.83        54.91 o                         
 -13  13   7          3.01         25.01        25.30 o                         
 -11  13   7        258.51        239.95        32.48 o                         
  -9  13   7       1278.14       1259.84        41.78 o                         
  -7  13   7       2399.76       2435.82        53.33 o                         
  -5  13   7       1456.94       1549.45        41.96 o                         
  -3  13   7        979.97        892.88        41.66 o                         
  -1  13   7        334.23        401.07        30.22 o                         
   5  13   5       4230.00       4173.42        90.52 o                         
   5  13   7       1018.42       1080.34        54.13 o                         
   7  13   7        258.24        283.09        34.63 o                         
   9  13   7        334.01        316.32        36.70 o                         
   3  13  17       1100.72       1075.31        77.03 o                         
   3  13  19        186.79        164.26       101.31 o                         
 -20  14   7        767.55        720.37        70.92 o                         
 -18  14   7         33.41          1.88        33.59 o                         
 -16  14   7        187.67        257.93        39.89 o                         
  -8  14  15        317.09        349.50        92.09 o                         
  -8  14  13        340.32        299.19        37.27 o                         
  -8  14  11       1213.56       1095.39       110.81 o                         
  -8  14   7        148.03        131.86        21.11 o                         
  -6  14   7       1006.73       1080.98        40.82 o                         
  -4  14   7       4261.26       4249.28        82.98 o                         
  -6  14   1         78.20        105.28        21.60 o                         
   6  14   1       4057.07       4483.35       185.56 o                         
   2  14   7       2680.75       2732.45        66.36 o                         
   4  14   7        418.64        393.36        37.89 o                         
   6  14   7       4702.49       5064.74       108.81 o                         
   4  14  11       2705.50       2515.36        91.20 o                         
   4  14  13         55.63          8.82        98.45 o                         
  12  14   7        172.42        155.36        42.26 o                         
  14  14   7         17.56         46.08        37.31 o                         
  -9  15  21        184.29        147.84       103.08 o                         
  -9  15  19          5.67         54.88        43.60 o                         
  -9  15  17         45.45         10.05       178.04 o                         
 -13  15   7        684.63        647.83        51.46 o                         
 -11  15   7         41.06         17.78        25.39 o                         
  -7  15   9       2671.20       2325.31       216.43 o                         
  -7  15   7        243.69        264.22        28.43 o                         
  -5  15   7          5.01          9.76        18.85 o                         
  -3  15   7       3008.17       2961.93        70.42 o                         
  -1  15   7        819.41        954.27        46.20 o                         
   5  15   5       1699.32       1662.33        63.32 o                         
   5  15   7       2658.70       2502.81        77.53 o                         
   7  15   7       2315.12       2299.16        76.07 o                         
   9  15   7       1148.89       1301.32        65.19 o                         
   3  15  17        232.01        246.45        63.07 o                         
   3  15  19        660.20        694.50       121.39 o                         
 -18  16   7         23.26          3.65        34.71 o                         
 -16  16   7        589.74        666.50        56.88 o                         
  -8  16  15        174.65         60.28        94.24 o                         
  -8  16  13        271.94        292.74        46.75 o                         
  -8  16  11       1026.12        672.63       182.27 o                         
  -8  16   7       1247.30       1275.10        55.94 o                         
  -6  16   7        789.80        947.44        48.44 o                         
  -6  16   3       1725.73       1455.96       140.17 o                         
  -4  16   7       2208.46       2153.33        62.52 o                         
  -6  16   1       1436.41       1348.15        47.84 o                         
   2  16   7       1185.18       1220.88        51.01 o                         
   4  16   7       3769.38       3856.11        96.14 o                         
   6  16   7        301.13        273.09        37.22 o                         
   4  16  11       1101.69       1078.98        70.63 o                         
   4  16  13         32.96         31.48       106.82 o                         
  12  16   7         65.38        115.02        40.43 o                         
  14  16   7         89.17        183.47        44.69 o                         
  -9  17  19         20.35         50.38        54.32 o                         
  -9  17  17        243.87        289.87       199.11 o                         
 -13  17   7         19.14         44.77        29.96 o                         
 -11  17   7       1854.96       1926.43        89.41 o                         
  -7  17   9        760.90        790.88       183.55 o                         
  -7  17   7      12982.90      12695.95       179.01 o                         
  -5  17   7        847.23        873.36        47.93 o                         
  -3  17   7        137.37        105.98        26.60 o                         
  -1  17   7       1633.46       1872.01        62.89 o                         
   5  17   5       3386.69       2925.78        85.34 o                         
   5  17   7         33.77         11.08        25.23 o                         
   7  17   7        148.69        205.94        35.99 o                         
   9  17   7         37.08         44.92        33.65 o                         
   3  17  17        871.34       1073.98        85.62 o                         
 -16  18   7        498.49        517.78        74.68 o                         
  -8  18  15        858.47        940.77       120.25 o                         
  -8  18  13        586.21        486.94        58.60 o                         
  -8  18  11        431.04        624.84       190.67 o                         
  -8  18   7         47.42         81.36        33.71 o                         
  -6  18   7      10185.04       9766.17       168.17 o                         
  -4  18   7       7075.53       6908.57       122.41 o                         
  -6  18   3       6007.16       5161.20       241.08 o                         
  -6  18   1        542.22        505.12        45.12 o                         
   2  18   7        404.62        405.18        41.47 o                         
   4  18   7        199.90        194.03        33.66 o                         
   6  18   7        132.12         84.90        32.83 o                         
   4  18  11         15.74        -51.98        52.37 o                         
   4  18  13        274.63        411.79       107.94 o                         
  12  18   7          1.20         -6.61        39.47 o                         
  -9  19  17       1466.91       2005.09       193.58 o                         
 -13  19   7          8.34         20.40        32.47 o                         
 -11  19   7       1165.82       1112.92        86.66 o                         
  -7  19   9        479.34        408.85       197.47 o                         
  -7  19   7       7769.74       7479.08       158.32 o                         
  -5  19   7         77.27         86.43        25.39 o                         
  -3  19   7       1628.34       1450.79        63.95 o                         
  -1  19   7         19.89         31.68        25.28 o                         
   1  19   7        757.43        792.85        54.84 o                         
   5  19   5        284.58        247.34        47.53 o                         
   5  19   7       1015.65       1117.50        65.11 o                         
   7  19   7        159.84        116.16        34.17 o                         
   9  19   7         88.47         36.40        37.55 o                         
  -8  20  15         16.62        -84.71       100.94 o                         
  -8  20  13        107.61        108.97        57.31 o                         
  -8  20  11        521.70        554.12       145.09 o                         
  -8  20   7        457.29        506.80        66.35 o                         
  -6  20   7       2305.39       2140.20        79.52 o                         
  -4  20   7       1071.68       1099.89        57.17 o                         
  -6  20   1         94.32        199.88        47.20 o                         
   0  20   7          0.01         34.36        25.75 o                         
   6  20   1        674.99       1003.35       195.49 o                         
   2  20   7        256.21        244.96        38.42 o                         
   4  20   7        748.97        851.71        59.73 o                         
   6  20   7         11.95          1.24        28.45 o                         
   4  20  11         63.17        106.81        57.66 o                         
   4  20  13        133.95         99.95       112.99 o                         
 -13  21   7          1.15        -27.27        44.97 o                         
 -11  21   7         70.07         52.12        44.10 o                         
  -7  21   9       1561.83       2102.50       266.00 o                         
  -7  21   7        456.02        511.13        66.95 o                         
  -7  21   5        524.47        535.17       196.70 o                         
  -3  21   7        476.22        476.49        47.63 o                         
  -1  21   7         28.85         15.01        27.45 o                         
   1  21   7        333.23        357.84        43.76 o                         
   5  21   5       1669.57       1579.26        73.45 o                         
   5  21   7       3865.80       4967.23       331.37 o                         
   7  21   7        313.88        382.96        55.42 o                         
   9  21   7        667.46        801.29        73.33 o                         
  -8  22  13          5.14         40.24        62.79 o                         
  -8  22  11         25.55        139.82       143.59 o                         
  -8  22   7          8.36         53.59        46.94 o                         
  -6  22   7       2404.59       2658.95       124.51 o                         
  -6  22   3        742.38        894.75       234.30 o                         
  -6  22   1         44.96         20.99        60.88 o                         
   0  22   7          0.16         19.86        26.63 o                         
   6  22   1         37.37         43.51       122.28 o                         
   2  22   7        163.50        253.86        41.47 o                         
   4  22   7          4.85         29.90        31.87 o                         
   6  22   7        587.23        589.38        63.92 o                         
   4  22  11        321.36        331.46        67.48 o                         
  -7  23   9        581.50        490.00       164.97 o                         
  -7  23   7        210.87        295.10        64.03 o                         
  -7  23   5         65.03        110.74       144.27 o                         
  -3  23   7         15.88         21.98        32.87 o                         
  -1  23   7         71.59        115.49        37.55 o                         
   1  23   7        230.63        172.10        30.73 o                         
   5  23   5        110.86        117.92        56.79 o                         
   5  23   7       1545.15       1816.41       157.39 o                         
  -8  24   7        388.24        514.30        74.39 o                         
  -6  24   7        458.49        598.60        77.40 o                         
  -6  24   3        133.93        -12.77       231.87 o                         
  -6  24   1        338.74        339.03        72.89 o                         
   6  24   1         61.54         30.11       143.65 o                         
   2  24   7         26.82          8.84        38.75 o                         
   4  24   7        152.65        322.57        74.80 o                         
  -3  25   7        331.21        279.39        62.55 o                         
  -1  25   7        228.22        465.50        70.32 o                         
 -22   0   8         17.44         78.12        50.46 o                         
 -10   0  22        123.22        156.89       153.22 o                         
 -10   0  20       4024.81       4321.31       143.81 o                         
 -16   0   8       2965.51       3008.48       114.70 o                         
 -14   0   8        222.15        273.19        32.29 o                         
 -12   0   8       3544.16       3523.34        86.16 o                         
  -8   0  10      27033.63      28045.98       577.80 o                         
  -8   0   8      41301.43      41951.81       575.43 o                         
  -8   0   6      68498.45      67857.39      1801.96 o                         
  -4   0   8      38775.26      38471.02       523.15 o                         
  -2   0   8       1389.85       1176.36        37.36 o                         
   0   0   8      27411.45      26705.59       373.12 o                         
   6   0   4      24507.36      24934.77       359.28 o                         
   6   0   6      14379.89      15203.38       484.81 o                         
   6   0   8       3274.59       2866.47        76.52 o                         
   8   0   8      15118.77      14633.57       244.18 o                         
   4   0  16       1221.92       1147.76        84.33 o                         
   4   0  18       2026.67       1830.80       146.06 o                         
  16   0   8       1080.30       1201.62       121.15 o                         
  18   0   8         80.72        -33.63        54.69 o                         
 -11   1  26       1681.82       1894.35        84.09 o                         
 -11   1  24        381.69        443.89       198.87 o                         
 -19   1   8        198.57        148.54        32.37 o                         
 -17   1   8       1788.57       1803.25        70.18 o                         
  -9   1  16         76.85         18.47        53.11 o                         
  -9   1  14        353.44        349.76        23.96 o                         
  -9   1  12         16.13        -60.38        60.38 o                         
  -9   1   8       8505.09       8696.08       106.13 o                         
  -7   1   8       3185.80       3275.78        51.97 o                         
  -5   1   8       7180.44       7414.56        88.13 o                         
  -7   1   4       5475.87       5279.60       203.57 o                         
  -7   1   2      10272.74       9940.58       109.51 o                         
  -1   1   8       5077.12       5144.31        76.75 o                         
   1   1   8       7732.29       8072.33        94.98 o                         
   3   1   8       4169.98       4447.59        69.11 o                         
   5   1   8        120.12        143.54        17.95 o                         
   5   1  10       2713.20       2788.74        57.36 o                         
   5   1  12       1822.31       1963.69        84.57 o                         
  11   1   8        660.37        579.71        34.40 o                         
  13   1   8        151.43        163.18        24.51 o                         
   3   1  22        163.37         53.35        57.57 o                         
 -22   2   8         23.22         23.91        37.65 o                         
 -10   2  22          3.37         95.68        98.21 o                         
 -10   2  20       1959.52       2073.41        70.99 o                         
 -10   2  18       6075.79       6369.08       334.68 o                         
 -14   2   8        968.02        940.55        42.54 o                         
 -12   2   8         89.99        159.20        17.23 o                         
  -8   2  10         88.79        183.45        43.62 o                         
  -8   2   8      22542.72      22675.93       232.29 o                         
  -6   2   8         92.01         82.92        12.94 o                         
  -8   2   6       6577.09       6473.53       175.98 o                         
  -4   2   8        218.88        217.25        13.93 o                         
  -2   2   8       6937.19       6819.09        88.78 o                         
   0   2   8       1271.66       1348.77        32.54 o                         
   6   2   4       7827.24       7588.90        95.21 o                         
   4   2   8       5733.87       5512.09        77.38 o                         
   6   2   6       8366.96       7983.68       290.17 o                         
   6   2   8       1659.69       1676.03        41.00 o                         
   8   2   8       1850.37       2083.93        49.11 o                         
   4   2  16       1828.72       2021.40        79.42 o                         
   4   2  18         16.93       -126.78       126.78 o                         
  16   2   8         43.51         27.33        26.06 o                         
  18   2   8        266.55        225.76        52.06 o                         
 -11   3  26       1006.71       1257.70        78.34 o                         
 -11   3  24        397.27        559.81       210.61 o                         
 -19   3   8         76.83         89.16        34.19 o                         
 -17   3   8        989.25       1043.07        57.29 o                         
  -9   3  16        408.34        374.76        56.71 o                         
  -9   3  14         55.64         25.08        19.68 o                         
  -9   3  12       4324.69       4568.25       200.99 o                         
  -9   3   8        224.76        289.77        18.91 o                         
  -7   3   8        646.17        420.57        21.86 o                         
  -7   3   4       3224.53       3273.41       105.52 o                         
  -5   3   8       1840.76       1882.32        36.14 o                         
  -7   3   2      14798.89      13709.65       157.65 o                         
  -1   3   8         25.84         31.27        10.48 o                         
   7   3   0       2617.35       2658.44       152.41 o                         
   1   3   8         29.98         61.83        11.49 o                         
   3   3   8        933.42       1012.94        30.52 o                         
   5   3   8      17457.03      17442.93       529.05 o                         
   5   3  10      10660.97      11079.36       139.81 o                         
   5   3  12       1521.19       1495.54        79.58 o                         
  11   3   8         99.11         98.44        20.62 o                         
  13   3   8         75.30         84.43        24.49 o                         
   3   3  22          1.62         95.09        70.21 o                         
 -22   4   8         29.07        -10.48        35.17 o                         
 -10   4  22        805.79        849.25       101.35 o                         
 -10   4  20       1014.41        905.39        53.19 o                         
 -10   4  18       1455.10       1427.29       118.54 o                         
 -14   4   8         21.30         21.20        18.73 o                         
 -12   4   8         32.20         49.65        17.12 o                         
  -8   4  10        163.34        214.27        61.10 o                         
  -8   4   8       2823.12       2800.75        48.49 o                         
  -6   4   8       2838.84       2796.91        47.30 o                         
  -4   4   8       1359.77       1496.82        31.94 o                         
  -2   4   8      13642.19      14490.64       166.41 o                         
   0   4   8       6222.43       6263.13        78.17 o                         
   6   4   4       5222.93       5339.47        74.64 o                         
   4   4   8         28.21          3.86        11.61 o                         
   6   4   8         17.81         26.58        12.44 o                         
   8   4   8       5329.03       5317.11        84.12 o                         
   4   4  16       1541.97       1758.31        69.77 o                         
   4   4  18       1764.31       1780.89       119.81 o                         
  16   4   8        458.12        362.32        44.67 o                         
  18   4   8         10.02        -24.03        39.11 o                         
 -11   5  26        797.49        917.58        90.29 o                         
 -11   5  24        670.62        847.35       223.48 o                         
 -19   5   8        962.94       1010.73        68.44 o                         
 -17   5   8       1884.59       1772.31        68.91 o                         
  -9   5  16       1531.50       1442.76        90.23 o                         
  -9   5  14        733.65        648.35        33.23 o                         
  -9   5  12         17.93        -69.85        69.85 o                         
  -9   5   8        276.11        258.67        18.03 o                         
  -7   5   8       3873.79       3933.99        60.33 o                         
  -5   5   8        266.03        324.43        19.33 o                         
  -7   5   2       4209.35       4485.63        67.25 o                         
   1   5   8       2639.21       2764.24        46.59 o                         
   3   5   8         15.04        -10.43        10.43 o                         
   5   5   8        341.43        339.85        21.89 o                         
   5   5  10       1374.15       1420.68        42.40 o                         
   5   5  12       2443.26       2337.39       130.35 o                         
  11   5   8       2062.41       2107.56        57.33 o                         
  13   5   8        120.95        144.44        25.82 o                         
   3   5  22        473.41        473.27        72.87 o                         
 -22   6   8        395.28        407.39        56.59 o                         
 -10   6  22        189.26        244.67       108.83 o                         
 -10   6  20        272.89        280.14        41.56 o                         
 -14   6   8       3362.96       3407.91        74.70 o                         
 -12   6   8       1166.87       1098.81        45.19 o                         
  -8   6  10        541.43        578.82        67.75 o                         
  -8   6   8       2225.39       2222.08        43.64 o                         
  -6   6   8       1569.75       1736.05        38.08 o                         
  -4   6   8        133.07         74.99        13.31 o                         
  -2   6   8       2770.10       2951.49        47.47 o                         
   0   6   8        285.02        371.04        19.16 o                         
   6   6   4        808.22       1052.40        31.50 o                         
   4   6   8       5573.09       5671.05        80.47 o                         
   6   6   8        388.37        359.53        23.53 o                         
   8   6   8         31.03         13.33        14.25 o                         
  10   6   8         54.42         57.86        20.63 o                         
   4   6  16        450.70        386.68        48.44 o                         
   4   6  18        923.02       1166.45       106.07 o                         
  16   6   8          1.29        -14.46        29.00 o                         
  18   6   8        371.06        258.17        32.56 o                         
 -11   7  24        621.66        694.29       216.41 o                         
 -19   7   8        488.68        429.57        53.58 o                         
 -17   7   8       1430.76       1465.41        71.10 o                         
  -9   7  16       3552.10       3715.95       113.18 o                         
  -9   7  14       2521.89       2507.03        55.10 o                         
  -9   7   8          8.69         11.52        11.10 o                         
  -7   7   8        485.81        590.60        26.10 o                         
  -5   7   8        438.52        404.79        21.72 o                         
  -7   7   2      41254.56      41973.95       408.13 o                         
   1   7   8        284.66        309.56        18.74 o                         
   3   7   8         97.33        122.85        15.01 o                         
   5   7   8       1055.57       1002.28        33.23 o                         
   5   7  10        674.89        587.41        32.71 o                         
   5   7  12        460.58        377.41        92.07 o                         
  11   7   8       1858.96       1800.15        61.96 o                         
  13   7   8          2.25         10.86        21.84 o                         
  15   7   8        614.82        571.95        57.48 o                         
   3   7  22        194.64        236.19        75.71 o                         
 -22   8   8       1116.67        962.55        76.87 o                         
 -10   8  22        339.73        305.48        93.14 o                         
 -10   8  20        368.83        462.13        59.36 o                         
 -10   8  18       3980.81       3928.78       169.55 o                         
 -14   8   8       4235.64       4094.67        95.35 o                         
 -12   8   8       4914.39       5021.07        90.53 o                         
 -10   8   8        841.30        759.19        28.04 o                         
  -8   8  10       2051.94       1700.69       151.99 o                         
  -8   8   8        232.73        199.41        19.82 o                         
  -6   8   8        229.49        345.96        21.59 o                         
  -4   8   8       2114.17       2272.22        43.97 o                         
  -2   8   8       5570.96       5784.27        87.70 o                         
   6   8   4       1650.27       1657.70        36.27 o                         
   4   8   8       1194.77       1300.63        34.94 o                         
   6   8   8        150.09        164.56        18.77 o                         
   8   8   8       1216.76       1184.26        48.40 o                         
   4   8  16       4531.40       4231.20       107.05 o                         
   4   8  18        589.21        546.74        99.16 o                         
  16   8   8        847.65       1022.88        75.00 o                         
 -11   9  24        238.97        175.74       212.68 o                         
 -19   9   8          3.25         30.98        27.19 o                         
 -17   9   8        700.54        688.35        53.58 o                         
  -9   9  16       6402.24       6335.39       150.33 o                         
  -9   9  14      10978.34      10783.54       139.73 o                         
 -11   9   8       1783.57       1648.78        49.51 o                         
  -9   9   8         32.58         37.64        12.88 o                         
  -7   9   8        460.83        478.98        25.72 o                         
  -5   9   8       1357.51       1488.23        36.63 o                         
  -7   9   2       7763.22       7579.55       104.99 o                         
   1   9   8      16017.79      16424.24       198.26 o                         
   3   9   8        938.13        932.08        30.06 o                         
   5   9   8       1052.50       1100.77        35.45 o                         
   5   9  10      17252.84      16878.42       215.15 o                         
   5   9  12       2966.50       3137.98       155.21 o                         
  11   9   8       4419.36       4268.90       101.84 o                         
  13   9   8         26.80         32.81        31.36 o                         
   3   9  22        524.68        611.93        91.55 o                         
 -22  10   8        591.27        637.74        68.10 o                         
 -10  10  22         70.93        225.93        97.80 o                         
 -10  10  20       1120.55       1017.38        67.25 o                         
 -10  10  18       8271.54       8338.40       390.90 o                         
 -14  10   8          0.32        -22.43        22.43 o                         
 -12  10   8       1322.30       1454.29        52.76 o                         
 -10  10   8       1771.73       1746.90        45.08 o                         
  -8  10   8         97.26        135.20        19.84 o                         
  -6  10   8       1360.46       1485.55        38.42 o                         
  -4  10   8      16347.24      17246.68       189.73 o                         
  -2  10   8       2192.21       2282.31        53.07 o                         
   6  10   4        768.24        819.97        26.76 o                         
   4  10   8       1117.73        943.23        32.06 o                         
   6  10   8        366.71        442.77        29.83 o                         
   8  10   8        624.86        697.04        46.37 o                         
  10  10   8         53.94         70.64        27.23 o                         
   4  10  16        844.19        805.89        66.93 o                         
   4  10  18         34.04       -113.19       113.19 o                         
  16  10   8        491.22        578.26        62.16 o                         
 -11  11  24        726.71        921.45       161.50 o                         
 -19  11   8          0.46          3.34        26.32 o                         
 -17  11   8        897.87        991.83        63.18 o                         
  -9  11  16       1204.74       1160.56        86.91 o                         
  -9  11  14        769.48        825.89        48.04 o                         
  -9  11   8          1.78          2.29        13.53 o                         
  -7  11   8       1578.98       1511.51        41.00 o                         
  -5  11   8        994.85        995.32        34.76 o                         
  -7  11   2       2687.04       2591.59        48.78 o                         
   7  11   0       9261.13       9079.20       301.90 o                         
   1  11   8        141.91        167.46        20.85 o                         
   3  11   8         23.36         20.38        15.61 o                         
   5  11   8          3.75          1.77        16.84 o                         
   5  11  10        716.78        676.42        47.62 o                         
   5  11  12        303.49         85.46        89.24 o                         
  11  11   8          0.29         54.55        26.15 o                         
  13  11   8         97.95         89.07        33.97 o                         
 -10  12  22          1.33         60.60        92.90 o                         
 -10  12  20        216.65        164.92        55.44 o                         
 -10  12  18        147.78        129.98        90.13 o                         
 -14  12   8        954.39       1021.59        60.11 o                         
 -12  12   8        963.97        990.29        54.30 o                         
 -10  12   8       2841.26       2798.00        66.46 o                         
  -8  12  10       2152.06       2150.60       175.01 o                         
  -8  12   8        552.95        473.43        29.38 o                         
  -6  12   8       1615.47       1734.96        43.58 o                         
  -4  12   8        129.95        176.78        17.80 o                         
  -2  12   8       3340.14       3612.30        72.19 o                         
   6  12   4        752.94        792.60        36.37 o                         
   4  12   8        571.31        606.40        36.91 o                         
   6  12   8        957.83        959.36        52.16 o                         
   8  12   8        286.11        348.24        37.60 o                         
  10  12   8          0.43         -2.76        24.70 o                         
   4  12  16         69.42         -6.60        51.41 o                         
   4  12  18         26.77        -43.88        91.11 o                         
  16  12   8         48.95         -8.91        35.25 o                         
 -19  13   8        259.90        151.21        40.11 o                         
 -17  13   8        125.81        184.33        35.56 o                         
  -9  13  16        312.97        271.29        79.50 o                         
  -9  13  14        922.53        883.82        51.54 o                         
  -9  13  12       1678.03       1669.53       135.92 o                         
  -9  13   8       2173.67       2079.57        52.57 o                         
  -7  13   8        196.09        179.29        20.51 o                         
  -5  13   8         91.53        108.16        17.39 o                         
  -7  13   2       2466.83       2429.12        56.95 o                         
   7  13   0       3981.97       3685.95       166.14 o                         
   1  13   8       1044.94       1064.37        46.59 o                         
   3  13   8       4914.88       4816.91        90.43 o                         
   5  13   8       1174.87       1051.62        55.62 o                         
   5  13  10       2357.77       2289.67        75.08 o                         
   5  13  12        889.74        953.31       116.63 o                         
  11  13   8        763.26        951.35        70.01 o                         
  13  13   8         21.56        -31.52        34.03 o                         
 -10  14  22         47.57         43.32       103.51 o                         
 -10  14  20        121.34        113.40        50.04 o                         
 -10  14  18       1830.36       1883.97       160.18 o                         
 -14  14   8         40.37         65.46        29.23 o                         
 -12  14   8        241.14        213.74        34.36 o                         
  -8  14  10       3326.15       3369.14       254.27 o                         
  -8  14   8       1464.61       1333.52        43.13 o                         
  -6  14   8        332.28        371.55        31.44 o                         
  -4  14   8         92.09        165.36        23.75 o                         
  -2  14   8        304.94        342.05        29.89 o                         
   6  14   4        552.74        571.59        43.68 o                         
   4  14   8       1529.48       1484.86        62.82 o                         
   6  14   8       1409.38       1502.67        63.50 o                         
   8  14   8       1988.58       1847.72        72.95 o                         
   4  14  16       1032.29        959.75        75.97 o                         
   4  14  18        388.38        412.71       108.16 o                         
 -19  15   8        161.31        194.90        44.65 o                         
 -17  15   8        135.84        126.12        37.78 o                         
  -9  15  16        102.18        154.57        94.93 o                         
  -9  15  14        630.02        657.56        57.59 o                         
  -9  15  12         27.42        -12.13        93.95 o                         
  -9  15   8       1533.55       1477.31        54.79 o                         
  -7  15   8       2786.74       2723.79        68.34 o                         
  -5  15   8         13.25         -7.68        19.12 o                         
  -7  15   2        816.17        780.53        39.99 o                         
   7  15   0        967.28       1015.80       103.45 o                         
   1  15   8          0.41          8.53        19.99 o                         
   3  15   8        563.20        589.43        44.90 o                         
   5  15   8       5429.01       5315.16       106.80 o                         
   5  15  10        428.85        414.15        52.52 o                         
   5  15  12        953.08        993.23       108.78 o                         
  11  15   8        596.46        467.61        53.15 o                         
  13  15   8         40.48         -3.24        36.29 o                         
 -10  16  20         25.81         49.26        50.70 o                         
 -10  16  18        462.28        707.32       204.58 o                         
 -14  16   8          3.22         54.08        27.84 o                         
 -12  16   8        680.17        647.42        49.59 o                         
  -8  16  10       3963.68       3473.80       250.49 o                         
  -8  16   8        726.73        706.73        48.40 o                         
  -6  16   8       3393.88       3313.00        78.14 o                         
  -4  16   8        731.38        740.32        44.67 o                         
  -2  16   8        127.44        127.53        27.15 o                         
   6  16   4        691.69        569.60        48.10 o                         
   4  16   8        251.36        307.45        37.73 o                         
   6  16   8         11.60         22.18        25.12 o                         
   8  16   8        215.26        164.23        33.32 o                         
   4  16  16        110.93        176.92        63.97 o                         
 -17  17   8         25.57         -6.66        30.28 o                         
  -9  17  16        712.46        559.24       114.78 o                         
  -9  17  14        162.48        247.86        48.35 o                         
  -9  17  12       2664.59       2267.76       163.80 o                         
  -9  17   8       4769.31       4452.09       120.37 o                         
  -7  17   8          0.96         37.98        24.43 o                         
  -5  17   8       1022.93       1125.87        53.91 o                         
  -7  17   4        764.33        770.56       135.30 o                         
  -7  17   2       1303.22       1160.88        47.99 o                         
   1  17   8        539.73        428.69        37.31 o                         
   3  17   8         39.87         14.48        26.27 o                         
   5  17   8        155.98        155.75        32.75 o                         
   5  17  10        549.74        554.58        55.01 o                         
   5  17  12        242.43         -5.80        94.82 o                         
  11  17   8        207.80        205.74        45.49 o                         
  13  17   8        438.10        544.61        63.93 o                         
 -10  18  18        309.35        445.52       225.54 o                         
 -14  18   8         47.96         29.44        36.43 o                         
 -12  18   8        137.04        110.32        38.75 o                         
  -8  18  10        531.32        277.05       190.60 o                         
  -8  18   8        925.04       1016.62        63.68 o                         
  -6  18   8        132.19        149.54        29.07 o                         
  -8  18   6       1046.35        831.54       157.15 o                         
  -4  18   8        162.19        121.05        28.62 o                         
  -2  18   8         44.67         28.47        26.14 o                         
   6  18   4        567.91        550.66        51.53 o                         
   4  18   8        841.49        859.52        56.70 o                         
   6  18   8          3.25         -8.16        28.14 o                         
   8  18   8         33.65         41.64        34.65 o                         
   4  18  16        389.94        428.77        76.02 o                         
  -9  19  16        345.39        499.23       116.45 o                         
  -9  19  14        100.07        187.27        58.39 o                         
  -9  19  12        205.85        215.78       125.62 o                         
  -9  19   8       1477.73       1486.55        83.40 o                         
  -7  19   8       3374.30       3162.18       102.96 o                         
  -5  19   8        109.75        135.68        29.21 o                         
  -7  19   2        794.08        677.03        70.46 o                         
   1  19   8       1533.60       1429.30        71.38 o                         
   3  19   8          0.30        -12.78        26.88 o                         
   5  19   8        451.54        476.78        47.40 o                         
   5  19  10         14.11         26.89        52.52 o                         
   5  19  12        312.87        463.92       117.42 o                         
  11  19   8         17.63         19.01        36.32 o                         
 -14  20   8          6.67         38.66        48.30 o                         
 -12  20   8         80.72        -28.85        29.42 o                         
  -8  20  10        115.68        -49.32       187.02 o                         
  -8  20   8       1013.39       1059.27        66.80 o                         
  -8  20   6        570.59        501.47       133.97 o                         
  -4  20   8        729.39        772.99        49.63 o                         
  -2  20   8        253.56        211.59        33.15 o                         
   0  20   8        378.74        509.37        46.69 o                         
   6  20   4       1756.24       1656.27        72.52 o                         
   6  20   6        360.40        655.05       200.30 o                         
   6  20   8        222.68        197.74        38.64 o                         
   8  20   8        129.22        156.51        44.61 o                         
  -9  21  14        231.66        193.33        65.07 o                         
  -9  21  12        369.96        396.58       148.31 o                         
  -9  21   8          8.59         18.53        30.23 o                         
  -7  21   8       1779.86       1774.91       107.95 o                         
  -7  21   2       1345.58       1236.12        86.08 o                         
  -1  21   8        621.14        543.77        49.42 o                         
   7  21   0        464.23        461.62       202.99 o                         
   1  21   8        190.58        358.73        41.58 o                         
   3  21   8        322.94        358.87        44.76 o                         
   5  21   8       1304.14       1503.23        80.72 o                         
   5  21  10       1100.43       1178.93        81.72 o                         
   9  21   8       1255.41       1324.25       208.76 o                         
 -12  22   8        132.73        164.93        56.03 o                         
  -8  22  10        109.12        169.70       138.69 o                         
  -8  22   8        141.89         81.31        57.66 o                         
  -8  22   6         57.04         50.53       137.75 o                         
  -4  22   8        186.09        193.31        31.96 o                         
  -2  22   8        722.91        827.35        66.89 o                         
   0  22   8         32.19          9.90        30.01 o                         
   6  22   4        196.02        213.62        53.48 o                         
   6  22   6       1448.84       1802.70       181.47 o                         
   6  22   8         56.47         47.50        37.35 o                         
  -9  23   8         86.13         59.55        49.67 o                         
  -7  23   8         31.03         -8.38        43.61 o                         
  -7  23   4        511.16        609.56       239.14 o                         
  -7  23   2        801.96        814.47        82.79 o                         
   7  23   0         35.26        -41.53       143.58 o                         
   1  23   8          0.70        -25.75        25.75 o                         
   3  23   8        375.28        317.83        41.38 o                         
   5  23   8        892.56        954.28        70.02 o                         
  -8  24   6        809.86        957.97       182.25 o                         
  -4  24   8        360.88        313.47        51.70 o                         
  -2  24   8         32.34         87.81        36.73 o                         
   0  24   8         72.10         46.46        38.60 o                         
   6  24   4        217.07        232.92        79.43 o                         
 -23   1   9         13.40         14.40        37.70 o                         
 -11   1  23       1875.74       2042.65       163.61 o                         
 -11   1  21       2224.18       2207.82        74.88 o                         
 -11   1  19         73.28        -13.04       156.63 o                         
 -15   1   9         56.20         83.46        20.87 o                         
 -13   1   9        973.12        949.88        34.95 o                         
  -9   1  11      41237.79      41229.99       585.48 o                         
  -9   1   9       5868.69       6036.95        81.47 o                         
  -9   1   7      16198.38      16486.97       293.45 o                         
  -5   1   9      13820.54      13668.46       147.66 o                         
  -3   1   9      13066.20      12708.97       148.79 o                         
  -1   1   9      19289.21      19487.51       231.84 o                         
   7   1   3       9308.81       9113.87       129.17 o                         
   3   1   9        354.38        306.64        21.84 o                         
   5   1   9          4.41         23.84        12.61 o                         
   7   1   9       5487.02       5629.14        86.34 o                         
   5   1  13        548.01        565.18       108.91 o                         
   5   1  15        312.04        295.77        44.64 o                         
   5   1  17         74.23         13.53        95.20 o                         
  15   1   9       1052.61        906.64        63.35 o                         
  17   1   9        152.29        123.31        47.44 o                         
 -12   2  25         29.54        -59.85       187.55 o                         
 -20   2   9        107.36        144.24        35.92 o                         
 -18   2   9       1097.13       1190.29        62.81 o                         
 -10   2  17       1788.72       1573.90       131.59 o                         
 -10   2  15       1028.42       1013.87        35.72 o                         
 -10   2  13       1314.57       1383.69        84.34 o                         
 -10   2   9       1770.25       1726.00        39.90 o                         
  -8   2   9      23407.83      24352.06       250.44 o                         
  -6   2   9       3227.24       3262.36        51.75 o                         
  -8   2   5       3502.88       3592.56       181.81 o                         
  -8   2   3       2654.88       2877.90        44.70 o                         
  -2   2   9      12579.59      12675.21       149.73 o                         
   0   2   9       3447.01       3878.99        63.00 o                         
   2   2   9        137.89        243.08        17.82 o                         
   4   2   9       6534.11       6771.30        91.29 o                         
   6   2   9       1247.46       1133.84        41.07 o                         
   6   2  11       1648.22       1758.42        85.36 o                         
  10   2   9        694.99        700.51        36.94 o                         
  12   2   9        458.32        354.46        33.39 o                         
   4   2  21        716.13        850.03        76.54 o                         
   4   2  23       1172.69       1459.06       118.86 o                         
 -23   3   9         50.12         14.44        40.87 o                         
 -11   3  23        536.09        714.35        99.41 o                         
 -11   3  21         64.78         20.92        34.85 o                         
 -11   3  19        155.07          8.55       101.34 o                         
 -15   3   9         35.78         17.56        19.95 o                         
 -13   3   9          2.70         26.06        17.41 o                         
  -9   3  11       1805.82       1775.97        67.74 o                         
  -9   3   9       3056.01       2996.66        51.88 o                         
  -9   3   7       7501.36       7516.71       160.04 o                         
  -5   3   9      23145.27      23090.94       234.91 o                         
  -3   3   9        698.27        739.42        27.66 o                         
   7   3   1       8592.22       8193.17       296.78 o                         
  -1   3   9         26.13         54.21        13.36 o                         
   7   3   3      22763.17      23467.72       260.53 o                         
   3   3   9       1636.49       1789.07        39.53 o                         
   7   3   5       4338.63       4864.25       148.86 o                         
   5   3   9       7655.44       8040.37       106.03 o                         
   7   3   9       3357.41       3419.95        63.89 o                         
   5   3  15       4962.44       5159.70       110.09 o                         
   5   3  17       1855.28       2014.28       155.48 o                         
  15   3   9         48.41         54.51        29.32 o                         
  17   3   9        538.04        654.46        70.58 o                         
 -12   4  25         58.32        103.09       198.32 o                         
 -20   4   9        377.54        362.53        47.39 o                         
 -18   4   9        211.79        265.35        39.98 o                         
 -10   4  17        966.54       1009.76        89.26 o                         
 -10   4  15       1900.27       1692.22        45.27 o                         
 -10   4  13        275.12        225.86        92.05 o                         
 -10   4   9        109.35        123.93        15.19 o                         
  -8   4   9        266.40        301.72        20.12 o                         
  -8   4   3       2793.62       2838.64        52.23 o                         
  -8   4   1       6774.44       6988.78       272.40 o                         
   0   4   9         29.53         71.99        14.54 o                         
   2   4   9        846.13        958.64        29.77 o                         
   4   4   9        579.42        678.69        27.56 o                         
   6   4   9       6371.09       6474.28       101.88 o                         
   6   4  11       2742.07       2508.19       114.83 o                         
  10   4   9        839.14        781.49        39.24 o                         
  12   4   9        113.25        111.33        23.91 o                         
   4   4  21        138.85         96.05        62.52 o                         
   4   4  23          1.32        -72.49        82.00 o                         
 -23   5   9        271.86        266.75        51.03 o                         
 -11   5  23         11.45        -56.97       107.98 o                         
 -11   5  21        644.50        732.85        50.25 o                         
 -11   5  19        558.46        571.28       105.95 o                         
 -15   5   9        220.98        241.35        29.21 o                         
 -13   5   9        782.62        823.62        41.36 o                         
  -9   5  11       1337.92       1417.05        93.11 o                         
  -9   5   9        765.78        690.70        26.40 o                         
  -5   5   9        386.92        467.39        22.85 o                         
  -3   5   9       9053.96       8844.84       104.54 o                         
  -1   5   9      19907.85      20363.93       210.84 o                         
   7   5   3       3063.39       2733.62        55.65 o                         
   3   5   9          2.19         25.51        11.60 o                         
   5   5   9        687.90        641.11        29.66 o                         
   7   5   9          0.18         -0.69        13.27 o                         
   9   5   9       7858.45       7275.07       107.55 o                         
   5   5  15       1718.16       1704.31        62.02 o                         
   5   5  17       6059.06       6046.77       191.86 o                         
  15   5   9        102.42         62.58        30.73 o                         
  17   5   9         11.35         15.14        27.62 o                         
 -12   6  25        373.26        560.88       227.90 o                         
 -20   6   9          8.93        -14.67        32.89 o                         
 -18   6   9       5659.87       5195.15       131.08 o                         
 -10   6  17       1658.98       1804.24        89.35 o                         
 -10   6  15        190.18        152.36        28.09 o                         
 -10   6  13        815.15        774.68       104.56 o                         
 -10   6   9       1687.57       1596.16        38.24 o                         
  -8   6   9        136.10        171.16        17.00 o                         
  -6   6   9        136.35        130.92        15.15 o                         
  -8   6   3        332.76        381.03        24.45 o                         
   0   6   9       1157.56       1259.32        31.25 o                         
   2   6   9       1626.49       1680.16        37.72 o                         
   4   6   9       2507.54       2466.01        49.11 o                         
   6   6   9        188.98        139.29        25.75 o                         
   6   6  11       1506.13       1378.19        98.89 o                         
  10   6   9        555.73        618.64        40.17 o                         
  12   6   9        424.33        353.16        35.22 o                         
  14   6   9        141.92        169.43        35.36 o                         
   4   6  21        641.43        796.59        87.32 o                         
 -23   7   9        232.78        167.67        48.02 o                         
 -11   7  23        158.82        267.85       118.62 o                         
 -11   7  21        816.21        737.24        71.99 o                         
 -11   7  19       1701.82       1854.73       215.02 o                         
 -15   7   9       5279.74       5533.51       103.18 o                         
 -13   7   9       1200.09       1309.40        51.17 o                         
  -9   7  11        687.02        800.56       125.28 o                         
  -9   7   9         24.29         12.30        14.98 o                         
  -7   7   9        190.15        158.64        16.13 o                         
  -5   7   9        117.41        109.85        14.43 o                         
  -3   7   9          8.13         38.77        11.58 o                         
  -1   7   9      10715.94      11118.34       128.39 o                         
   7   7   3       2605.54       2616.25        55.09 o                         
   3   7   9         58.28        111.17        14.94 o                         
   5   7   9       2021.21       2203.80        48.05 o                         
   7   7   9        335.56        390.59        27.14 o                         
   9   7   9         57.61         16.77        19.63 o                         
   5   7  15       3714.05       4166.07       105.23 o                         
   5   7  17        216.02        164.49        69.28 o                         
  15   7   9          8.56         47.20        27.18 o                         
  17   7   9        569.44        512.76        61.51 o                         
 -12   8  25         77.88        -27.36       123.31 o                         
 -20   8   9          3.96        -12.75        33.64 o                         
 -18   8   9         38.02         35.25        25.45 o                         
 -10   8  17       3720.29       4033.22       112.09 o                         
 -10   8  15       7237.60       7504.26       118.84 o                         
 -10   8  13       1572.71       1586.89       129.80 o                         
 -10   8   9         38.55         49.68        13.44 o                         
  -8   8   9         65.94         62.15        13.89 o                         
  -6   8   9        227.35        293.94        20.33 o                         
  -8   8   3       8039.31       8931.43       107.63 o                         
  -8   8   1       4146.11       4334.22       185.15 o                         
   0   8   9      12694.15      12456.52       157.22 o                         
   2   8   9        831.65        956.38        30.43 o                         
   4   8   9        544.31        528.61        26.74 o                         
   6   8   9          0.13        -18.36        24.59 o                         
   6   8  11       1596.87       1789.85       123.96 o                         
  10   8   9         30.55         31.72        21.57 o                         
  12   8   9        232.92        185.56        33.14 o                         
   4   8  21         98.06         19.67        71.54 o                         
 -11   9  23        272.73        359.05       102.05 o                         
 -11   9  21        890.28        789.78        74.71 o                         
 -15   9   9        395.04        306.52        37.45 o                         
 -13   9   9         63.15         63.55        22.52 o                         
  -9   9  11       1199.84       1277.49       151.64 o                         
 -11   9   9        176.40        129.27        22.66 o                         
  -9   9   9          6.82         21.56        19.01 o                         
  -7   9   9       2641.61       2745.19        52.59 o                         
  -5   9   9       3967.45       4258.47        67.04 o                         
  -3   9   9       1062.13       1103.01        30.84 o                         
   7   9   3       1085.70       1179.08        39.08 o                         
   3   9   9        213.74        147.14        16.42 o                         
   5   9   9       5132.70       5229.18        90.72 o                         
   7   9   9         42.80         45.40        19.47 o                         
   9   9   9       2176.11       2232.33        72.41 o                         
   5   9  15       4996.36       5193.05       134.22 o                         
   5   9  17        287.63        169.10       108.05 o                         
  15   9   9        429.79        563.75        61.51 o                         
 -22  10   9        148.75        293.94        64.64 o                         
 -20  10   9         18.39        -10.29        36.36 o                         
 -18  10   9        107.49         72.78        31.54 o                         
 -10  10  17       3171.25       3127.06       142.72 o                         
 -10  10  15       1409.60       1473.51        52.76 o                         
 -10  10  13       1610.68       1446.87       108.98 o                         
 -10  10   9        705.96        745.57        32.67 o                         
  -8  10   9       1731.44       1654.47        42.46 o                         
  -6  10   9        361.45        351.55        22.54 o                         
  -8  10   3       4886.98       5120.19        73.74 o                         
  -8  10   1      20255.45      20684.14       610.02 o                         
   0  10   9       8058.88       7917.95       116.27 o                         
   2  10   9        294.63        338.25        26.80 o                         
   4  10   9        414.01        505.37        32.50 o                         
   6  10   9        155.70        208.59        38.48 o                         
   6  10  11      17372.04      17510.98       433.80 o                         
  10  10   9        256.19        325.85        37.86 o                         
  12  10   9        534.12        460.67        52.29 o                         
   4  10  21        110.66         72.62        76.72 o                         
 -11  11  23        433.78        407.12       109.85 o                         
 -11  11  21         85.17        105.68        57.55 o                         
 -11  11  19        488.88        656.38       156.34 o                         
 -15  11   9         23.60         53.60        30.27 o                         
 -13  11   9       5652.90       5574.10       114.64 o                         
  -9  11  11       1547.81       1282.52       176.96 o                         
 -11  11   9        196.99        208.68        26.30 o                         
  -9  11   9       2344.94       2054.06        48.97 o                         
  -7  11   9        262.17        293.55        22.64 o                         
  -5  11   9         11.86         26.97        12.20 o                         
  -3  11   9       1189.45       1279.87        44.85 o                         
  -1  11   9        344.66        305.18        26.07 o                         
   7  11   3        408.12        379.83        30.89 o                         
   3  11   9       1010.81        917.48        42.20 o                         
   5  11   9       1486.97       1568.31        53.55 o                         
   7  11   9          0.20        -19.04        19.04 o                         
   9  11   9        112.98        120.00        29.26 o                         
   5  11  15        691.30        636.85        64.40 o                         
   5  11  17        432.55        375.64       123.63 o                         
  15  11   9         67.93         75.40        39.96 o                         
 -20  12   9        571.18        490.49        63.14 o                         
 -18  12   9        292.96        228.58        40.69 o                         
 -10  12  17        594.45        504.14        82.33 o                         
 -10  12  15        343.89        287.21        48.02 o                         
 -10  12  13       3713.99       3345.10       170.67 o                         
 -10  12   9        416.55        438.74        34.29 o                         
  -8  12   9       7933.65       7725.61       108.87 o                         
  -6  12   9         57.30         47.70        15.54 o                         
  -8  12   3        844.12        779.81        29.16 o                         
  -8  12   1        506.69        628.04        88.92 o                         
   0  12   9        348.01        421.65        30.97 o                         
   2  12   9        768.31        700.01        38.13 o                         
   4  12   9        674.51        721.73        39.95 o                         
   6  12   9       1064.37       1044.29        55.50 o                         
   6  12  11       1617.38       1520.27       138.34 o                         
  10  12   9        111.54        136.57        32.46 o                         
  12  12   9         44.76         12.11        30.23 o                         
 -11  13  21        523.11        600.35        73.46 o                         
 -11  13  19        337.31         39.91        97.57 o                         
 -15  13   9       1473.52       1405.21        71.40 o                         
 -13  13   9         90.43        113.76        30.60 o                         
  -9  13  11        253.55        397.15       157.69 o                         
  -9  13   9       1455.66       1540.83        50.42 o                         
  -7  13   9       1459.83       1450.65        44.37 o                         
  -5  13   9        282.42        258.65        28.22 o                         
  -3  13   9          1.59        -12.50        16.06 o                         
   7  13   3       1223.97       1119.23        43.89 o                         
   5  13   9        237.74        198.90        31.74 o                         
   7  13   9        440.49        402.18        40.40 o                         
   9  13   9         51.75         13.35        26.05 o                         
   5  13  15        626.57        516.11        64.85 o                         
   5  13  17        462.61        513.61        88.02 o                         
  15  13   9         11.38         10.41        39.70 o                         
 -20  14   9         55.29         12.65        32.86 o                         
 -18  14   9        215.64        165.84        39.41 o                         
 -10  14  17        391.98        439.67        88.17 o                         
 -10  14  15        367.49        415.07        52.02 o                         
 -10  14  13        109.65        -49.92        99.59 o                         
 -10  14   9       1026.19       1017.87        48.26 o                         
  -8  14   9       4193.24       4253.89        79.99 o                         
  -6  14   9        461.80        445.15        34.92 o                         
  -8  14   3       2689.73       2619.06        62.73 o                         
  -8  14   1       1390.29       1480.38       120.80 o                         
   0  14   9       3023.21       2954.77        70.99 o                         
   2  14   9          0.01          0.05        18.98 o                         
   4  14   9        677.04        735.15        49.35 o                         
   6  14   9       1207.36       1147.67        64.94 o                         
   6  14  11        204.79        247.41       116.72 o                         
  10  14   9       1751.79       1978.69        94.61 o                         
  12  14   9        624.77        647.38        62.29 o                         
 -11  15  21        125.34        177.83        55.09 o                         
 -11  15  19        386.20        555.27       134.79 o                         
 -15  15   9        102.05        102.72        32.40 o                         
 -13  15   9          0.17         -5.76        24.79 o                         
  -9  15  11        309.41        151.39       164.29 o                         
  -9  15   9       9338.68       9242.40       155.49 o                         
  -9  15   7       2491.15       1982.46       201.07 o                         
  -5  15   9        619.12        514.62        37.06 o                         
  -3  15   9        182.97        198.28        28.33 o                         
   7  15   3       4331.35       4430.75        99.56 o                         
   3  15   9        492.65        464.44        41.82 o                         
   5  15   9       1758.43       1885.19        75.11 o                         
   7  15   9         93.60        108.47        30.38 o                         
   9  15   9       1582.58       1578.30        73.04 o                         
   5  15  15        572.42        504.59        67.26 o                         
   5  15  17       1063.02       1132.04        97.94 o                         
 -18  16   9        198.38         83.02        37.65 o                         
 -10  16  17       1387.12       1414.49       112.73 o                         
 -10  16  15          0.95         33.06        45.61 o                         
 -10  16  13        387.65        261.07       118.74 o                         
 -10  16   9       1394.86       1369.05        76.55 o                         
  -8  16   9       6149.27       5720.12       108.87 o                         
  -6  16   9       1248.21       1224.31        54.92 o                         
  -8  16   5       5017.60       4865.75       249.00 o                         
  -8  16   3       2635.31       2454.80        64.77 o                         
   0  16   9        578.69        602.50        41.04 o                         
   2  16   9         18.18         19.25        25.74 o                         
   4  16   9         52.61         22.02        26.83 o                         
   6  16   9        718.24        762.68        57.17 o                         
   6  16  11         64.10        108.95       109.17 o                         
  10  16   9        508.80        445.06        52.39 o                         
  12  16   9         28.33        129.76        44.97 o                         
 -11  17  19        285.90        180.79       112.68 o                         
 -15  17   9        335.83        306.12        50.74 o                         
 -13  17   9         99.40         19.14        33.94 o                         
  -9  17  11        116.79         51.65       172.50 o                         
  -9  17   9        660.36        779.53        59.52 o                         
  -9  17   7       1017.32        844.21       122.85 o                         
  -5  17   9          3.29         36.12        24.22 o                         
  -3  17   9        386.10        452.80        38.50 o                         
   7  17   3       2144.31       1921.28        72.08 o                         
   3  17   9        121.29         93.87        30.86 o                         
   7  17   5         91.17        267.52       171.31 o                         
   5  17   9         20.15         42.09        27.30 o                         
   7  17   9        275.79        277.70        40.53 o                         
   9  17   9         55.16         70.87        35.55 o                         
   5  17  15        689.58        871.77        81.15 o                         
 -10  18  17        121.95        145.01       134.25 o                         
 -10  18  15        219.63        227.12        62.18 o                         
 -10  18  13        919.39       1049.08       151.23 o                         
 -10  18   9       1034.44        967.92        69.13 o                         
  -8  18   9        187.48        310.05        45.52 o                         
  -6  18   9          0.13         19.32        25.36 o                         
  -8  18   5         18.24       -106.04       121.67 o                         
  -8  18   3        278.01        139.92        40.34 o                         
  -8  18   1       3153.35       3236.89       249.25 o                         
   0  18   9        524.42        528.51        45.95 o                         
   2  18   9       1290.82       1192.41        61.05 o                         
   4  18   9        334.50        291.30        39.10 o                         
   6  18   9         71.14         58.67        45.45 o                         
   6  18  11        408.56        158.98       105.09 o                         
  10  18   9         79.63        132.70        43.74 o                         
 -15  19   9          1.16        -33.65        33.65 o                         
 -13  19   9         44.99         48.76        35.93 o                         
  -9  19  11        372.41         61.08       133.85 o                         
  -9  19   9       1147.86       1308.71        72.04 o                         
  -9  19   7        405.60        215.04        87.11 o                         
  -5  19   9         81.55         64.33        27.11 o                         
  -3  19   9        299.64        321.63        37.31 o                         
   7  19   3       1201.60        983.67        59.70 o                         
   7  19   5       1779.55       1895.36       165.92 o                         
   5  19   9        476.07        359.05        43.89 o                         
   7  19   9        176.94        147.13        37.06 o                         
   9  19   9        122.25        141.89        51.93 o                         
 -10  20  15         33.19        -17.11        58.07 o                         
 -10  20  13        398.38        447.92       139.69 o                         
 -10  20   9        163.90        234.01        45.67 o                         
  -8  20   9         10.27         10.38        32.78 o                         
  -8  20   5        154.64        -47.82       191.04 o                         
  -8  20   3       1980.41       1807.49        95.25 o                         
  -8  20   1       1150.86       1286.14       155.65 o                         
   0  20   9        849.80        711.90        54.05 o                         
   2  20   9        188.40        180.61        34.80 o                         
   4  20   9          0.14         53.03        30.88 o                         
   6  20   9        109.32         67.20        52.29 o                         
   6  20  11         57.15        -44.10       109.80 o                         
 -13  21   9          9.21         64.86        51.26 o                         
  -9  21  11        292.45        348.83       112.83 o                         
  -9  21   9        187.12        166.78        44.72 o                         
  -9  21   7       1265.92       1470.01       166.71 o                         
  -5  21   9         29.63         69.36        31.02 o                         
  -3  21   9         55.11         25.85        25.08 o                         
  -1  21   9          7.14         10.62        28.51 o                         
   7  21   3        289.97        291.15        53.40 o                         
   7  21   5       1024.48        909.62       158.25 o                         
   5  21   9         16.38          6.45        33.28 o                         
   7  21   9        619.55        576.72        71.58 o                         
 -12  22   9        188.26        261.08        61.24 o                         
 -10  22   9         72.38        118.27        51.48 o                         
  -8  22   9        124.83         63.26        38.04 o                         
  -8  22   5         30.53        -99.57       192.09 o                         
  -8  22   3        452.14        498.61        72.77 o                         
  -8  22   1        871.04        965.66       162.11 o                         
   0  22   9        438.02        384.34        46.12 o                         
   2  22   9         30.51         31.78        32.11 o                         
   4  22   9       1366.89       1326.85        84.85 o                         
   6  22   9         87.00         82.64        68.53 o                         
  -9  23   9        377.06        445.41        77.56 o                         
  -9  23   7        486.97        381.18       145.88 o                         
  -5  23   9        136.13        123.98        51.84 o                         
  -3  23   9         95.27         56.19        28.03 o                         
  -1  23   9        103.51        112.27        40.47 o                         
   7  23   1        203.22        158.19       223.45 o                         
   7  23   3         77.93        151.56        70.37 o                         
   7  23   5        586.32       1123.69       173.08 o                         
  -8  24   5        165.56        212.82       244.23 o                         
  -8  24   3         78.30        175.15        70.72 o                         
  -8  24   1        118.65        131.30       151.11 o                         
   0  24   9          0.63         38.51        32.55 o                         
 -24   0  10         79.61          4.53        84.56 o                         
 -12   0  24        332.73        657.25       168.76 o                         
 -12   0  22       3114.35       2933.72       123.91 o                         
 -16   0  10         37.51         40.74        35.72 o                         
 -14   0  10          8.63        -20.40        20.40 o                         
 -10   0  12      13601.67      13559.14       326.34 o                         
 -10   0  10      33130.49      34341.87       487.18 o                         
 -10   0   8      21264.09      22016.77       448.52 o                         
  -6   0  10       9203.90       8972.77       151.82 o                         
  -4   0  10       3104.30       2881.99        65.83 o                         
  -2   0  10       4913.70       4259.71       106.47 o                         
   8   0   2      21722.78      21039.23       355.94 o                         
   2   0  10       7404.17       7169.80       148.78 o                         
   8   0   4      13758.52      13309.91       454.60 o                         
   4   0  10       1569.44       1657.51        57.32 o                         
   6   0  10        315.37        294.42        32.66 o                         
   8   0  10        923.73        794.94        62.20 o                         
   6   0  14        233.02        210.64        48.82 o                         
   6   0  16        705.23        493.47       147.53 o                         
  14   0  10         42.52         51.44        36.81 o                         
  16   0  10        405.38        381.26        84.16 o                         
 -13   1  26        216.82        582.89       219.99 o                         
 -21   1  10        450.47        349.48        48.08 o                         
 -19   1  10        208.69        129.50        33.46 o                         
 -11   1  18       1113.12       1082.53       115.19 o                         
 -11   1  16       3617.63       3291.01        63.88 o                         
 -11   1  14       2434.71       2649.43        90.73 o                         
 -11   1  10       1603.96       1655.95        40.98 o                         
  -9   1  10      16954.13      17771.57       193.03 o                         
  -7   1  10       2725.31       2813.60        49.54 o                         
  -9   1   4       8515.61       8589.88       101.84 o                         
  -3   1  10       1377.27       1428.42        35.91 o                         
  -1   1  10         56.96         56.96        13.30 o                         
   1   1  10        293.01        285.08        18.18 o                         
   3   1  10        664.97        637.94        30.65 o                         
   7   1   8       2419.12       2591.75        56.06 o                         
   7   1  10        529.89        551.06        65.70 o                         
   9   1  10        493.85        361.28        28.22 o                         
  11   1  10         23.13        -17.00        17.00 o                         
   5   1  20         75.30         93.77        58.00 o                         
   5   1  22        454.76        473.39        97.48 o                         
 -12   2  24        104.85        112.49        96.79 o                         
 -12   2  22        972.38        812.86        54.70 o                         
 -12   2  20         11.56        192.33       155.49 o                         
 -16   2  10       4755.24       4466.80       100.74 o                         
 -14   2  10        950.27        932.92        43.21 o                         
 -10   2  12       3363.77       3337.45        82.80 o                         
 -10   2  10      26386.90      26117.18       269.68 o                         
 -10   2   8        108.18        175.36        50.31 o                         
  -6   2  10       1015.11       1167.39        31.49 o                         
  -4   2  10       1344.44       1313.20        35.57 o                         
  -2   2  10       3245.79       3320.08        58.18 o                         
   8   2   2       3894.97       3504.00        58.23 o                         
   8   2   4       3529.79       4015.85       202.57 o                         
   4   2  10        330.98        428.55        24.51 o                         
   6   2  10         55.87         70.29        15.91 o                         
   6   2  12       2081.65       2075.19       152.90 o                         
   6   2  14         40.01         64.92        36.10 o                         
   6   2  16        704.88        859.36       111.63 o                         
  14   2  10        307.74        281.45        34.00 o                         
  16   2  10          9.76        -24.88        29.97 o                         
 -13   3  26        289.84        349.81       232.82 o                         
 -21   3  10        394.46        440.22        54.36 o                         
 -19   3  10        370.96        418.22        49.37 o                         
 -11   3  18        628.76        828.99        91.78 o                         
 -11   3  16        176.70        147.20        25.50 o                         
 -11   3  14       2324.98       2605.83       100.10 o                         
 -11   3  10        754.25        796.68        30.77 o                         
  -9   3  10        494.00        679.94        27.88 o                         
  -7   3  10        427.02        523.48        24.51 o                         
  -9   3   6       6551.72       7129.54       192.65 o                         
  -9   3   4      13302.33      12374.51       149.99 o                         
  -9   3   2        763.60        793.95       121.93 o                         
  -1   3  10       2795.74       2815.18        53.39 o                         
   1   3  10       3204.56       3233.69        52.47 o                         
   3   3  10         93.86         55.07        13.13 o                         
   7   3   6        213.97        103.20        89.74 o                         
   7   3   8      14181.50      15264.94       177.76 o                         
   7   3  10       2694.24       2610.64       102.11 o                         
   9   3  10       2723.52       2595.56        60.41 o                         
  11   3  10          0.29         -1.53        18.15 o                         
   5   3  20        242.15        326.42        64.86 o                         
   5   3  22        494.54        377.84        86.23 o                         
 -12   4  24          4.58         -9.23        86.85 o                         
 -12   4  22       1061.68        975.31        63.56 o                         
 -12   4  20        112.84        -19.37       159.07 o                         
 -16   4  10       7450.36       7061.67       119.83 o                         
 -14   4  10       1000.67       1021.67        46.36 o                         
 -10   4  12        281.62        242.19        55.61 o                         
 -10   4  10        501.10        566.23        25.58 o                         
 -10   4   8        123.45         92.14        45.12 o                         
  -6   4  10       5931.42       6213.16        82.90 o                         
  -4   4  10        924.62       1095.65        33.77 o                         
  -2   4  10       8767.55       8882.05       116.37 o                         
   8   4   2        348.30        347.58        22.75 o                         
   2   4  10        744.89        812.99        29.47 o                         
   8   4   4       1382.61       1216.78        78.56 o                         
   4   4  10       1537.26       1434.49        36.89 o                         
   6   4  10       1316.19       1390.68        41.88 o                         
   8   4  10        609.47        584.85        33.51 o                         
   6   4  14       1249.34       1366.14        57.13 o                         
   6   4  16       3336.41       3440.34       183.55 o                         
  14   4  10        682.44        775.21        55.83 o                         
  16   4  10        328.74        223.66        40.81 o                         
 -13   5  26         81.34        196.70       238.66 o                         
 -21   5  10         20.29        -21.54        31.75 o                         
 -19   5  10        462.09        484.83        50.13 o                         
 -11   5  18        955.66        875.77        88.26 o                         
 -11   5  16       2136.99       2195.60        58.58 o                         
 -11   5  14        316.21        272.46        80.75 o                         
 -11   5  10        331.58        414.32        23.84 o                         
  -9   5  10       2960.67       2700.10        51.28 o                         
  -7   5  10         40.76         50.11        12.98 o                         
  -9   5   6         53.29        -26.75        91.66 o                         
  -9   5   4        621.84        663.77        28.84 o                         
  -9   5   2        857.57        865.55        60.95 o                         
  -1   5  10       1253.42       1314.69        36.66 o                         
   1   5  10         47.08         42.66        11.60 o                         
   3   5  10        593.26        644.11        28.40 o                         
   7   5   8       1788.47       1814.01        49.61 o                         
   7   5  10       6154.87       6134.11       191.84 o                         
   9   5  10       1152.54       1240.74        44.19 o                         
  11   5  10        876.79       1004.36        51.43 o                         
   5   5  20         32.41        -32.88        51.70 o                         
   5   5  22       1457.12       1443.26       137.71 o                         
 -12   6  24        218.70        200.14       122.15 o                         
 -12   6  22        278.21        303.85        59.82 o                         
 -12   6  20        278.60        449.28       108.66 o                         
 -16   6  10         94.73         68.96        24.83 o                         
 -14   6  10        564.04        486.04        36.56 o                         
 -10   6  12        877.57       1021.99        61.47 o                         
 -10   6  10         62.75         49.66        18.19 o                         
 -10   6   8        711.96        671.38        96.11 o                         
  -6   6  10        122.13        112.70        14.54 o                         
  -4   6  10        182.88        151.27        15.02 o                         
   8   6   2       3042.61       2998.52        59.63 o                         
   2   6  10       1196.80       1087.46        32.45 o                         
   4   6  10          2.73          2.79        12.07 o                         
   6   6  10        384.72        411.82        27.27 o                         
   8   6  10        117.08        103.91        19.05 o                         
   6   6  14        545.16        525.66        45.66 o                         
   6   6  16         68.22        235.22       103.19 o                         
  14   6  10         89.97         65.53        24.51 o                         
  16   6  10         11.70         -3.69        32.35 o                         
 -23   7  10        204.85        165.91        47.75 o                         
 -21   7  10        206.75        307.71        49.73 o                         
 -19   7  10       1393.25       1359.41        80.43 o                         
 -11   7  18       6038.94       5806.44       149.28 o                         
 -11   7  16       3376.08       3476.07        76.66 o                         
 -11   7  14       5426.61       5118.28       238.24 o                         
 -11   7  10       2198.06       1997.40        46.05 o                         
  -9   7  10        341.10        392.13        23.92 o                         
  -7   7  10         56.96         70.26        13.47 o                         
  -9   7   4       2876.51       2935.39        56.88 o                         
  -9   7   2      13254.32      13457.47       433.29 o                         
  -1   7  10       9707.39       9823.31       117.73 o                         
   1   7  10        121.09        138.91        15.26 o                         
   3   7  10        411.93        397.17        23.96 o                         
   7   7   8        833.16        841.68        35.70 o                         
   7   7  10        131.68         38.39        64.25 o                         
   9   7  10        650.13        581.02        38.64 o                         
  11   7  10         57.34         86.90        23.92 o                         
  13   7  10        301.13        311.24        39.47 o                         
   5   7  20         23.88        -37.14        68.58 o                         
 -12   8  24         88.71        120.41        99.33 o                         
 -12   8  22        207.27        268.49        60.48 o                         
 -12   8  20       1250.68       1522.78       158.78 o                         
 -16   8  10         88.04         57.40        27.49 o                         
 -14   8  10        136.05        153.54        26.33 o                         
 -10   8  12        222.77        206.53       118.41 o                         
 -10   8  10       3739.90       3615.96        63.95 o                         
  -6   8  10        731.64        712.16        29.62 o                         
  -4   8  10        616.46        671.07        27.13 o                         
   8   8   2       2993.23       3046.33        61.57 o                         
   2   8  10       4864.24       4875.47        73.83 o                         
   4   8  10        224.82        295.02        22.72 o                         
   6   8  10      14638.01      14078.89       170.42 o                         
   8   8  10       1751.68       1681.15        56.07 o                         
   6   8  14        454.22        426.46        57.16 o                         
   6   8  16        785.94        895.10       123.81 o                         
  14   8  10         28.34        -20.25        31.09 o                         
  16   8  10       1534.03       1561.26        94.57 o                         
 -21   9  10        540.69        630.47        63.35 o                         
 -19   9  10        390.38        384.06        51.06 o                         
 -11   9  18        169.21        233.38        75.10 o                         
 -11   9  16       3303.15       3144.60        82.46 o                         
 -11   9  14        556.44        542.01        67.07 o                         
 -11   9  10       1661.55       1541.11        51.55 o                         
  -9   9  10       9589.89       8975.96       118.00 o                         
  -7   9  10        285.46        276.19        21.43 o                         
  -9   9   4       8586.86       8962.34       110.95 o                         
  -9   9   2      25107.74      25736.61       748.28 o                         
  -3   9  10       5840.18       6792.27        91.19 o                         
  -1   9  10       8654.66       8782.41       123.61 o                         
   1   9  10        112.51         95.66        17.90 o                         
   3   9  10         98.82        106.98        16.06 o                         
   7   9   8      18620.07      18119.58       226.56 o                         
   7   9  10       5899.16       6322.41       217.29 o                         
   9   9  10       3591.29       3250.57        87.01 o                         
  11   9  10        173.28        121.04        31.92 o                         
   5   9  20       1081.97       1172.63        99.67 o                         
 -12  10  24        182.47        126.91       102.59 o                         
 -12  10  22        207.14        170.48        62.38 o                         
 -12  10  20        246.39        469.40       202.98 o                         
 -16  10  10       4813.79       4572.56       110.24 o                         
 -14  10  10         26.23          4.30        24.72 o                         
 -10  10  12      16940.12      16437.41       385.68 o                         
 -10  10  10         18.36        -20.64        20.64 o                         
  -8  10  10        184.59        203.10        20.09 o                         
  -6  10  10        699.44        734.41        30.83 o                         
  -4  10  10         83.97         74.63        13.67 o                         
   8  10   2       6259.60       6387.99       100.84 o                         
   2  10  10         16.54         19.58        16.79 o                         
   4  10  10        251.30        233.23        25.81 o                         
   6  10  10         93.10         89.30        25.23 o                         
   8  10  10       1345.79       1473.99        65.62 o                         
   6  10  14        104.62         31.81        51.86 o                         
   6  10  16        196.64        200.27        85.15 o                         
  14  10  10        375.72        363.29        52.95 o                         
 -21  11  10         17.80         33.06        39.97 o                         
 -19  11  10        144.76        165.11        35.11 o                         
 -11  11  18       1461.85       1549.78       101.37 o                         
 -11  11  16        533.36        558.07        52.40 o                         
 -11  11  14        970.34       1005.62        86.91 o                         
 -11  11  10          1.80        -11.64        17.99 o                         
  -9  11  10        149.58        203.76        22.04 o                         
  -7  11  10        155.71        138.86        19.28 o                         
  -9  11   4       2261.79       2592.00        50.77 o                         
  -9  11   2       1119.43       1171.22       107.08 o                         
  -1  11  10       1027.22       1149.52        45.48 o                         
   1  11  10       6214.61       6333.33       103.84 o                         
   3  11  10       4428.37       4252.24        82.86 o                         
   7  11   8        876.73        865.01        54.40 o                         
   7  11  10         61.26         71.43        26.51 o                         
   9  11  10        301.92        282.98        36.39 o                         
  11  11  10        209.69        155.13        34.06 o                         
   5  11  20        124.71        156.41        76.59 o                         
 -12  12  22         46.93        -10.99        58.85 o                         
 -12  12  20          2.24        -28.79        98.51 o                         
 -16  12  10        542.77        558.53        49.10 o                         
 -14  12  10        399.96        330.37        39.77 o                         
 -10  12  12        506.98        407.36       165.92 o                         
 -10  12  10       1405.32       1229.85        48.28 o                         
  -6  12  10       4002.55       4092.69        70.56 o                         
  -4  12  10        131.20        117.93        21.50 o                         
  -2  12  10        279.36        318.51        28.22 o                         
   8  12   2         12.98        -29.07        29.07 o                         
   4  12  10         15.80          3.23        18.89 o                         
   6  12  10       4198.55       4031.65        96.24 o                         
   8  12  10          0.91          9.88        24.57 o                         
   6  12  14        241.79        135.48        51.60 o                         
   6  12  16        269.55        392.63        99.38 o                         
  14  12  10          8.91         -7.22        40.74 o                         
 -19  13  10          6.12         28.16        33.08 o                         
 -11  13  18        805.67        860.33        93.43 o                         
 -11  13  16        108.11        101.51        45.84 o                         
 -11  13  14        914.55        866.52       117.67 o                         
 -11  13  10        967.39       1122.95        51.75 o                         
  -9  13  10       7534.34       7251.85       107.57 o                         
  -7  13  10        134.17        156.67        24.86 o                         
  -9  13   4       6330.04       5912.39       111.10 o                         
  -9  13   2        762.99        866.60       111.80 o                         
  -1  13  10        177.80        159.43        23.83 o                         
   1  13  10       2409.04       2444.45        64.13 o                         
   3  13  10        381.43        352.30        32.38 o                         
   7  13   8       3042.41       3016.03        84.88 o                         
   7  13  10        323.52        294.06        80.71 o                         
   9  13  10        212.25        219.96        34.46 o                         
  11  13  10        685.89        725.61        62.47 o                         
  13  13  10         41.44         71.34        41.61 o                         
 -12  14  22         67.79         98.68        57.36 o                         
 -12  14  20          9.62         -9.67        98.21 o                         
 -16  14  10          0.53        -23.20        27.05 o                         
 -14  14  10        751.85        864.44        58.38 o                         
 -10  14  12       1062.75       1113.09       186.33 o                         
 -10  14  10         18.59         -6.42        27.27 o                         
 -10  14   8       2494.79       2570.80       210.59 o                         
  -6  14  10       1074.21       1106.58        50.99 o                         
  -4  14  10       4526.52       4395.89        87.98 o                         
   8  14   2       1389.73       1445.02        57.86 o                         
   8  14   4        864.35        965.46       167.37 o                         
   4  14  10        145.86        146.44        30.41 o                         
   6  14  10       1735.67       1618.09        70.40 o                         
   8  14  10       1807.48       1901.76        77.31 o                         
   6  14  14        518.43        442.65        61.79 o                         
   6  14  16         74.21          3.25        76.09 o                         
 -19  15  10         20.41        -25.43        34.22 o                         
 -11  15  18        108.14         46.53        82.11 o                         
 -11  15  16        289.70        281.57        51.33 o                         
 -11  15  14        286.61        297.96       113.19 o                         
 -11  15  10        265.42        227.98        39.88 o                         
  -9  15  10        825.58        739.21        49.45 o                         
  -9  15   6       1104.18        717.92       140.19 o                         
  -7  15  10       1282.89       1293.86        55.20 o                         
  -9  15   4        187.08        157.77        35.51 o                         
  -9  15   2       1893.55       2069.70       119.94 o                         
  -1  15  10       1312.53       1457.27        57.50 o                         
   1  15  10        252.98        297.05        32.70 o                         
   3  15  10         74.13        123.23        29.97 o                         
   7  15   8        555.98        462.47        49.62 o                         
   7  15  10       1874.39       1929.29       150.95 o                         
   9  15  10       1108.62       1011.47        62.02 o                         
  11  15  10         14.69          2.89        37.76 o                         
  13  15  10          2.35         83.88        46.87 o                         
 -12  16  20       1253.82       1368.89       136.33 o                         
 -16  16  10         57.06        103.29        42.83 o                         
 -14  16  10       1046.66       1038.62        73.23 o                         
 -10  16  12        738.20        783.40       203.68 o                         
 -10  16  10        933.45        957.46        63.08 o                         
 -10  16   8       5238.16       4798.00       164.56 o                         
  -6  16  10       2400.43       2234.38        66.94 o                         
  -4  16  10       1867.79       1790.17        61.91 o                         
   8  16   2       1316.89       1292.47        59.83 o                         
   2  16  10          6.69        -20.42        23.57 o                         
   8  16   4         45.01        -49.43       159.29 o                         
   4  16  10        201.76        199.63        34.32 o                         
   6  16  10         52.30         35.82        26.37 o                         
   8  16  10        574.18        527.28        50.16 o                         
   6  16  14          2.28         28.24        57.42 o                         
   6  16  16         43.97         91.78        84.71 o                         
 -11  17  18        102.66        236.19       132.04 o                         
 -11  17  16       1169.05       1204.68        83.48 o                         
 -11  17  14        593.38        437.71       128.58 o                         
 -11  17  10       2279.48       2275.84        95.22 o                         
  -9  17  10        358.68        410.93        49.49 o                         
  -7  17  10       3555.76       3590.37        85.85 o                         
  -9  17   6       3818.51       3571.83       224.62 o                         
  -9  17   4       1149.28       1207.59        57.57 o                         
  -9  17   2       1602.68       1611.48       211.06 o                         
  -1  17  10        235.22        297.83        34.44 o                         
   1  17  10       1461.77       1558.43        71.35 o                         
   3  17  10        934.72        729.87        53.66 o                         
   7  17   8        675.25        797.53        60.59 o                         
   7  17  10         63.97        144.15        96.42 o                         
   9  17  10        762.27        770.54        75.63 o                         
  11  17  10          0.13         -0.70        38.62 o                         
 -16  18  10         25.91         26.57        39.66 o                         
 -14  18  10        122.96         81.13        37.19 o                         
 -10  18  12        320.48        339.41       132.54 o                         
 -10  18  10        345.90        288.21        49.11 o                         
 -10  18   8        398.80        291.41        93.21 o                         
  -6  18  10       2213.36       2227.51        71.63 o                         
  -4  18  10         51.08         26.91        25.77 o                         
   8  18   2        404.16        431.98        58.80 o                         
   2  18  10        269.33        255.81        37.74 o                         
   8  18   4       1578.18       1718.25       157.35 o                         
   4  18  10        246.32        266.47        36.51 o                         
   6  18  10        176.83        167.52        40.42 o                         
   8  18  10         23.23         58.66        40.99 o                         
   6  18  14        659.87        692.41        84.66 o                         
 -11  19  16        973.65        937.89        84.20 o                         
 -11  19  14       1302.65       1478.98       162.37 o                         
 -11  19  10        486.36        498.51        58.02 o                         
  -9  19  10       1878.66       1851.09        95.00 o                         
  -9  19   6       2310.51       2016.04       246.17 o                         
  -9  19   4        563.73        477.51        69.95 o                         
  -9  19   2         19.00        -20.81       121.28 o                         
  -1  19  10        173.88        207.43        36.38 o                         
   1  19  10        699.23        703.42        54.18 o                         
   3  19  10        301.38        278.25        39.85 o                         
   7  19   8         10.78        -44.80        44.80 o                         
   7  19  10        167.36        158.10       146.16 o                         
   9  19  10         36.59         49.91        45.59 o                         
 -14  20  10          8.57         57.25        35.92 o                         
 -10  20  12        434.96        350.66       137.88 o                         
 -10  20  10       1028.85       1139.92        72.50 o                         
 -10  20   8         93.37         -6.36        77.04 o                         
  -6  20  10         93.66         71.92        28.98 o                         
  -4  20  10         59.71        100.14        31.36 o                         
   8  20   0        734.60        344.21       193.48 o                         
   8  20   2        102.60        138.36        53.86 o                         
   8  20   4        293.84        260.47       131.35 o                         
   4  20  10         25.33         49.27        33.08 o                         
   6  20  10        101.09        155.98        42.00 o                         
   8  20  10         19.17         63.09        42.24 o                         
 -13  21  10          0.66        -16.96        39.41 o                         
 -11  21  10         27.34         80.70        37.42 o                         
  -9  21  10          8.49         33.87        36.52 o                         
  -9  21   6         75.44        -37.03       189.65 o                         
  -9  21   4        213.81        332.04        66.44 o                         
  -9  21   2        469.87        227.76       138.41 o                         
  -1  21  10       1665.25       1511.60        76.86 o                         
   1  21  10        246.24        250.23        45.56 o                         
   3  21  10         36.33         73.23        35.76 o                         
   7  21   8       1038.15       1082.10        83.87 o                         
   7  21  10       3015.02       3435.76       188.33 o                         
 -10  22  10        123.04        192.86        67.53 o                         
 -10  22   8        124.65        -60.35       127.89 o                         
  -6  22  10         33.07         48.63        35.86 o                         
  -4  22  10        244.95        330.70        51.07 o                         
   8  22   0        216.71         95.28       213.34 o                         
   8  22   2        909.98       1009.27        92.82 o                         
   8  22   4         50.73         57.94       138.08 o                         
   4  22  10         87.49         19.87        38.61 o                         
  -9  23  10        204.67        160.66        58.32 o                         
  -9  23   6        181.47        160.09       224.23 o                         
  -9  23   4        519.31        500.67        77.22 o                         
  -9  23   2        101.93        264.82       148.85 o                         
  -1  23  10        419.04        531.30        56.55 o                         
   1  23  10        518.57        720.19        65.55 o                         
   3  23  10        834.98        981.71        77.71 o                         
  -4  24  10         20.47         30.33        49.40 o                         
 -13   1  25        573.47        587.43       112.34 o                         
 -13   1  23        983.79       1024.18        66.45 o                         
 -13   1  21       3333.26       3158.38       276.38 o                         
 -17   1  11         76.88        108.97        29.61 o                         
 -15   1  11        748.25        736.16        40.45 o                         
 -11   1  13       7554.30       8305.54       164.71 o                         
 -11   1  11         24.05         26.82        15.95 o                         
 -11   1   9      31437.86      31134.31       520.58 o                         
  -7   1  11       4646.00       4877.65        71.04 o                         
  -5   1  11        795.66        922.83        28.42 o                         
  -3   1  11       1794.52       1771.32        41.17 o                         
   9   1   1       3154.31       3313.20        56.50 o                         
   1   1  11       1817.97       1900.74        44.72 o                         
   3   1  11          0.44          3.05        12.30 o                         
   5   1  11       1012.95       1044.77        39.15 o                         
   7   1  11       1869.14       2144.10       163.52 o                         
   7   1  13         63.17         16.56        34.50 o                         
   7   1  15        706.99        568.21       105.76 o                         
  13   1  11        164.17         81.23        24.03 o                         
  15   1  11          9.00         24.51        26.30 o                         
  17   1  11        108.33        130.01        53.08 o                         
 -22   2  11        562.75        495.43        57.25 o                         
 -20   2  11       1267.98       1232.33        76.51 o                         
 -12   2  19         71.99         88.54        80.35 o                         
 -12   2  17        905.94        964.26        43.01 o                         
 -12   2  15        468.43        609.67        65.77 o                         
 -12   2  11        864.01        854.92        34.52 o                         
 -10   2  11        765.47       1098.35        34.70 o                         
  -8   2  11       1880.09       1884.52        41.36 o                         
 -10   2   7       6890.51       6886.85       281.57 o                         
 -10   2   5      10499.61      10374.09       127.07 o                         
  -2   2  11        592.57        853.47        32.65 o                         
   0   2  11       3393.72       3273.58        60.47 o                         
   2   2  11        489.88        629.35        30.96 o                         
   8   2   7       3983.43       4219.64        72.89 o                         
   8   2   9       1737.18       1850.88        89.53 o                         
   8   2  11        654.81        652.25        36.02 o                         
  10   2  11         74.09         40.15        18.99 o                         
   6   2  19         53.04         33.89        56.04 o                         
   6   2  21        575.33        546.73        90.24 o                         
 -13   3  25        318.83        269.72        85.19 o                         
 -13   3  23        457.65        430.88        56.53 o                         
 -13   3  21        202.20        174.95       104.12 o                         
 -17   3  11       2688.09       2590.66        79.94 o                         
 -15   3  11        565.06        646.25        39.82 o                         
 -11   3  13       2696.96       2731.11        78.48 o                         
 -11   3  11        353.28        417.62        24.13 o                         
 -11   3   9       2323.02       2413.64        92.01 o                         
  -7   3  11        541.09        605.87        26.70 o                         
  -5   3  11       2458.29       2024.90        39.88 o                         
  -3   3  11       1689.17       1823.88        43.57 o                         
  -9   3   1       5288.65       5229.74       240.92 o                         
   9   3   1       4480.36       4350.27        66.44 o                         
   1   3  11          7.85         23.27        11.18 o                         
   9   3   3         17.42          9.69        93.26 o                         
   3   3  11        391.97        342.84        22.40 o                         
   5   3  11       2368.39       2188.97        49.89 o                         
   7   3  11        635.97        726.81       121.00 o                         
   7   3  13       1626.45       1721.28        55.80 o                         
   7   3  15        293.64        103.64       128.26 o                         
  13   3  11         72.83         46.24        24.73 o                         
  15   3  11         90.64        100.74        34.54 o                         
 -22   4  11        142.55        117.75        40.13 o                         
 -20   4  11         18.99         37.94        33.39 o                         
 -12   4  19        551.44        414.20        89.98 o                         
 -12   4  17       2197.76       2217.73        61.20 o                         
 -12   4  15        624.29        562.71        68.83 o                         
 -12   4  11        324.95        408.73        25.79 o                         
 -10   4  11         89.26         97.75        15.63 o                         
 -10   4   7        666.39        596.53        68.03 o                         
 -10   4   5        586.79        629.02        29.80 o                         
 -10   4   3       4907.59       3621.96       136.94 o                         
  -2   4  11        820.22        759.09        32.55 o                         
   0   4  11       1860.08       1966.43        46.18 o                         
   2   4  11         22.91         51.02        13.50 o                         
   8   4   7       1622.59       1677.17        45.29 o                         
   8   4   9       3597.63       3280.67       143.88 o                         
   8   4  11       1260.58       1201.72        45.25 o                         
  10   4  11       2598.49       2398.50        67.42 o                         
   6   4  19        249.35        198.54        55.86 o                         
   6   4  21         41.80         47.18       101.09 o                         
 -13   5  25        678.48        544.29       140.81 o                         
 -13   5  23        186.39        147.65        48.31 o                         
 -13   5  21        246.74         65.07       109.86 o                         
 -17   5  11       1954.58       1958.21        71.85 o                         
 -15   5  11         21.23        -12.97        20.66 o                         
 -11   5  13       1956.45       2042.56        92.96 o                         
 -11   5  11       2008.69       1748.40        42.82 o                         
 -11   5   9       1479.22       1500.21        74.54 o                         
  -7   5  11        164.35        155.51        16.73 o                         
  -5   5  11       1146.14       1208.04        32.33 o                         
  -3   5  11        865.68        753.51        31.71 o                         
  -9   5   1       4083.68       4258.43       141.66 o                         
   9   5   1       5455.18       5219.87        73.16 o                         
   1   5  11        434.03        640.09        26.13 o                         
   3   5  11        162.76        235.36        20.03 o                         
   5   5  11         71.43         47.31        15.68 o                         
   7   5  11       1522.07       1365.96        42.09 o                         
   7   5  13       1565.65       1703.65        62.01 o                         
   7   5  15        375.42        353.02        79.00 o                         
  13   5  11        862.59        778.03        49.52 o                         
  15   5  11          4.75          8.47        26.75 o                         
 -22   6  11        125.18         97.70        41.42 o                         
 -20   6  11          0.85          4.41        30.00 o                         
 -12   6  19        223.81        402.83        87.92 o                         
 -12   6  17       6095.17       6292.13       120.22 o                         
 -12   6  15       2793.81       2934.08       141.80 o                         
 -12   6  11        110.16        135.21        23.12 o                         
 -10   6  11       1338.08       1294.96        38.39 o                         
 -10   6   7        481.59        557.20       110.92 o                         
 -10   6   5       1762.20       1847.74        45.99 o                         
 -10   6   3       5089.36       5095.05       223.48 o                         
  -2   6  11       4917.43       5030.83        80.43 o                         
   0   6  11       1134.99       1125.97        31.11 o                         
   2   6  11       2084.20       2048.04        44.24 o                         
   8   6   7       1728.50       1889.00        48.41 o                         
   8   6   9       1127.46        999.71        80.13 o                         
   8   6  11        462.31        445.90        30.99 o                         
  10   6  11          0.16        -12.89        20.26 o                         
  12   6  11       1304.63       1385.44        68.89 o                         
   6   6  19       1062.41        964.29        89.17 o                         
   6   6  21       1203.71       1415.77       137.93 o                         
 -13   7  25         20.73         62.94       125.20 o                         
 -13   7  23        243.07        268.20        60.86 o                         
 -13   7  21        973.95        918.47       130.14 o                         
 -17   7  11        632.56        540.09        47.35 o                         
 -15   7  11        461.00        467.64        37.81 o                         
 -11   7  13        128.59        277.08        66.55 o                         
 -11   7  11       1130.89       1188.64        36.88 o                         
 -11   7   9        638.34        521.84        99.19 o                         
  -7   7  11       1354.22       1155.26        35.20 o                         
  -5   7  11       1369.46       1486.34        36.84 o                         
  -3   7  11       1917.08       1809.01        39.16 o                         
   9   7   1       8095.37       8430.24       118.29 o                         
   1   7  11       2760.50       2722.48        50.74 o                         
   3   7  11       2311.52       2563.62        52.52 o                         
   5   7  11       2125.89       2059.79        49.78 o                         
   7   7  11          5.55         -4.27        16.73 o                         
   7   7  13        304.83        302.14        52.44 o                         
   7   7  15        203.55        238.79        80.35 o                         
  13   7  11         54.35         61.46        29.23 o                         
  15   7  11        600.99        651.31        65.46 o                         
 -22   8  11        586.88        615.71        65.76 o                         
 -20   8  11          7.65         51.17        34.90 o                         
 -12   8  19        185.30        161.31        72.56 o                         
 -12   8  17          2.24         45.00        30.10 o                         
 -12   8  15       1076.75       1374.60       106.74 o                         
 -12   8  11       5324.27       5210.16        95.64 o                         
 -10   8  11       9720.67       9286.93       122.34 o                         
 -10   8   7        123.94        -56.79       105.88 o                         
 -10   8   5        196.47        150.70        22.72 o                         
 -10   8   3       1934.67       1902.36       131.55 o                         
  -2   8  11       1713.90       1945.08        40.81 o                         
   0   8  11        295.80        323.28        20.51 o                         
   2   8  11       2244.57       2409.50        49.32 o                         
   8   8   7         87.33         89.63        34.33 o                         
   8   8   9       2036.96       2143.02       103.61 o                         
   8   8  11        578.29        537.58        42.73 o                         
  10   8  11         23.41         24.35        25.07 o                         
   6   8  19         17.08         89.77        70.45 o                         
 -13   9  23         74.19         46.93        59.38 o                         
 -13   9  21        380.27        686.96       196.62 o                         
 -17   9  11       1460.52       1281.58        69.06 o                         
 -15   9  11       2901.57       3006.00        86.14 o                         
 -11   9  13      15245.61      16108.09       399.25 o                         
 -11   9  11       3697.79       3595.65        75.89 o                         
  -7   9  11       1307.74       1344.42        38.52 o                         
  -5   9  11        157.54        203.53        17.78 o                         
   9   9   1       2957.21       2854.04        61.74 o                         
   1   9  11       1660.54       1788.02        49.38 o                         
   3   9  11       1284.32       1178.76        46.37 o                         
   5   9  11        243.37        208.58        26.86 o                         
   7   9  11       2834.01       2914.43        80.99 o                         
   7   9  13         15.74         73.85        48.12 o                         
   7   9  15        124.21         49.48        80.74 o                         
  13   9  11         23.37         28.68        36.34 o                         
  15   9  11        235.23        294.26        58.81 o                         
 -22  10  11        116.49         26.71        41.44 o                         
 -20  10  11         29.31         82.90        38.33 o                         
 -12  10  19        596.18        427.07        81.27 o                         
 -12  10  17        146.59         97.52        39.56 o                         
 -12  10  15       4813.61       5019.35       156.61 o                         
 -12  10  11       1145.96       1328.71        54.55 o                         
 -10  10  11       2643.21       2605.90        56.86 o                         
  -8  10  11        565.26        604.01        31.63 o                         
 -10  10   5       2239.15       2299.05        54.93 o                         
  -4  10  11       7021.87       7165.33        97.44 o                         
 -10  10   3       6836.60       6906.62       202.53 o                         
  -2  10  11       2338.26       2334.43        56.20 o                         
   0  10  11       2601.90       2618.79        60.43 o                         
   2  10  11       1246.16       1393.85        50.23 o                         
   8  10   7       6299.04       6283.77       113.72 o                         
   8  10   9      15643.78      15537.20       518.63 o                         
   8  10  11        931.10       1021.40        57.54 o                         
  10  10  11        733.12        528.38        46.06 o                         
  12  10  11        114.89         90.33        37.73 o                         
   6  10  19       1241.92       1562.80       109.35 o                         
 -13  11  23         97.54         25.43        58.58 o                         
 -13  11  21         31.34         17.24       123.90 o                         
 -17  11  11        751.23        799.71        58.49 o                         
 -15  11  11       3007.10       3011.44        87.53 o                         
 -11  11  13       5637.80       5165.13       188.43 o                         
 -11  11  11        172.76        181.55        31.84 o                         
  -7  11  11        183.87        213.40        21.56 o                         
  -5  11  11         58.60         62.35        16.24 o                         
   9  11   1       1902.92       1928.81        52.47 o                         
   3  11  11        608.35        656.45        38.75 o                         
   5  11  11        990.47       1030.52        54.64 o                         
   7  11  11         83.42         41.29        24.53 o                         
   7  11  13       1082.83       1043.54        70.59 o                         
   7  11  15        301.60        328.33        89.50 o                         
  13  11  11        765.17        904.22        84.17 o                         
 -20  12  11         95.93        113.82        32.90 o                         
 -12  12  19        366.62        424.96        86.38 o                         
 -12  12  17       1005.66        977.95        63.97 o                         
 -12  12  15        600.39        691.99        97.76 o                         
 -12  12  11       1247.16       1267.17        55.75 o                         
 -10  12  11       1944.19       1931.34        58.59 o                         
  -8  12  11       1342.26       1483.44        46.64 o                         
 -10  12   5       1607.36       1556.20        55.64 o                         
 -10  12   3         56.42          4.28        71.25 o                         
  -2  12  11       3697.64       3727.18        77.31 o                         
   0  12  11       2684.34       2704.28        65.72 o                         
   2  12  11       1361.22       1596.48        54.51 o                         
   8  12   7        712.47        535.02        46.90 o                         
   8  12   9       2155.21       2062.32       173.03 o                         
   8  12  11        258.26        307.08        38.30 o                         
  10  12  11          3.42         21.97        29.97 o                         
  12  12  11        147.90        140.12        45.06 o                         
   6  12  19        369.18        545.83        83.48 o                         
 -13  13  21         53.45        -71.65       132.59 o                         
 -17  13  11          3.70        -11.63        30.23 o                         
 -15  13  11        111.32         62.62        29.76 o                         
 -11  13  13        400.86        281.57       159.98 o                         
 -11  13  11        270.86        260.66        34.89 o                         
 -11  13   9        197.46        209.44       102.11 o                         
  -7  13  11       1073.08       1035.89        49.26 o                         
  -5  13  11         65.63         88.31        22.22 o                         
   9  13   1       1112.06       1042.80        44.82 o                         
   9  13   3        373.75        547.25       158.46 o                         
   3  13  11       1578.62       1542.68        57.98 o                         
   5  13  11        346.05        353.22        38.24 o                         
   7  13  11        171.70        166.20        32.29 o                         
   7  13  13        930.69       1014.75        74.04 o                         
   7  13  15        252.54        249.62        95.58 o                         
  13  13  11        231.69        405.20        62.33 o                         
 -20  14  11        135.29        164.86       121.85 o                         
 -12  14  19         18.57          1.25        84.79 o                         
 -12  14  17         89.91         81.95        47.23 o                         
 -12  14  15        152.40       -107.73       107.73 o                         
 -12  14  11        194.51        185.55        31.62 o                         
 -10  14  11        246.10        263.16        34.41 o                         
 -10  14   7       1473.98       1353.01       193.83 o                         
 -10  14   5       2290.23       2135.49        67.66 o                         
 -10  14   3       1800.73       1686.01       111.93 o                         
  -2  14  11         24.24         26.25        21.01 o                         
   0  14  11        281.87        236.39        28.87 o                         
   2  14  11        703.90        644.54        41.83 o                         
   8  14   7       3451.42       3434.25        92.24 o                         
   8  14   9        217.26        260.65        74.25 o                         
   8  14  11       1883.43       2053.35        93.13 o                         
  10  14  11         58.61         60.83        37.72 o                         
  12  14  11         42.73         22.88        41.21 o                         
 -19  15  11         67.87        109.08        40.48 o                         
 -17  15  11          4.34        -20.27        28.68 o                         
 -15  15  11        963.99       1056.04        73.34 o                         
 -11  15  13        921.17       1336.08       219.07 o                         
 -11  15  11       3684.01       3231.83        97.76 o                         
 -11  15   9        252.39        188.73        80.16 o                         
  -7  15  11        148.36        147.57        26.53 o                         
  -5  15  11        208.03        180.57        28.32 o                         
   9  15   1        319.22        389.90        51.09 o                         
   9  15   3         28.89         50.43       164.33 o                         
   3  15  11        698.17        667.13        48.91 o                         
   5  15  11         74.61        117.27        34.38 o                         
   7  15  11         30.37         -7.76        29.99 o                         
   7  15  13        478.02        417.92        69.43 o                         
   7  15  15        212.29        269.04        91.50 o                         
 -12  16  19        310.21        382.67       111.59 o                         
 -12  16  17        591.36        728.23        70.28 o                         
 -12  16  15       1616.37       1677.85       164.58 o                         
 -12  16  11          6.61        -18.04        32.14 o                         
 -10  16  11        205.53        179.40        39.41 o                         
 -10  16   7        844.70        939.36       119.42 o                         
 -10  16   5        476.55        473.16        43.70 o                         
 -10  16   3       2874.32       2951.65       154.74 o                         
  -2  16  11       4993.01       4666.50        97.36 o                         
   0  16  11       1597.25       1805.00        64.58 o                         
   2  16  11         61.25         85.96        29.58 o                         
   8  16   7       1132.24       1087.32        62.55 o                         
   8  16   9         84.78        176.96        96.54 o                         
   8  16  11          4.73         -9.38        29.65 o                         
  10  16  11         46.09         61.17        39.79 o                         
 -17  17  11         76.55        115.14        44.90 o                         
 -15  17  11       1362.76       1458.70        91.21 o                         
 -11  17  13       1458.28       1664.65       242.56 o                         
 -11  17  11       1257.61       1273.98        71.07 o                         
 -11  17   9        139.90        125.41        91.54 o                         
  -7  17  11        933.07        822.88        49.88 o                         
  -5  17  11        704.83        711.07        46.30 o                         
   9  17   1         46.29         -9.91        43.11 o                         
   1  17  11         35.98         33.68        27.30 o                         
   9  17   3       1248.85        898.08       204.70 o                         
   3  17  11          7.05         -9.99        29.62 o                         
   5  17  11         68.69         47.38        31.46 o                         
   7  17  11         27.89         25.88        29.34 o                         
   7  17  13         54.73        119.87        57.93 o                         
 -12  18  17         35.62         90.40        61.59 o                         
 -12  18  15       1086.74        932.52       149.69 o                         
 -12  18  11        489.89        432.12        53.19 o                         
 -10  18  11       4894.47       4626.58       128.47 o                         
 -10  18   7        465.84        -19.84       186.29 o                         
 -10  18   5       1895.65       1851.54        93.79 o                         
 -10  18   3       4293.76       4169.78       214.47 o                         
  -2  18  11       1900.01       1887.23        70.81 o                         
   0  18  11       5460.57       5321.92       134.20 o                         
   2  18  11         54.50         24.27        31.69 o                         
   8  18   7         17.00        -41.94        52.63 o                         
   8  18   9        305.36        437.45       152.44 o                         
   8  18  11         55.23        105.60        44.19 o                         
  10  18  11        167.05        216.24       111.18 o                         
 -15  19  11        199.37        212.42        51.73 o                         
 -11  19  13         94.35         94.00       207.91 o                         
 -11  19  11        970.23       1013.45        71.18 o                         
 -11  19   9        281.32         71.45        96.37 o                         
  -7  19  11         76.97        -13.19        28.42 o                         
  -5  19  11       1776.92       1834.93        71.25 o                         
  -9  19   1       2704.35       2703.82       271.68 o                         
   9  19   1       1912.86       1760.76        85.63 o                         
   9  19   3       1251.20       1777.35       163.06 o                         
   3  19  11         13.36        -27.23        28.49 o                         
   5  19  11        120.46        134.09        38.46 o                         
   7  19  11          0.11        -31.30        31.30 o                         
 -14  20  11        263.34        374.26        53.73 o                         
 -12  20  11        392.40        419.41        57.83 o                         
 -10  20  11        118.15        181.41        43.70 o                         
 -10  20   7        419.28        515.80       204.69 o                         
 -10  20   5         83.43         -3.30        54.42 o                         
 -10  20   3       2483.22       2193.23       181.72 o                         
  -2  20  11       1825.72       1837.18        92.63 o                         
   0  20  11        193.28        198.58        41.76 o                         
   2  20  11        525.73        698.57        64.07 o                         
   8  20   7         69.41         35.53        62.11 o                         
   8  20   9         68.39        211.70       119.56 o                         
 -11  21  13        274.56        677.70       231.61 o                         
 -11  21  11          7.13        -13.08        48.53 o                         
 -11  21   9        243.01        209.58       137.40 o                         
  -7  21  11         32.61         21.42        39.55 o                         
  -5  21  11        188.41        132.28        35.51 o                         
  -9  21   1        855.04        880.61       226.83 o                         
   9  21   1        415.44        353.94        72.29 o                         
   9  21   3        437.57        468.76       147.93 o                         
   3  21  11        328.56        401.63        54.60 o                         
   5  21  11          1.83        -10.24        34.21 o                         
 -10  22  11         91.16        193.52        40.35 o                         
 -10  22   7         28.78        318.89       149.37 o                         
 -10  22   5        132.08         71.31        63.76 o                         
 -10  22   3        134.10        353.62       147.49 o                         
  -2  22  11         30.55          8.40        31.48 o                         
   0  22  11         29.60         21.02        34.09 o                         
   2  22  11        154.09        190.05        44.89 o                         
   8  22   7        384.74        312.22        72.34 o                         
  -7  23  11          1.27         35.80        39.56 o                         
  -5  23  11        454.08        692.93       111.76 o                         
  -9  23   1        386.99        350.20       241.15 o                         
   9  23   1        238.29        243.77        80.42 o                         
   9  23   3        156.97        370.50       158.02 o                         
 -14   0  24        371.27        416.07        97.91 o                         
 -14   0  22       1845.80       1806.31       234.98 o                         
 -18   0  12       1575.77       1553.88       102.75 o                         
 -16   0  12        107.55         85.59        36.74 o                         
 -12   0  14        450.71        351.17        84.93 o                         
 -12   0  12      29520.12      29611.66       435.58 o                         
 -12   0  10      10183.10       9674.18       254.03 o                         
  -8   0  12      13362.15      13486.62       219.13 o                         
  -6   0  12       1872.35       1929.68        57.00 o                         
  -4   0  12       8795.42       8502.50       132.36 o                         
  10   0   0      28233.89      27886.65       404.54 o                         
   2   0  12       2766.28       2938.25        76.16 o                         
   4   0  12        592.39        811.75        49.96 o                         
   6   0  12        131.45        147.07        35.20 o                         
   8   0  12        100.12        -22.23        42.77 o                         
   8   0  14        212.13        434.86       135.80 o                         
  12   0  12         14.47         31.25        28.56 o                         
  14   0  12       2188.17       1850.06       111.85 o                         
 -23   1  12        617.03        541.33        69.98 o                         
 -21   1  12        551.73        502.10        55.90 o                         
 -13   1  20        287.69        209.01        87.42 o                         
 -13   1  18       1278.65       1075.36        54.88 o                         
 -13   1  16        130.97        140.95        63.98 o                         
 -13   1  12        831.68        822.42        35.40 o                         
 -11   1  12        694.74        643.15        31.27 o                         
 -11   1   8         12.44         -0.98        62.70 o                         
 -11   1   6       4166.81       4288.86        64.61 o                         
  -3   1  12      12014.36      12526.79       154.67 o                         
  -1   1  12       7921.48       8169.35       112.16 o                         
   1   1  12        345.42        243.50        17.99 o                         
   9   1   6        731.23        714.21        33.61 o                         
   9   1   8       1552.55       1407.10        74.10 o                         
   7   1  12        698.54        737.79        37.51 o                         
   9   1  12        133.43         83.48        21.47 o                         
   7   1  18        315.76        332.72        57.35 o                         
   7   1  20        269.17        161.52        88.00 o                         
 -14   2  24        441.91        413.91        54.84 o                         
 -14   2  22        190.62        484.31       120.33 o                         
 -18   2  12       2688.23       2618.20        83.22 o                         
 -16   2  12       1628.98       1647.86        68.66 o                         
 -12   2  14       2435.67       2554.16        82.41 o                         
 -12   2  12       8177.28       8123.24       109.02 o                         
 -12   2  10       3735.82       3670.14       101.91 o                         
  -8   2  12       1015.51        955.41        32.16 o                         
  -6   2  12         10.14         23.14        10.78 o                         
  -4   2  12       6841.11       6458.78        94.18 o                         
  10   2   0       1856.56       1949.74        42.25 o                         
   0   2  12      11576.13      11711.18       150.01 o                         
  10   2   2       8813.61       8716.91       342.71 o                         
   2   2  12        645.21        600.88        27.03 o                         
   4   2  12          0.04         -7.03        12.60 o                         
   8   2  10       2038.90       1990.22       167.87 o                         
   8   2  12        604.46        583.43        41.06 o                         
   8   2  14        343.72        270.93        76.37 o                         
  12   2  12        169.85        181.79        30.77 o                         
  14   2  12          1.92        -21.24        25.17 o                         
 -23   3  12       1555.25       1542.78        92.11 o                         
 -21   3  12         74.95         80.65        38.02 o                         
 -13   3  20        176.81         28.77        86.30 o                         
 -13   3  18          9.70        -20.57        20.57 o                         
 -13   3  16       1891.46       2065.89        84.48 o                         
 -13   3  12        684.53        757.41        34.65 o                         
 -11   3  12       5069.44       5116.40        79.92 o                         
 -11   3   8       5580.13       6293.00       188.33 o                         
 -11   3   6        243.33        222.29        23.09 o                         
 -11   3   4       1413.28       1309.60        93.65 o                         
  -3   3  12       5935.98       5883.13        89.36 o                         
  -1   3  12        785.98        805.85        33.72 o                         
   9   3   4        760.00        703.23       115.42 o                         
   1   3  12          2.40         12.21        13.50 o                         
   9   3   6       1462.48       1480.97        43.00 o                         
   9   3   8       1399.66       1612.21        77.40 o                         
   7   3  12        286.38        338.46        27.20 o                         
   9   3  12          3.19         17.33        17.21 o                         
   7   3  18        310.70        244.70        49.60 o                         
   7   3  20        429.96        455.24       108.27 o                         
 -14   4  24         73.65        108.54        47.91 o                         
 -14   4  22        116.64        -58.97       115.54 o                         
 -18   4  12         39.29         21.84        27.24 o                         
 -16   4  12        211.81        165.94        28.41 o                         
 -12   4  14        212.66        176.15        57.58 o                         
 -12   4  12       1199.37       1084.66        35.96 o                         
 -12   4  10        252.33        302.08        54.95 o                         
  -8   4  12        941.24        995.26        33.07 o                         
  -6   4  12        136.31        105.50        14.71 o                         
  -4   4  12       2565.03       2696.85        55.48 o                         
  10   4   0       1572.90       1675.31        37.95 o                         
   0   4  12        821.40        800.49        34.14 o                         
  10   4   2        617.44        550.17        63.85 o                         
   2   4  12        821.47        757.43        29.73 o                         
   4   4  12          1.52         -2.28        13.78 o                         
   6   4  12         20.79         40.26        16.92 o                         
   8   4  12        230.19        209.07        38.63 o                         
   8   4  14        636.18        557.83       105.77 o                         
  12   4  12        352.80        383.05        38.46 o                         
  14   4  12          0.54          3.43        23.40 o                         
 -23   5  12          6.45         -2.26        37.58 o                         
 -21   5  12        141.59         74.39        37.41 o                         
 -13   5  20       1443.20       1752.32       116.25 o                         
 -13   5  18       1058.12       1077.54        55.07 o                         
 -13   5  16        269.52        291.81        71.34 o                         
 -13   5  12         42.82         42.14        20.63 o                         
 -11   5  12       3072.86       3030.61        59.12 o                         
 -11   5   8         17.16         95.18        97.53 o                         
 -11   5   6       1960.05       1828.00        46.87 o                         
 -11   5   4       1260.48       1188.21        68.97 o                         
  -3   5  12        109.31        106.69        16.43 o                         
  -1   5  12         50.84         57.41        15.22 o                         
   1   5  12       3657.15       3668.48        69.19 o                         
   9   5   6        306.62        357.09        29.01 o                         
   9   5   8       3085.57       2901.30       113.10 o                         
   7   5  12       2835.64       2919.31        64.47 o                         
   9   5  12        846.53        841.13        46.40 o                         
  11   5  12       2538.81       2272.67        69.26 o                         
   7   5  18       2410.83       2513.75       117.97 o                         
   7   5  20        413.73        517.85       111.78 o                         
 -14   6  24        174.40        172.48        60.60 o                         
 -14   6  22        164.31         91.49        81.98 o                         
 -18   6  12       1329.46       1243.00        73.88 o                         
 -16   6  12          6.93          4.37        21.51 o                         
 -12   6  14        900.45        985.29        82.25 o                         
 -12   6  12         13.04          1.11        25.23 o                         
 -12   6  10       1051.82       1078.46        73.91 o                         
  -8   6  12          4.42          8.82        12.12 o                         
  -6   6  12         65.03        127.10        15.88 o                         
  10   6   0       3176.52       3090.01        60.41 o                         
   0   6  12        636.73        625.56        31.83 o                         
   2   6  12          0.21         12.79        13.08 o                         
   4   6  12       1480.11       1364.95        41.35 o                         
   6   6  12         62.10         22.68        17.57 o                         
   8   6  12       1802.03       1879.03        64.56 o                         
   8   6  14        263.32        339.91        82.28 o                         
  12   6  12       1095.26        933.56        60.04 o                         
  14   6  12        417.98        416.44        60.72 o                         
 -21   7  12         28.64         49.16        35.86 o                         
 -13   7  20        739.82        918.02        99.83 o                         
 -13   7  18        281.30        266.88        38.80 o                         
 -13   7  16       2761.64       2982.15       104.05 o                         
 -13   7  12        307.71        333.37        31.58 o                         
 -11   7  12       2018.71       2059.61        50.13 o                         
  -9   7  12          4.10         -9.48        13.18 o                         
 -11   7   8         44.76        -10.21        67.54 o
[truncated: 277,345 more chars]
